# Supplementary material for: Pateamine A-sensitive ribosome profiling reveals the scope of translation in mouse embryonic stem cells
Source: BMC Genomics. 2016 Jan 14;17:52. doi: 10.1186/s12864-016-2384-0 (PMC4712605; doi:10.1186/s12864-016-2384-0)
Supplement: Additional file 2: Table S1. — RNA-seq and Riboprofiling data as well as computational scoring for annotated coding sequences and ORFs of noncoding transcripts (Microsoft Excel file). (XLSX 5949 kb) [file 12864_2016_2384_MOESM2_ESM.xlsx]

## Sheet: Transcript Counts
							Ribosome Profiling
Gene	Transcript ID	transcript name	Gene Type	Transcript Type	Overlaps with protein coding	Database	Control mean	PateamineA mean	Harringtonine mean	Puromycin mean	Control transcriptome mean
Xkr4	ENSMUST00000070533	Xkr4-001	protein_coding	protein_coding	TRUE	ensembl	7.16262	1.55724	2.93107	11.7994	124.187
Sox17	ENSMUST00000027035	Sox17-201	protein_coding	protein_coding	TRUE	ensembl	6.39235	2.02921	7.80115	2.89917	10.1141
Mrpl15	ENSMUST00000156816	Mrpl15-001	protein_coding	protein_coding	TRUE	ensembl	2726.52	266.987	238.454	334.337	2574.61
Lypla1	ENSMUST00000027036	Lypla1-001	protein_coding	protein_coding	TRUE	ensembl	344.668	45.0699	57.8548	105.404	1547.96
Tcea1	ENSMUST00000165720	Tcea1-002	protein_coding	protein_coding	TRUE	ensembl	358.493	5.80831	5.68176	24.0178	145.827
Rgs20	ENSMUST00000118000	Rgs20-001	protein_coding	protein_coding	TRUE	ensembl	12.6485	2.37919	3.02125	4.14263	47.0787
Atp6v1h	ENSMUST00000044369	Atp6v1h-201	protein_coding	protein_coding	TRUE	ensembl	1391.67	51.5782	163.508	233.69	1849.17
Oprk1	ENSMUST00000160777	Oprk1-001	protein_coding	protein_coding	TRUE	ensembl	14.2806	0	1.3528	3.93313	52.5619
Rb1cc1	ENSMUST00000027040	Rb1cc1-001	protein_coding	protein_coding	TRUE	ensembl	298.712	34.3972	46.3109	40.7775	1211.02
Pcmtd1	ENSMUST00000061280	Pcmtd1-001	protein_coding	protein_coding	TRUE	ensembl	133.19	24.6878	57.5842	76.1893	1636.52
Rrs1	ENSMUST00000072079	Rrs1-201	protein_coding	protein_coding	TRUE	ensembl	451.196	146.63	257.258	184.215	246.729
Adhfe1	ENSMUST00000144177	Adhfe1-001	protein_coding	protein_coding	TRUE	ensembl	8.16069	2.06454	2.57032	4.7576	33.8506
Mybl1	ENSMUST00000115468	Mybl1-002	protein_coding	protein_coding	TRUE	ensembl	46.8764	7.87285	9.19904	13.0429	568.668
Vcpip1	ENSMUST00000057438	Vcpip1-001	protein_coding	protein_coding	TRUE	ensembl	942.437	72.4163	159.179	194.602	3935.66
Sgk3	ENSMUST00000168907	Sgk3-203	protein_coding	protein_coding	TRUE	ensembl	69.407	3.07915	9.10886	16.1448	148.489
Mcmdc2	ENSMUST00000140948	Mcmdc2-004	protein_coding	protein_coding	TRUE	ensembl	15.6403	1.01461	3.74275	2.06793	35.1039
Gm10567	ENSMUST00000097824	Gm10567-201	protein_coding	protein_coding	TRUE	ensembl	0	0.507303	0	0	63.3236
Cops5	ENSMUST00000027050	Cops5-001	protein_coding	protein_coding	TRUE	ensembl	1424.92	292.182	631.532	377.608	1716.91
Cspp1	ENSMUST00000071087	Cspp1-004	protein_coding	protein_coding	TRUE	ensembl	534.623	42.8641	40.2684	29.8229	1783.24
Arfgef1	ENSMUST00000131556	Arfgef1-001	protein_coding	protein_coding	TRUE	ensembl	426.641	16.5677	44.0562	68.2892	2245.37
Cpa6	ENSMUST00000035577	Cpa6-001	protein_coding	protein_coding	TRUE	ensembl	2.26621	0.507303	0	1.03397	13.8271
Prex2	ENSMUST00000027056	Prex2-201	protein_coding	protein_coding	TRUE	ensembl	123.899	7.36555	12.4909	20.7064	723.409
A830018L16Rik	ENSMUST00000137824	A830018L16Rik-002	protein_coding	protein_coding	TRUE	ensembl	12.3761	2.72917	4.23877	3.93313	53.431
A830018L16Rik	ENSMUST00000179089	A830018L16Rik-202	protein_coding	protein_coding	TRUE	ensembl	7.29883	1.36458	3.60747	3.3114	31.2029
Sulf1	ENSMUST00000177608	Sulf1-202	protein_coding	protein_coding	TRUE	ensembl	2894.69	220.479	452.376	601.959	8653.02
Slco5a1	ENSMUST00000115403	Slco5a1-001	protein_coding	protein_coding	TRUE	ensembl	73.0775	8.95812	19.7058	32.9113	1075.79
Prdm14	ENSMUST00000047577	Prdm14-001	protein_coding	protein_coding	TRUE	ensembl	270.104	15.1164	25.7934	38.7231	348.435
Ncoa2	ENSMUST00000081713	Ncoa2-001	protein_coding	protein_coding	TRUE	ensembl	481.265	29.4975	32.0163	63.9776	2532.78
Tram1	ENSMUST00000027068	Tram1-201	protein_coding	protein_coding	TRUE	ensembl	1105.9	53.9414	109.261	225.912	6977.18
Lactb2	ENSMUST00000027071	Lactb2-001	protein_coding	protein_coding	TRUE	ensembl	787.057	91.9251	164.23	165.408	797.361
Eya1	ENSMUST00000168081	Eya1-203	protein_coding	protein_coding	TRUE	ensembl	33.8639	6.38628	8.61283	13.2456	110.894
Msc	ENSMUST00000027062	Msc-201	protein_coding	protein_coding	TRUE	ensembl	31.0529	10.0947	18.1726	17.7937	79.2648
Trpa1	ENSMUST00000041447	Trpa1-201	protein_coding	protein_coding	TRUE	ensembl	54.9432	2.57184	6.35816	3.3114	228.763
Terf1	ENSMUST00000027057	Terf1-201	protein_coding	protein_coding	TRUE	ensembl	2157.76	154.153	334.728	269.71	1944.17
Rpl7	ENSMUST00000058437	Rpl7-001	protein_coding	protein_coding	TRUE	ensembl	1504.77	62.8288	50.5045	132.307	844.613
Rdh10	ENSMUST00000027053	Rdh10-001	protein_coding	protein_coding	TRUE	ensembl	85.8599	6.63026	10.1009	38.2906	697.35
Stau2	ENSMUST00000115359	Stau2-002	protein_coding	protein_coding	TRUE	ensembl	38.4433	0.349979	22.4114	18.429	73.4058
Ube2w	ENSMUST00000117146	Ube2w-001	protein_coding	protein_coding	TRUE	ensembl	125.888	32.6827	55.4197	104.958	647.401
Tceb1	ENSMUST00000115352	Tceb1-201	protein_coding	protein_coding	TRUE	ensembl	499.58	124.919	192.909	223.337	493.283
Tmem70	ENSMUST00000177501	Tmem70-001	protein_coding	protein_coding	TRUE	ensembl	473.102	59.1717	79.2741	84.8732	994.693
Ly96	ENSMUST00000026881	Ly96-201	protein_coding	protein_coding	TRUE	ensembl	14.0528	0.699957	3.06635	10.1369	20.5721
Gm5828	ENSMUST00000071842	Gm5828-201	protein_coding	protein_coding	TRUE	ensembl	34.2726	0.349979	1.75864	3.7304	26.7767
Jph1	ENSMUST00000038382	Jph1-201	protein_coding	protein_coding	TRUE	ensembl	63.1039	4.63638	14.024	20.6996	392.76
Gdap1	ENSMUST00000026879	Gdap1-001	protein_coding	protein_coding	TRUE	ensembl	1.04269	0	0.721493	2.68967	18.5805
Pi15	ENSMUST00000088476	Pi15-201	protein_coding	protein_coding	TRUE	ensembl	0.589448	0.507303	0.40584	1.24347	11.4664
Crispld1	ENSMUST00000095075	Crispld1-001	protein_coding	protein_coding	TRUE	ensembl	53.2664	6.35095	8.97358	13.0361	172.644
Pkhd1	ENSMUST00000088448	Pkhd1-001	protein_coding	protein_coding	TRUE	ensembl	3.40048	0	0.315653	0.621733	14.7365
Il17f	ENSMUST00000039046	Il17f-201	protein_coding	protein_coding	TRUE	ensembl	5.98373	0	2.16448	1.8652	17.3019
Mcm3	ENSMUST00000053266	Mcm3-201	protein_coding	protein_coding	TRUE	ensembl	10502.9	462.29	615.389	826.336	9527.94
Paqr8	ENSMUST00000068880	Paqr8-201	protein_coding	protein_coding	TRUE	ensembl	75.5246	4.12908	11.0479	37.6756	522.21
Efhc1	ENSMUST00000038447	Efhc1-001	protein_coding	protein_coding	TRUE	ensembl	29.8294	1.36458	2.07429	3.1019	47.0049
Tram2	ENSMUST00000037998	Tram2-001	protein_coding	protein_coding	TRUE	ensembl	198.153	12.8592	44.2817	32.918	1856.09
Tmem14a	ENSMUST00000027065	Tmem14a-001	protein_coding	protein_coding	TRUE	ensembl	36.992	12.8945	20.3371	26.498	72.1994
Gsta3	ENSMUST00000027067	Gsta3-001	protein_coding	protein_coding	TRUE	ensembl	28.1972	0.507303	3.06635	7.0418	54.1105
Kcnq5	ENSMUST00000115300	Kcnq5-001	protein_coding	protein_coding	TRUE	ensembl	18.179	2.22186	2.07429	3.72363	203.461
Rims1	ENSMUST00000164877	Rims1-207	protein_coding	protein_coding	TRUE	ensembl	26.9291	1.52191	1.75864	0	94.748
Ogfrl1	ENSMUST00000027343	Ogfrl1-201	protein_coding	protein_coding	TRUE	ensembl	10.4269	1.87189	8.70301	6.8323	271.286
Smap1	ENSMUST00000027339	Smap1-001	protein_coding	protein_coding	TRUE	ensembl	632.084	34.3619	78.9584	88.1779	1871.34
1110058L19Rik	ENSMUST00000027338	1110058L19Rik-001	protein_coding	protein_coding	TRUE	ensembl	258.582	35.4985	34.6317	34.986	287.856
Fam135a	ENSMUST00000027337	Fam135a-201	protein_coding	protein_coding	TRUE	ensembl	253.646	15.5884	20.8331	33.3303	2243.3
Col9a1	ENSMUST00000054588	Col9a1-001	protein_coding	protein_coding	TRUE	ensembl	6.25614	0.699957	1.44299	0	10.8271
Lmbrd1	ENSMUST00000095062	Lmbrd1-201	protein_coding	protein_coding	TRUE	ensembl	474.774	26.2964	31.4752	26.0925	1945.59
Bai3	ENSMUST00000151309	Bai3-001	protein_coding	protein_coding	TRUE	ensembl	9.33959	0	1.21752	0.621733	25.2767
Phf3	ENSMUST00000088310	Phf3-201	protein_coding	protein_coding	TRUE	ensembl	2242.49	70.1397	110.253	208.666	7490.35
Prim2	ENSMUST00000027312	Prim2-201	protein_coding	protein_coding	TRUE	ensembl	786.796	80.2185	149.304	187.736	1091.06
Rab23	ENSMUST00000088287	Rab23-001	protein_coding	protein_coding	TRUE	ensembl	328.447	39.4189	105.654	155.474	1123.14
Bag2	ENSMUST00000044691	Bag2-001	protein_coding	protein_coding	TRUE	ensembl	198.834	17.8809	22.1859	35.5942	581.069
Zfp451	ENSMUST00000019861	Zfp451-001	protein_coding	protein_coding	TRUE	ensembl	842.93	25.0891	42.3426	88.6104	2388
Bend6	ENSMUST00000062289	Bend6-001	protein_coding	protein_coding	TRUE	ensembl	3.71752	0.507303	2.66051	3.5209	66.7414
Dst	ENSMUST00000183034	Dst-007	protein_coding	protein_coding	TRUE	ensembl	1604.1	668.333	683.705	174.95	40490.3
Ccdc115	ENSMUST00000042493	Ccdc115-201	protein_coding	protein_coding	TRUE	ensembl	76.7058	38.5617	30.2125	51.3335	131.943
Imp4	ENSMUST00000027303	Imp4-001	protein_coding	protein_coding	TRUE	ensembl	1316.08	91.0131	49.783	161.684	2097.81
Ptpn18	ENSMUST00000027302	Ptpn18-201	protein_coding	protein_coding	TRUE	ensembl	41.7522	7.1729	12.8967	18.4154	54.6441
Cfc1	ENSMUST00000027298	Cfc1-201	protein_coding	protein_coding	TRUE	ensembl	22.7137	2.7645	7.84624	3.72363	32.7197
Amer3	ENSMUST00000052670	Amer3-201	protein_coding	protein_coding	TRUE	ensembl	7.39041	1.01461	0.721493	2.68967	16.5402
Arhgef4	ENSMUST00000159747	Arhgef4-004	protein_coding	protein_coding	TRUE	ensembl	37.356	9.8154	6.49344	5.79833	334.928
Fam168b	ENSMUST00000047534	Fam168b-001	protein_coding	protein_coding	TRUE	ensembl	387.143	40.7642	150.116	202.496	5075.06
Plekhb2	ENSMUST00000027297	Plekhb2-001	protein_coding	protein_coding	TRUE	ensembl	155.903	40.1349	45.0482	40.5816	1090.41
Hs6st1	ENSMUST00000088174	Hs6st1-001	protein_coding	protein_coding	TRUE	ensembl	436.147	19.2102	35.4434	84.461	3870.99
Uggt1	ENSMUST00000046875	Uggt1-001	protein_coding	protein_coding	TRUE	ensembl	2788.15	172.805	227	261.094	12870.9
Arid5a	ENSMUST00000115031	Arid5a-004	protein_coding	protein_coding	TRUE	ensembl	87.856	8.38016	17.0453	39.1354	206.176
Kansl3	ENSMUST00000010597	Kansl3-201	protein_coding	protein_coding	TRUE	ensembl	381.707	47.0125	94.8764	140.174	2744.32
Lman2l	ENSMUST00000115011	Lman2l-002	protein_coding	protein_coding	TRUE	ensembl	113.378	13.5238	11.1381	19.4562	467.384
Cnnm4	ENSMUST00000153128	Cnnm4-001	protein_coding	protein_coding	TRUE	ensembl	168.232	9.11545	8.16189	21.3281	1135.03
Cnnm3	ENSMUST00000001166	Cnnm3-001	protein_coding	protein_coding	TRUE	ensembl	260.083	31.9121	26.5149	33.1208	1853.72
Ankrd23	ENSMUST00000054665	Ankrd23-201	protein_coding	protein_coding	TRUE	ensembl	1.63214	1.71456	0.40584	1.03397	119.263
Ankrd39	ENSMUST00000001172	Ankrd39-201	protein_coding	protein_coding	TRUE	ensembl	21.7157	4.47906	10.1911	14.0768	203.093
Sema4c	ENSMUST00000114990	Sema4c-006	protein_coding	protein_coding	TRUE	ensembl	316.748	16.9176	16.0983	31.8841	1467.16
Fam178b	ENSMUST00000114981	Fam178b-001	protein_coding	protein_coding	TRUE	ensembl	97.8766	1.90722	30.7537	43.2712	103.985
Cox5b	ENSMUST00000081180	Cox5b-201	protein_coding	protein_coding	TRUE	ensembl	132.102	53.3088	20.8331	32.7153	325.657
Actr1b	ENSMUST00000043951	Actr1b-001	protein_coding	protein_coding	TRUE	ensembl	717.171	44.9639	158.548	99.8016	2759
Zap70	ENSMUST00000027291	Zap70-201	protein_coding	protein_coding	TRUE	ensembl	32.0063	3.42912	5.81704	4.14263	57.5787
Tmem131	ENSMUST00000027290	Tmem131-201	protein_coding	protein_coding	TRUE	ensembl	2964.44	66.8166	54.608	134.159	11223
Cnga3	ENSMUST00000027288	Cnga3-001	protein_coding	protein_coding	TRUE	ensembl	28.5589	2.72917	3.20163	9.94096	126.27
Inpp4a	ENSMUST00000132401	Inpp4a-004	protein_coding	protein_coding	TRUE	ensembl	108.393	7.6802	6.94437	18.4222	334.804
Coa5	ENSMUST00000027286	Coa5-001	protein_coding	protein_coding	TRUE	ensembl	141.082	30.1975	122.789	113.034	2907.16
Unc50	ENSMUST00000027285	Unc50-001	protein_coding	protein_coding	TRUE	ensembl	512.482	51.2795	128.426	129.374	1718.92
Mgat4a	ENSMUST00000151952	Mgat4a-001	protein_coding	protein_coding	TRUE	ensembl	88.6263	8.64347	22.9525	37.8784	1023.62
2010300C02Rik	ENSMUST00000162875	2010300C02Rik-001	protein_coding	protein_coding	TRUE	ensembl	15.1871	1.90722	3.11144	2.27743	44.5217
Tsga10	ENSMUST00000041815	Tsga10-001	protein_coding	protein_coding	TRUE	ensembl	17.4979	1.55724	4.32896	3.3114	53.1189
Lipt1	ENSMUST00000041621	Lipt1-001	protein_coding	protein_coding	TRUE	ensembl	260.534	12.8592	26.1992	29.6134	262.432
Mitd1	ENSMUST00000027257	Mitd1-001	protein_coding	protein_coding	TRUE	ensembl	355.778	54.0794	93.0276	77.6287	508.507
Mrpl30	ENSMUST00000027256	Mrpl30-001	protein_coding	protein_coding	TRUE	ensembl	155.093	26.1197	189.933	79.0817	263.662
Txndc9	ENSMUST00000162031	Txndc9-001	protein_coding	protein_coding	TRUE	ensembl	184.192	19.5955	41.7113	48.0424	470.943
Eif5b	ENSMUST00000027252	Eif5b-201	protein_coding	protein_coding	TRUE	ensembl	4703.35	181.956	579.63	930.254	3518.57
Rev1	ENSMUST00000027251	Rev1-201	protein_coding	protein_coding	TRUE	ensembl	516.486	29.7062	43.6504	90.2729	2204.76
Aff3	ENSMUST00000027250	Aff3-001	protein_coding	protein_coding	TRUE	ensembl	38.5326	1.20726	10.5067	9.10973	54.0703
Lonrf2	ENSMUST00000147695	Lonrf2-001	protein_coding	protein_coding	TRUE	ensembl	21.7157	0	1.84883	1.24347	78.0769
Chst10	ENSMUST00000027249	Chst10-201	protein_coding	protein_coding	TRUE	ensembl	38.2625	1.74989	12.4007	11.5899	232.278
Pdcl3	ENSMUST00000027247	Pdcl3-201	protein_coding	protein_coding	TRUE	ensembl	994.698	73.0262	173.204	114.264	1220.72
Rpl31	ENSMUST00000179954	Rpl31-203	protein_coding	protein_coding	TRUE	ensembl	28.2419	20.5394	41.3957	34.9927	413.7
Tbc1d8	ENSMUST00000054462	Tbc1d8-201	protein_coding	protein_coding	TRUE	ensembl	95.9697	6.89358	22.4114	18.6249	346.363
Cnot11	ENSMUST00000161515	Cnot11-001	protein_coding	protein_coding	TRUE	ensembl	1161.49	58.8731	157.556	132.72	1962.27
Rnf149	ENSMUST00000062525	Rnf149-001	protein_coding	protein_coding	TRUE	ensembl	357.95	72.8336	94.6509	96.0644	1244.79
Creg2	ENSMUST00000053355	Creg2-201	protein_coding	protein_coding	TRUE	ensembl	3.89835	1.71456	2.75069	0.621733	23.4496
Map4k4	ENSMUST00000163854	Map4k4-201	protein_coding	protein_coding	TRUE	ensembl	2247.84	121.403	220.101	284.057	10232.2
Il1r2	ENSMUST00000027243	Il1r2-201	protein_coding	protein_coding	TRUE	ensembl	28.5612	2.53651	8.16189	3.3114	39.3992
Il1r1	ENSMUST00000027241	Il1r1-201	protein_coding	protein_coding	TRUE	ensembl	2.99186	0.349979	1.26261	0.621733	50.0871
Il1rl2	ENSMUST00000095020	Il1rl2-201	protein_coding	protein_coding	TRUE	ensembl	6.70938	0	0.631307	0.621733	15.8758
Il18rap	ENSMUST00000027237	Il18rap-001	protein_coding	protein_coding	TRUE	ensembl	4.94104	1.20726	1.3528	4.7576	37.0955
Mfsd9	ENSMUST00000039672	Mfsd9-001	protein_coding	protein_coding	TRUE	ensembl	27.2015	5.30101	3.11144	4.9671	302.692
Pou3f3	ENSMUST00000054883	Pou3f3-001	protein_coding	protein_coding	TRUE	ensembl	0.589448	0.507303	0.94696	0	14.458
Mrps9	ENSMUST00000057208	Mrps9-201	protein_coding	protein_coding	TRUE	ensembl	1168.92	193.052	200.62	147.195	1099.14
Tgfbrap1	ENSMUST00000095014	Tgfbrap1-201	protein_coding	protein_coding	TRUE	ensembl	98.0128	4.28641	15.6925	17.3882	804.439
AI597479	ENSMUST00000010434	AI597479-001	protein_coding	protein_coding	TRUE	ensembl	247.343	30.1462	26.4698	90.6716	1332.62
Fhl2	ENSMUST00000008280	Fhl2-201	protein_coding	protein_coding	TRUE	ensembl	456.146	115.335	124.773	179.471	1276.79
Nck2	ENSMUST00000086421	Nck2-001	protein_coding	protein_coding	TRUE	ensembl	42.7479	6.78759	18.5334	14.2796	236.813
1500015O10Rik	ENSMUST00000027217	1500015O10Rik-001	protein_coding	protein_coding	TRUE	ensembl	13.872	0.699957	5.50139	4.55487	15.5234
Uxs1	ENSMUST00000126008	Uxs1-001	protein_coding	protein_coding	TRUE	ensembl	165.511	11.058	7.80115	7.24453	637.439
Tpp2	ENSMUST00000087933	Tpp2-201	protein_coding	protein_coding	TRUE	ensembl	3519.09	368.102	439.75	333.134	5696.01
Tex30	ENSMUST00000147571	Tex30-004	protein_coding	protein_coding	TRUE	ensembl	459.824	24.6332	127.975	108.046	499.906
Kdelc1	ENSMUST00000065767	Kdelc1-001	protein_coding	protein_coding	TRUE	ensembl	818.584	70.0724	153.723	170.659	1919.4
Bivm	ENSMUST00000114709	Bivm-001	protein_coding	protein_coding	TRUE	ensembl	213.34	10.7947	41.7113	50.0968	875.081
Ercc5	ENSMUST00000027214	Ercc5-001	protein_coding	protein_coding	TRUE	ensembl	735.357	45.1213	59.2977	84.0623	2338.75
Gulp1	ENSMUST00000162600	Gulp1-004	protein_coding	protein_coding	TRUE	ensembl	127.892	2.7645	24.621	26.2817	363.286
Col3a1	ENSMUST00000087883	Col3a1-001	protein_coding	protein_coding	TRUE	ensembl	1149.33	164.964	201.793	407.39	7169.26
Col5a2	ENSMUST00000086430	Col5a2-001	protein_coding	protein_coding	TRUE	ensembl	89.3543	17.9162	14.2044	30.4311	373.687
Wdr75	ENSMUST00000027139	Wdr75-001	protein_coding	protein_coding	TRUE	ensembl	2434.41	161.452	302.667	386.035	2660.57
Slc40a1	ENSMUST00000027137	Slc40a1-201	protein_coding	protein_coding	TRUE	ensembl	21.3963	14.8724	34.4964	10.3532	513.201
Slc39a10	ENSMUST00000027131	Slc39a10-001	protein_coding	protein_coding	TRUE	ensembl	1929.36	166.159	251.666	236.975	7022.95
Tmeff2	ENSMUST00000114565	Tmeff2-002	protein_coding	protein_coding	TRUE	ensembl	4.48779	0.507303	0.315653	0.621733	24.0889
Sdpr	ENSMUST00000051572	Sdpr-201	protein_coding	protein_coding	TRUE	ensembl	8.65855	1.36458	3.69765	6.00107	13.7449
Nabp1	ENSMUST00000027279	Nabp1-201	protein_coding	protein_coding	TRUE	ensembl	1017.11	196.282	330.128	475.456	2813.72
Myo1b	ENSMUST00000018561	Myo1b-002	protein_coding	protein_coding	TRUE	ensembl	1507.63	50.8076	111.606	112.797	2699.55
Stat4	ENSMUST00000027277	Stat4-201	protein_coding	protein_coding	TRUE	ensembl	135.413	11.408	11.8145	9.10973	175.275
Stat1	ENSMUST00000070968	Stat1-201	protein_coding	protein_coding	TRUE	ensembl	531.269	28.6049	81.8444	101.653	885.254
Gls	ENSMUST00000114513	Gls-002	protein_coding	protein_coding	TRUE	ensembl	530.682	30.6341	65.7461	96.6456	2322.06
Nab1	ENSMUST00000069792	Nab1-001	protein_coding	protein_coding	TRUE	ensembl	47.3273	3.46446	12.085	6.21057	440.522
Tmem194b	ENSMUST00000165859	Tmem194b-201	protein_coding	protein_coding	TRUE	ensembl	67.1408	17.9869	26.6051	30.8501	686.59
Mfsd6	ENSMUST00000156876	Mfsd6-001	protein_coding	protein_coding	TRUE	ensembl	40.5264	2.92182	6.85419	7.24453	288.611
Inpp1	ENSMUST00000027271	Inpp1-001	protein_coding	protein_coding	TRUE	ensembl	172.401	34.9559	40.088	68.1	296.529
Hibch	ENSMUST00000044478	Hibch-001	protein_coding	protein_coding	TRUE	ensembl	189.767	26.9257	12.085	15.1108	213.256
1700019D03Rik	ENSMUST00000050567	1700019D03Rik-002	protein_coding	protein_coding	TRUE	ensembl	96.3361	13.3312	31.9261	37.2634	420.24
1700019A02Rik	ENSMUST00000072235	1700019A02Rik-201	protein_coding	protein_coding	TRUE	ensembl	10.5631	0.699957	6.0876	3.93313	12.6057
Pms1	ENSMUST00000027267	Pms1-001	protein_coding	protein_coding	TRUE	ensembl	492.016	30.1108	27.1011	40.9803	720.404
Ormdl1	ENSMUST00000027266	Ormdl1-001	protein_coding	protein_coding	TRUE	ensembl	120.541	8.25816	15.2866	42.2373	333.729
Osgepl1	ENSMUST00000114484	Osgepl1-003	protein_coding	protein_coding	TRUE	ensembl	176.985	34.4646	74.5393	68.3095	376.155
Asnsd1	ENSMUST00000027264	Asnsd1-001	protein_coding	protein_coding	TRUE	ensembl	278.123	36.0411	76.4783	80.5279	2741.71
Stk17b	ENSMUST00000027263	Stk17b-001	protein_coding	protein_coding	TRUE	ensembl	191.489	21.782	46.1305	55.6924	750.105
Hecw2	ENSMUST00000120904	Hecw2-001	protein_coding	protein_coding	TRUE	ensembl	51.545	4.82904	5.18573	14.6986	329.272
Ccdc150	ENSMUST00000027128	Ccdc150-001	protein_coding	protein_coding	TRUE	ensembl	5.66669	1.01461	4.01331	1.24347	56.6441
Gtf3c3	ENSMUST00000041638	Gtf3c3-201	protein_coding	protein_coding	TRUE	ensembl	564.093	44.4053	50.0987	40.5816	590.672
Pgap1	ENSMUST00000097739	Pgap1-201	protein_coding	protein_coding	TRUE	ensembl	581.128	54.4294	82.7012	79.6966	4502.72
Ankrd44	ENSMUST00000179030	Ankrd44-001	protein_coding	protein_coding	TRUE	ensembl	38.9881	1.36458	3.96821	9.9342	255.393
Sf3b1	ENSMUST00000027127	Sf3b1-201	protein_coding	protein_coding	TRUE	ensembl	10205.7	668.057	551.311	524.621	14487.2
Coq10b	ENSMUST00000087617	Coq10b-202	protein_coding	protein_coding	TRUE	ensembl	137.231	56.9659	120.129	63.9709	178.536
Hspd1	ENSMUST00000027123	Hspd1-001	protein_coding	protein_coding	TRUE	ensembl	1687.2	385.019	298.563	221.742	1769.85
Hspe1	ENSMUST00000075242	Hspe1-001	protein_coding	protein_coding	TRUE	ensembl	422.778	890.228	254.958	236.826	487.84
Mob4	ENSMUST00000159311	Mob4-003	protein_coding	protein_coding	TRUE	ensembl	346.669	39.1043	64.754	85.6909	962.596
Rftn2	ENSMUST00000114428	Rftn2-004	protein_coding	protein_coding	TRUE	ensembl	13.8274	4.09375	5.14064	7.24453	46.1777
Mars2	ENSMUST00000061334	Mars2-201	protein_coding	protein_coding	TRUE	ensembl	325.136	51.1929	31.385	70.8032	916.665
Boll	ENSMUST00000159398	Boll-003	protein_coding	protein_coding	TRUE	ensembl	13.555	0.507303	7.62077	6.21057	24.9244
Plcl1	ENSMUST00000042986	Plcl1-201	protein_coding	protein_coding	TRUE	ensembl	21.6241	0.699957	0.40584	0	92.1826
Satb2	ENSMUST00000114415	Satb2-001	protein_coding	protein_coding	TRUE	ensembl	10.8801	1.20726	2.38995	5.58883	136.761
1700066M21Rik	ENSMUST00000042734	1700066M21Rik-201	protein_coding	protein_coding	TRUE	ensembl	7.9329	2.7645	6.58363	3.5209	173.931
Tyw5	ENSMUST00000161780	Tyw5-003	protein_coding	protein_coding	TRUE	ensembl	138.495	36.8278	78.4624	74.1078	120.164
9430016H08Rik	ENSMUST00000027114	9430016H08Rik-001	protein_coding	protein_coding	TRUE	ensembl	616.986	99.5186	75.8921	99.3623	777.224
Spats2l	ENSMUST00000167085	Spats2l-001	protein_coding	protein_coding	TRUE	ensembl	150.601	6.85825	26.3796	61.6867	318.331
Kctd18	ENSMUST00000114410	Kctd18-001	protein_coding	protein_coding	TRUE	ensembl	62.606	7.20823	22.231	31.2759	390.581
Sgol2	ENSMUST00000027202	Sgol2-001	protein_coding	protein_coding	TRUE	ensembl	1277.51	65.102	198.05	117.17	2180.6
Aox1	ENSMUST00000001027	Aox1-001	protein_coding	protein_coding	TRUE	ensembl	7.88828	1.36458	4.55443	3.3114	24.2935
Aox4	ENSMUST00000040442	Aox4-001	protein_coding	protein_coding	TRUE	ensembl	8.65855	1.36458	1.53317	3.5209	15.3758
Bzw1	ENSMUST00000050552	Bzw1-201	protein_coding	protein_coding	TRUE	ensembl	936.131	41.9201	42.1172	58.997	1705.87
Clk1	ENSMUST00000034868	Clk1-001	protein_coding	protein_coding	TRUE	ensembl	1234.67	160.292	285.08	339.79	2045.69
Ppil3	ENSMUST00000117069	Ppil3-004	protein_coding	protein_coding	TRUE	ensembl	457.01	49.9503	155.662	148.635	701.524
Nif3l1	ENSMUST00000114337	Nif3l1-002	protein_coding	protein_coding	TRUE	ensembl	1408.04	100.581	297.21	277.164	1005.4
Orc2	ENSMUST00000027198	Orc2-001	protein_coding	protein_coding	TRUE	ensembl	1050.34	65.59	135.956	218.181	3918.46
Fam126b	ENSMUST00000097724	Fam126b-002	protein_coding	protein_coding	TRUE	ensembl	67.4578	3.7791	22.231	26.7075	791.088
Ndufb3	ENSMUST00000027193	Ndufb3-001	protein_coding	protein_coding	TRUE	ensembl	176.076	263.735	66.6029	98.3148	168.857
Cflar	ENSMUST00000097722	Cflar-002	protein_coding	protein_coding	TRUE	ensembl	19.4025	3.04382	2.93107	1.6557	165.751
Casp8	ENSMUST00000027189	Casp8-201	protein_coding	protein_coding	TRUE	ensembl	253.597	40.0996	37.4275	66.2415	432.044
Trak2	ENSMUST00000027186	Trak2-001	protein_coding	protein_coding	TRUE	ensembl	365.615	88.0913	142.63	182.404	2719.14
Stradb	ENSMUST00000027185	Stradb-001	protein_coding	protein_coding	TRUE	ensembl	22.0773	1.90722	10.9126	6.62956	230.009
Tmem237	ENSMUST00000087475	Tmem237-201	protein_coding	protein_coding	TRUE	ensembl	382.658	53.8001	64.9795	52.9892	839.334
AC133162.1	ENSMUST00000180570	AC133162.1-201	protein_coding	protein_coding	TRUE	ensembl	1.35972	2.06454	1.03715	4.13587	20.5721
Mpp4	ENSMUST00000114275	Mpp4-203	protein_coding	protein_coding	TRUE	ensembl	1.04269	0.507303	1.75864	0	134.565
Als2	ENSMUST00000027178	Als2-001	protein_coding	protein_coding	TRUE	ensembl	741.801	46.3798	60.6055	118.616	2392.57
Fzd7	ENSMUST00000114246	Fzd7-001	protein_coding	protein_coding	TRUE	ensembl	1815.26	167.401	310.107	475.423	5712.15
Gm973	ENSMUST00000114243	Gm973-201	protein_coding	protein_coding	TRUE	ensembl	14.3252	1.36458	3.11144	3.5209	43.8086
Sumo1	ENSMUST00000091374	Sumo1-001	protein_coding	protein_coding	TRUE	ensembl	145.981	170.339	213.066	85.718	125.206
Nop58	ENSMUST00000027174	Nop58-201	protein_coding	protein_coding	TRUE	ensembl	7285.72	321.59	644.023	917.407	8594.09
Bmpr2	ENSMUST00000087435	Bmpr2-201	protein_coding	protein_coding	TRUE	ensembl	479.1	12.1239	21.8252	116.771	3168.39
Fam117b	ENSMUST00000036540	Fam117b-001	protein_coding	protein_coding	TRUE	ensembl	518.25	38.263	94.2902	73.4793	1804.59
Wdr12	ENSMUST00000117438	Wdr12-002	protein_coding	protein_coding	TRUE	ensembl	389.238	23.4259	136.002	84.042	516.372
Carf	ENSMUST00000027171	Carf-001	protein_coding	protein_coding	TRUE	ensembl	43.9292	4.63638	2.16448	8.07577	279.309
Nbeal1	ENSMUST00000160834	Nbeal1-001	protein_coding	protein_coding	TRUE	ensembl	315.437	16.025	43.7405	66.0591	3959.95
Cyp20a1	ENSMUST00000060608	Cyp20a1-001	protein_coding	protein_coding	TRUE	ensembl	531.312	37.4764	64.6639	36.4457	1392.98
Abi2	ENSMUST00000052332	Abi2-201	protein_coding	protein_coding	TRUE	ensembl	407.14	60.2183	163.869	158.562	4087.7
Raph1	ENSMUST00000090293	Raph1-003	protein_coding	protein_coding	TRUE	ensembl	328.67	15.0104	41.8917	81.7713	1605.99
Cd28	ENSMUST00000027165	Cd28-001	protein_coding	protein_coding	TRUE	ensembl	12.4653	3.42912	1.84883	7.65677	122.377
Pard3b	ENSMUST00000075374	Pard3b-001	protein_coding	protein_coding	TRUE	ensembl	16.5915	0.857281	0.94696	6.21057	112.837
Nrp2	ENSMUST00000027112	Nrp2-005	protein_coding	protein_coding	TRUE	ensembl	2429.98	164.437	212.931	667.801	6861.21
Ino80d	ENSMUST00000097718	Ino80d-003	protein_coding	protein_coding	TRUE	ensembl	299.517	46.9578	68.0909	150.493	6687.63
Ndufs1	ENSMUST00000027111	Ndufs1-001	protein_coding	protein_coding	TRUE	ensembl	3274.94	157.759	123.285	172.889	3823.95
Eef1b2	ENSMUST00000129339	Eef1b2-001	protein_coding	protein_coding	TRUE	ensembl	16898.1	1191.46	6392.7	6369.75	14650.4
Gpr1	ENSMUST00000050536	Gpr1-001	protein_coding	protein_coding	TRUE	ensembl	32.368	0.857281	4.23877	7.0418	55.8638
Zdbf2	ENSMUST00000114132	Zdbf2-001	protein_coding	protein_coding	TRUE	ensembl	3264.35	83.3649	192.729	367.674	17652.2
Adam23	ENSMUST00000087374	Adam23-001	protein_coding	protein_coding	TRUE	ensembl	606.965	52.3648	121.887	85.2787	5714.3
Fastkd2	ENSMUST00000027103	Fastkd2-001	protein_coding	protein_coding	TRUE	ensembl	704.703	68.4092	100.603	101.444	2089.07
Klf7	ENSMUST00000114086	Klf7-001	protein_coding	protein_coding	TRUE	ensembl	280.709	68.3032	98.7093	220.904	3117.53
Creb1	ENSMUST00000049932	Creb1-201	protein_coding	protein_coding	TRUE	ensembl	332.843	28.8682	144.75	160.839	3050.59
Mettl21a	ENSMUST00000053469	Mettl21a-002	protein_coding	protein_coding	TRUE	ensembl	163.15	27.3463	74.2687	78.6559	469.082
Ccnyl1	ENSMUST00000114077	Ccnyl1-001	protein_coding	protein_coding	TRUE	ensembl	2.53862	1.04994	1.62336	1.03397	171.095
Fzd5	ENSMUST00000063982	Fzd5-201	protein_coding	protein_coding	TRUE	ensembl	1139.4	99.6406	145.336	374.938	6536.21
Plekhm3	ENSMUST00000097713	Plekhm3-001	protein_coding	protein_coding	TRUE	ensembl	155.993	17.4956	29.7165	47.2111	1151.6
D630023F18Rik	ENSMUST00000050047	D630023F18Rik-001	protein_coding	protein_coding	TRUE	ensembl	18.0428	2.57184	15.6474	8.07577	110.354
Idh1	ENSMUST00000097709	Idh1-001	protein_coding	protein_coding	TRUE	ensembl	2072.02	253.775	405.66	358.794	2505.96
Pikfyve	ENSMUST00000097707	Pikfyve-202	protein_coding	protein_coding	TRUE	ensembl	603.487	30.5121	76.7038	83.2175	2992.56
Map2	ENSMUST00000114015	Map2-003	protein_coding	protein_coding	TRUE	ensembl	156.403	5.14369	25.7032	46.1501	456.609
Unc80	ENSMUST00000061620	Unc80-001	protein_coding	protein_coding	TRUE	ensembl	1.81297	0.349979	0.721493	1.24347	31.3422
Rpe	ENSMUST00000113995	Rpe-002	protein_coding	protein_coding	TRUE	ensembl	384.431	43.9687	70.9318	104.329	1124.77
Kansl1l	ENSMUST00000113987	Kansl1l-002	protein_coding	protein_coding	TRUE	ensembl	29.7401	1.36458	6.85419	12.8334	184.838
Acadl	ENSMUST00000027153	Acadl-001	protein_coding	protein_coding	TRUE	ensembl	718.808	64.7714	89.2848	106.222	781.67
Lancl1	ENSMUST00000113979	Lancl1-002	protein_coding	protein_coding	TRUE	ensembl	786.573	29.1829	113.59	292.093	1225.38
Erbb4	ENSMUST00000121473	Erbb4-001	protein_coding	protein_coding	TRUE	ensembl	2.67483	0.699957	0.315653	1.6557	29.4244
Ikzf2	ENSMUST00000027146	Ikzf2-201	protein_coding	protein_coding	TRUE	ensembl	44.11	7.52288	6.22288	17.1855	1011.99
Spag16	ENSMUST00000065425	Spag16-001	protein_coding	protein_coding	TRUE	ensembl	12.059	1.36458	1.98411	3.5209	22.359
Bard1	ENSMUST00000027393	Bard1-001	protein_coding	protein_coding	TRUE	ensembl	749.64	63.1242	137.805	96.8686	2351.48
Abca12	ENSMUST00000087268	Abca12-201	protein_coding	protein_coding	TRUE	ensembl	8.34152	0.857281	1.53317	1.24347	56.1189
Atic	ENSMUST00000027384	Atic-001	protein_coding	protein_coding	TRUE	ensembl	5970.06	667.505	863.402	803.589	6784.27
Fn1	ENSMUST00000055226	Fn1-201	protein_coding	protein_coding	TRUE	ensembl	47816.7	3663.26	3404.64	5341.07	231976
Mreg	ENSMUST00000048860	Mreg-201	protein_coding	protein_coding	TRUE	ensembl	154.177	23.3039	69.6692	80.9604	1843.99
Pecr	ENSMUST00000097698	Pecr-003	protein_coding	protein_coding	TRUE	ensembl	653.607	71.331	292.926	359.814	329.73
Tmem169	ENSMUST00000027380	Tmem169-001	protein_coding	protein_coding	TRUE	ensembl	0.589448	1.55724	0.40584	1.03397	21.2935
Xrcc5	ENSMUST00000027379	Xrcc5-201	protein_coding	protein_coding	TRUE	ensembl	2932.86	245.327	96.3194	179.113	2938.41
Smarcal1	ENSMUST00000047615	Smarcal1-001	protein_coding	protein_coding	TRUE	ensembl	778.427	59.8364	164.275	168.936	1077.79
Rpl37a	ENSMUST00000059980	Rpl37a-201	protein_coding	protein_coding	TRUE	ensembl	8.34152	23.1819	13.6633	9.10973	107.706
Igfbp2	ENSMUST00000047328	Igfbp2-001	protein_coding	protein_coding	TRUE	ensembl	9226.71	1845.39	1669.45	1972.28	16228.2
Igfbp5	ENSMUST00000027377	Igfbp5-001	protein_coding	protein_coding	TRUE	ensembl	5044.31	718.033	462.793	2542.05	29455.7
Tns1	ENSMUST00000169786	Tns1-201	protein_coding	protein_coding	TRUE	ensembl	256.906	17.9516	21.5095	43.2645	2345.83
Arpc2	ENSMUST00000006467	Arpc2-002	protein_coding	protein_coding	TRUE	ensembl	1975.18	124.585	1035.34	467.043	3082.35
Gpbar1	ENSMUST00000077985	Gpbar1-201	protein_coding	protein_coding	TRUE	ensembl	2.35779	0.507303	0	0	11.2533
Aamp	ENSMUST00000178235	Aamp-202	protein_coding	protein_coding	TRUE	ensembl	2437.71	453.952	1332.6	1350.92	3229.49
Pnkd	ENSMUST00000113805	Pnkd-003	protein_coding	protein_coding	TRUE	ensembl	39.3498	8.73014	2.57032	15.3135	56.8488
Tmbim1	ENSMUST00000113796	Tmbim1-002	protein_coding	protein_coding	TRUE	ensembl	625.839	47.3784	110.389	147.384	3543.74
Gm216	ENSMUST00000097697	Gm216-001	protein_coding	protein_coding	TRUE	ensembl	5.62207	1.01461	2.25467	3.93313	13.8103
Slc11a1	ENSMUST00000027368	Slc11a1-001	protein_coding	protein_coding	TRUE	ensembl	16.2298	3.23647	5.86213	5.58883	35.8908
Ctdsp1	ENSMUST00000027367	Ctdsp1-001	protein_coding	protein_coding	TRUE	ensembl	49.1849	19.7881	54.6982	35.6009	232.347
Vil1	ENSMUST00000027366	Vil1-001	protein_coding	protein_coding	TRUE	ensembl	24.7968	3.7791	1.21752	2.48693	42.817
Usp37	ENSMUST00000044260	Usp37-201	protein_coding	protein_coding	TRUE	ensembl	1040.59	18.6675	101.054	109.52	4569.08
Rqcd1	ENSMUST00000087215	Rqcd1-001	protein_coding	protein_coding	TRUE	ensembl	1302.13	148.766	467.573	350.062	3533.94
Plcd4	ENSMUST00000027362	Plcd4-001	protein_coding	protein_coding	TRUE	ensembl	12.6485	0.507303	0.40584	2.27743	22.2935
Zfp142	ENSMUST00000066986	Zfp142-004	protein_coding	protein_coding	TRUE	ensembl	508.055	26.0331	60.7858	202.306	2335.39
Bcs1l	ENSMUST00000027358	Bcs1l-001	protein_coding	protein_coding	TRUE	ensembl	400.25	19.9455	39.5018	52.5837	559.216
Rnf25	ENSMUST00000027357	Rnf25-001	protein_coding	protein_coding	TRUE	ensembl	572.197	41.7821	34.9473	45.9609	712.38
Stk36	ENSMUST00000113694	Stk36-007	protein_coding	protein_coding	TRUE	ensembl	40.531	4.09375	22.4565	28.7754	48.0133
Ttll4	ENSMUST00000042125	Ttll4-001	protein_coding	protein_coding	TRUE	ensembl	1188.29	59.1171	443.899	434.152	6097.21
Cyp27a1	ENSMUST00000027356	Cyp27a1-201	protein_coding	protein_coding	TRUE	ensembl	24.0265	3.11448	3.06635	9.73147	80.7564
Wnt6	ENSMUST00000006716	Wnt6-201	protein_coding	protein_coding	TRUE	ensembl	50.0937	10.1301	8.16189	19.2534	260.883
Wnt10a	ENSMUST00000006718	Wnt10a-001	protein_coding	protein_coding	TRUE	ensembl	9.56504	1.71456	2.88597	7.65677	47.9226
Cdk5r2	ENSMUST00000160379	Cdk5r2-001	protein_coding	protein_coding	TRUE	ensembl	3.3089	0	0	0	15.5234
Nhej1	ENSMUST00000152855	Nhej1-001	protein_coding	protein_coding	TRUE	ensembl	41.933	1.04994	0.81168	1.6557	135.179
Cnppd1	ENSMUST00000168720	Cnppd1-202	protein_coding	protein_coding	TRUE	ensembl	340.225	9.55209	37.202	100.788	943.386
Fam134a	ENSMUST00000097694	Fam134a-201	protein_coding	protein_coding	TRUE	ensembl	169.773	13.0872	20.4273	17.5977	1336.82
Zfand2b	ENSMUST00000027394	Zfand2b-001	protein_coding	protein_coding	TRUE	ensembl	90.4369	5.49367	14.7455	16.1515	177.268
Abcb6	ENSMUST00000027396	Abcb6-001	protein_coding	protein_coding	TRUE	ensembl	367.79	20.7674	46.0854	51.7592	1145.36
Atg9a	ENSMUST00000040689	Atg9a-201	protein_coding	protein_coding	TRUE	ensembl	220.003	21.798	36.255	43.8794	1687.1
Ankzf1	ENSMUST00000152233	Ankzf1-001	protein_coding	protein_coding	TRUE	ensembl	297.571	39.4703	87.9771	93.7464	508.42
Glb1l	ENSMUST00000113623	Glb1l-001	protein_coding	protein_coding	TRUE	ensembl	12.5569	1.20726	1.75864	3.72363	75.0601
Stk16	ENSMUST00000027401	Stk16-001	protein_coding	protein_coding	TRUE	ensembl	155.084	82.755	78.0115	100.194	671.315
Tuba4a	ENSMUST00000079464	Tuba4a-201	protein_coding	protein_coding	TRUE	ensembl	1624.88	144.499	49.8281	157.548	1399.53
Dnajb2	ENSMUST00000055223	Dnajb2-201	protein_coding	protein_coding	TRUE	ensembl	68.4535	4.67172	34.1357	37.2702	81.3957
Ptprn	ENSMUST00000027404	Ptprn-201	protein_coding	protein_coding	TRUE	ensembl	279.932	32.14	17.5864	22.7811	2195.67
Dnpep	ENSMUST00000066668	Dnpep-201	protein_coding	protein_coding	TRUE	ensembl	1783.32	62.1096	170.092	209.308	1876.55
Des	ENSMUST00000027409	Des-001	protein_coding	protein_coding	TRUE	ensembl	211.168	32.124	48.1146	70.5937	450.252
Speg	ENSMUST00000113587	Speg-014	protein_coding	protein_coding	TRUE	ensembl	69.2261	3.30713	17.9922	58.9902	507.601
Gmppa	ENSMUST00000113584	Gmppa-002	protein_coding	protein_coding	TRUE	ensembl	455.597	33.3633	45.409	83.846	584.404
Chpf	ENSMUST00000079205	Chpf-001	protein_coding	protein_coding	TRUE	ensembl	565.983	61.6922	35.0826	79.0884	2587.94
Tmem198	ENSMUST00000113575	Tmem198-001	protein_coding	protein_coding	TRUE	ensembl	0	1.20726	0.315653	2.68967	15.4496
Obsl1	ENSMUST00000113567	Obsl1-001	protein_coding	protein_coding	TRUE	ensembl	746.291	49.321	89.9612	77.2165	1657.07
Inha	ENSMUST00000037330	Inha-001	protein_coding	protein_coding	TRUE	ensembl	0.453241	0.349979	0.315653	0	23.015
Stk11ip	ENSMUST00000027414	Stk11ip-001	protein_coding	protein_coding	TRUE	ensembl	285.328	29.7255	43.2445	35.8172	984.852
Slc4a3	ENSMUST00000124341	Slc4a3-001	protein_coding	protein_coding	TRUE	ensembl	50.6386	11.652	10.7322	9.73147	403.037
Epha4	ENSMUST00000027451	Epha4-201	protein_coding	protein_coding	TRUE	ensembl	1526.31	128.124	107.548	146.979	7000.64
Pax3	ENSMUST00000004994	Pax3-002	protein_coding	protein_coding	TRUE	ensembl	7.25421	2.06454	2.79579	1.24347	32.2851
Sgpp2	ENSMUST00000036172	Sgpp2-201	protein_coding	protein_coding	TRUE	ensembl	3.26428	0.349979	0.315653	0.621733	20.5973
Farsb	ENSMUST00000170217	Farsb-202	protein_coding	protein_coding	TRUE	ensembl	4226	421.195	750.218	745.91	3883.64
Acsl3	ENSMUST00000035779	Acsl3-001	protein_coding	protein_coding	TRUE	ensembl	3084.28	73.0069	174.421	239.083	8805.62
Utp14b	ENSMUST00000151622	Utp14b-002	protein_coding	protein_coding	TRUE	ensembl	1102.1	28.8842	126.848	405.937	2440.13
Ap1s3	ENSMUST00000162342	Ap1s3-001	protein_coding	protein_coding	TRUE	ensembl	16.9555	2.22186	2.25467	4.34537	64.332
Wdfy1	ENSMUST00000048820	Wdfy1-002	protein_coding	protein_coding	TRUE	ensembl	79.7869	30.5828	41.7113	91.9083	79.6844
Mrpl44	ENSMUST00000027464	Mrpl44-201	protein_coding	protein_coding	TRUE	ensembl	1352.93	234.674	77.1547	173.659	1026.42
Serpine2	ENSMUST00000027467	Serpine2-001	protein_coding	protein_coding	TRUE	ensembl	808.571	35.4985	57.99	116.974	3456.57
Cul3	ENSMUST00000163119	Cul3-001	protein_coding	protein_coding	TRUE	ensembl	1741.17	40.5202	137.174	86.7384	5107.19
Dock10	ENSMUST00000077946	Dock10-201	protein_coding	protein_coding	TRUE	ensembl	8.52235	0.507303	0.40584	0	52.6609
Irs1	ENSMUST00000069799	Irs1-001	protein_coding	protein_coding	TRUE	ensembl	476.871	65.1534	70.6613	319.064	5169.43
Rhbdd1	ENSMUST00000140020	Rhbdd1-002	protein_coding	protein_coding	TRUE	ensembl	329.483	18.1956	70.6613	98.9636	1386.4
Mff	ENSMUST00000162003	Mff-005	protein_coding	protein_coding	TRUE	ensembl	764.733	34.8339	261.271	243.239	2268.72
Agfg1	ENSMUST00000113444	Agfg1-202	protein_coding	protein_coding	TRUE	ensembl	983.886	112.323	176.044	201.029	3307.68
Slc19a3	ENSMUST00000045560	Slc19a3-001	protein_coding	protein_coding	TRUE	ensembl	41.2544	1.36458	5.77195	8.6975	158.931
Ccl20	ENSMUST00000027351	Ccl20-002	protein_coding	protein_coding	TRUE	ensembl	14.1444	8.60814	7.66587	11.5967	32.1123
Sphkap	ENSMUST00000160953	Sphkap-001	protein_coding	protein_coding	TRUE	ensembl	5.25807	0.349979	0.94696	5.79157	13.3187
Pid1	ENSMUST00000177458	Pid1-002	protein_coding	protein_coding	TRUE	ensembl	40.935	11.774	33.0534	44.3052	126.664
Dner	ENSMUST00000049126	Dner-201	protein_coding	protein_coding	TRUE	ensembl	64.1912	3.46446	6.26797	8.69074	156.431
Trip12	ENSMUST00000027421	Trip12-201	protein_coding	protein_coding	TRUE	ensembl	8579.49	341.423	613.45	1791.05	23364.5
Fbxo36	ENSMUST00000097672	Fbxo36-001	protein_coding	protein_coding	TRUE	ensembl	32.8682	4.95103	9.83035	14.7121	68.6189
Slc16a14	ENSMUST00000027422	Slc16a14-201	protein_coding	protein_coding	TRUE	ensembl	8.0691	2.72917	2.7056	3.3114	39.317
Sp140	ENSMUST00000080204	Sp140-001	protein_coding	protein_coding	TRUE	ensembl	7.9329	2.22186	2.57032	1.03397	13.3187
A630001G21Rik	ENSMUST00000159122	A630001G21Rik-001	protein_coding	protein_coding	TRUE	ensembl	2.53862	0	0.631307	2.06793	26.7029
Cab39	ENSMUST00000113360	Cab39-001	protein_coding	protein_coding	TRUE	ensembl	709.24	67.9725	240.573	322.699	2647.63
Itm2c	ENSMUST00000027425	Itm2c-001	protein_coding	protein_coding	TRUE	ensembl	1193.61	156.359	268.576	329.16	4215.27
2810459M11Rik	ENSMUST00000027429	2810459M11Rik-001	protein_coding	protein_coding	TRUE	ensembl	0.453241	0.507303	0	1.03397	13.8842
Psmd1	ENSMUST00000027432	Psmd1-001	protein_coding	protein_coding	TRUE	ensembl	7650.92	353.794	715.451	747.316	8828.11
Htr2b	ENSMUST00000027431	Htr2b-001	protein_coding	protein_coding	TRUE	ensembl	5.39428	2.02921	0	1.6557	27.7599
Armc9	ENSMUST00000131412	Armc9-008	protein_coding	protein_coding	TRUE	ensembl	385.793	21.7467	51.0006	63.3627	378.049
B3gnt7	ENSMUST00000113306	B3gnt7-201	protein_coding	protein_coding	TRUE	ensembl	2245.71	191.244	189.708	355.219	5392.18
Ncl	ENSMUST00000027438	Ncl-201	protein_coding	protein_coding	TRUE	ensembl	35883.6	4878.27	10142.6	8067.11	28965.2
Ptma	ENSMUST00000045897	Ptma-201	protein_coding	protein_coding	TRUE	ensembl	3038.05	1498.4	3480.08	3238.79	449.858
Pde6d	ENSMUST00000146220	Pde6d-004	protein_coding	protein_coding	TRUE	ensembl	158.442	32.946	81.4386	59.8147	180.996
Cops7b	ENSMUST00000121534	Cops7b-001	protein_coding	protein_coding	TRUE	ensembl	470.016	50.1429	59.2076	103.282	1346.69
Dis3l2	ENSMUST00000168237	Dis3l2-202	protein_coding	protein_coding	TRUE	ensembl	485.436	12.9812	75.5764	121.299	519.876
Ecel1	ENSMUST00000161002	Ecel1-001	protein_coding	protein_coding	TRUE	ensembl	10.8801	0.699957	0.40584	3.5209	28.0637
Prss56	ENSMUST00000044533	Prss56-001	protein_coding	protein_coding	TRUE	ensembl	3.85372	2.72917	1.75864	0.621733	12.8271
Chrng	ENSMUST00000027470	Chrng-201	protein_coding	protein_coding	TRUE	ensembl	6.66476	0	1.53317	0	10.1963
Eif4e2	ENSMUST00000050876	Eif4e2-003	protein_coding	protein_coding	TRUE	ensembl	1812.52	69.6324	453.684	564.506	1970.51
Efhd1	ENSMUST00000027472	Efhd1-001	protein_coding	protein_coding	TRUE	ensembl	44.8333	4.79371	15.2866	12.2116	97.5584
Gigyf2	ENSMUST00000027475	Gigyf2-001	protein_coding	protein_coding	TRUE	ensembl	2181.41	162.482	293.197	365.565	3397.32
Ngef	ENSMUST00000068681	Ngef-001	protein_coding	protein_coding	TRUE	ensembl	13.3272	0.507303	0.631307	2.68967	64.1525
Inpp5d	ENSMUST00000169754	Inpp5d-001	protein_coding	protein_coding	TRUE	ensembl	1251.62	75.5821	95.4175	175.173	1746.88
Atg16l1	ENSMUST00000113190	Atg16l1-002	protein_coding	protein_coding	TRUE	ensembl	456.607	36.0058	39.592	67.066	1684.54
Dgkd	ENSMUST00000027517	Dgkd-201	protein_coding	protein_coding	TRUE	ensembl	409.178	30.5475	107.367	42.2373	2991.6
Usp40	ENSMUST00000040783	Usp40-201	protein_coding	protein_coding	TRUE	ensembl	165.877	18.5455	36.3452	52.7864	784.808
Hjurp	ENSMUST00000147393	Hjurp-003	protein_coding	protein_coding	TRUE	ensembl	1339.98	115.213	223.798	219.519	3722.33
Arl4c	ENSMUST00000159814	Arl4c-001	protein_coding	protein_coding	TRUE	ensembl	714.369	119.811	240.844	592.646	3418.18
Sh3bp4	ENSMUST00000066279	Sh3bp4-001	protein_coding	protein_coding	TRUE	ensembl	785.272	62.7775	94.6058	244.881	2322.28
Agap1	ENSMUST00000027521	Agap1-201	protein_coding	protein_coding	TRUE	ensembl	404.063	17.3383	39.9527	103.546	3350.41
Gbx2	ENSMUST00000036954	Gbx2-001	protein_coding	protein_coding	TRUE	ensembl	368.657	31.2121	76.1176	135.585	612.923
D130058E05Rik	ENSMUST00000173856	D130058E05Rik-002	protein_coding	protein_coding	TRUE	ensembl	6.11993	3.62178	6.58363	8.6975	26.2113
Cxcr7	ENSMUST00000065587	Cxcr7-001	protein_coding	protein_coding	TRUE	ensembl	119.501	14.4518	29.0852	10.7654	204.1
Cops8	ENSMUST00000036153	Cops8-201	protein_coding	protein_coding	TRUE	ensembl	474.943	72.1176	100.874	150.507	2129.72
Col6a3	ENSMUST00000097653	Col6a3-001	protein_coding	protein_coding	TRUE	ensembl	379.1	50.1589	43.0641	60.45	1460.92
Rab17	ENSMUST00000027529	Rab17-001	protein_coding	protein_coding	TRUE	ensembl	2.53862	0.507303	3.33691	5.37933	20.1627
Lrrfip1	ENSMUST00000097649	Lrrfip1-203	protein_coding	protein_coding	TRUE	ensembl	1037.87	129.103	176.856	253.788	2510.69
Rbm44	ENSMUST00000094698	Rbm44-201	protein_coding	protein_coding	TRUE	ensembl	93.2503	3.42912	5.68176	2.27743	123.139
Ube2f	ENSMUST00000171165	Ube2f-203	protein_coding	protein_coding	TRUE	ensembl	43.7037	38.6836	76.7038	21.9499	494.965
Scly	ENSMUST00000027532	Scly-001	protein_coding	protein_coding	TRUE	ensembl	291.178	23.0246	20.6978	48.0288	727.323
Espnl	ENSMUST00000088904	Espnl-001	protein_coding	protein_coding	TRUE	ensembl	2.99186	2.09987	0.81168	0.621733	16.3103
Klhl30	ENSMUST00000027533	Klhl30-001	protein_coding	protein_coding	TRUE	ensembl	76.0694	19.8748	46.401	36.2159	385.621
Fam132b	ENSMUST00000086861	Fam132b-201	protein_coding	protein_coding	TRUE	ensembl	67.8641	13.5592	9.60488	6.42007	489.176
Ilkap	ENSMUST00000027534	Ilkap-201	protein_coding	protein_coding	TRUE	ensembl	490.87	77.5053	89.375	67.485	1013.52
Hes6	ENSMUST00000086851	Hes6-001	protein_coding	protein_coding	TRUE	ensembl	107.439	49.1797	67.9106	70.1611	405.259
Per2	ENSMUST00000069620	Per2-201	protein_coding	protein_coding	TRUE	ensembl	20.1281	1.01461	3.60747	4.13587	99.4191
Traf3ip1	ENSMUST00000047242	Traf3ip1-201	protein_coding	protein_coding	TRUE	ensembl	298.115	18.1956	27.5069	26.2952	581.265
Asb1	ENSMUST00000027538	Asb1-201	protein_coding	protein_coding	TRUE	ensembl	109.616	20.1541	31.0693	63.5586	1143.83
Twist2	ENSMUST00000007949	Twist2-001	protein_coding	protein_coding	TRUE	ensembl	89.4882	25.0378	24.3504	38.6961	293.424
Hdac4	ENSMUST00000097644	Hdac4-202	protein_coding	protein_coding	TRUE	ensembl	2.08538	1.20726	2.93107	5.37933	629.859
Hdac4	ENSMUST00000008995	Hdac4-201	protein_coding	protein_coding	TRUE	ensembl	380.218	21.66	26.3345	76.811	1384.27
Ndufa10	ENSMUST00000027478	Ndufa10-001	protein_coding	protein_coding	TRUE	ensembl	2013.4	173.595	507.616	296.688	3039.21
Myeov2	ENSMUST00000097642	Myeov2-001	protein_coding	protein_coding	TRUE	ensembl	348.364	109.013	379.686	261.445	516.968
Gpc1	ENSMUST00000045970	Gpc1-201	protein_coding	protein_coding	TRUE	ensembl	549.716	93.6236	130.455	195.19	4323.01
Ankmy1	ENSMUST00000160548	Ankmy1-001	protein_coding	protein_coding	TRUE	ensembl	6.25614	0.349979	0.40584	0	10.4748
Dusp28	ENSMUST00000060913	Dusp28-201	protein_coding	protein_coding	TRUE	ensembl	8.65855	2.92182	5.77195	3.3114	87.6088
Rnpepl1	ENSMUST00000027487	Rnpepl1-001	protein_coding	protein_coding	TRUE	ensembl	145.068	39.1396	155.031	90.4621	891.952
Capn10	ENSMUST00000027488	Capn10-001	protein_coding	protein_coding	TRUE	ensembl	165.107	37.3351	43.5151	68.5257	957.291
Gpr35	ENSMUST00000169198	Gpr35-203	protein_coding	protein_coding	TRUE	ensembl	2.22159	1.39991	2.07429	1.03397	22.0805
Kif1a	ENSMUST00000112958	Kif1a-202	protein_coding	protein_coding	TRUE	ensembl	820.174	69.3691	107.232	76.6015	3098.18
2310007B03Rik	ENSMUST00000043718	2310007B03Rik-001	protein_coding	protein_coding	TRUE	ensembl	27.6524	1.71456	3.20163	0.621733	58.332
E030010N08Rik	ENSMUST00000138595	E030010N08Rik-001	protein_coding	protein_coding	TRUE	ensembl	1.49593	0	2.29976	0	139.531
Sned1	ENSMUST00000062202	Sned1-001	protein_coding	protein_coding	TRUE	ensembl	52.677	12.9812	10.5969	21.3214	868.39
Mterfd2	ENSMUST00000112942	Mterfd2-004	protein_coding	protein_coding	TRUE	ensembl	339.05	80.7611	108.675	96.6726	326.188
Pask	ENSMUST00000027493	Pask-001	protein_coding	protein_coding	TRUE	ensembl	967.602	70.7177	128.2	106.005	1838.02
Ppp1r7	ENSMUST00000027494	Ppp1r7-001	protein_coding	protein_coding	TRUE	ensembl	1145.69	49.1637	79.6348	126.489	1756.3
Ano7	ENSMUST00000058682	Ano7-201	protein_coding	protein_coding	TRUE	ensembl	3.12807	0.349979	1.75864	1.6557	17.0234
Hdlbp	ENSMUST00000170883	Hdlbp-202	protein_coding	protein_coding	TRUE	ensembl	7976.78	238.934	628.195	907.243	20373
Sept2	ENSMUST00000027495	Sept2-001	protein_coding	protein_coding	TRUE	ensembl	3074.46	221.355	293.513	418.575	6674.52
Farp2	ENSMUST00000122402	Farp2-002	protein_coding	protein_coding	TRUE	ensembl	74.2118	6.85825	13.032	20.2874	297.867
Stk25	ENSMUST00000027498	Stk25-001	protein_coding	protein_coding	TRUE	ensembl	558.325	100.88	115.935	129.814	1987.02
Bok	ENSMUST00000027499	Bok-201	protein_coding	protein_coding	TRUE	ensembl	50.6386	11.3373	14.024	26.498	476.557
Thap4	ENSMUST00000112905	Thap4-201	protein_coding	protein_coding	TRUE	ensembl	365.39	37.1264	67.9557	92.9422	1195.97
Atg4b	ENSMUST00000027502	Atg4b-001	protein_coding	protein_coding	TRUE	ensembl	405.733	48.1137	39.637	46.9949	891.708
Dtymk	ENSMUST00000027503	Dtymk-001	protein_coding	protein_coding	TRUE	ensembl	1854.26	209.62	234.981	368.059	2553.97
Ing5	ENSMUST00000027505	Ing5-201	protein_coding	protein_coding	TRUE	ensembl	605.796	72.9749	157.195	188.007	3062.54
D2hgdh	ENSMUST00000097633	D2hgdh-001	protein_coding	protein_coding	TRUE	ensembl	90.4416	16.4457	26.109	19.8819	152.35
Pdcd1	ENSMUST00000027507	Pdcd1-201	protein_coding	protein_coding	TRUE	ensembl	1.49593	0	1.12733	0	10.1141
Fam174a	ENSMUST00000059975	Fam174a-201	protein_coding	protein_coding	TRUE	ensembl	23.6648	3.42912	1.98411	10.5559	285.947
St8sia4	ENSMUST00000043336	St8sia4-201	protein_coding	protein_coding	TRUE	ensembl	34.7258	2.72917	6.40325	5.1766	241.122
Slco4c1	ENSMUST00000071985	Slco4c1-201	protein_coding	protein_coding	TRUE	ensembl	157.397	25.4391	25.9287	21.3281	360.531
D1Ertd622e	ENSMUST00000153115	D1Ertd622e-003	protein_coding	protein_coding	TRUE	ensembl	37.0836	4.95103	14.4299	16.7665	185.659
Ppip5k2	ENSMUST00000112845	Ppip5k2-002	protein_coding	protein_coding	TRUE	ensembl	855.053	50.2843	240.979	175.754	3763.7
Gin1	ENSMUST00000112844	Gin1-001	protein_coding	protein_coding	TRUE	ensembl	192.395	19.0175	28.8597	32.918	284.291
Pam	ENSMUST00000058762	Pam-001	protein_coding	protein_coding	TRUE	ensembl	186.275	19.0528	24.4857	30.6474	2010.32
Cdh20	ENSMUST00000062528	Cdh20-001	protein_coding	protein_coding	TRUE	ensembl	4.94104	1.90722	1.03715	3.3114	26.2113
Rnf152	ENSMUST00000058688	Rnf152-201	protein_coding	protein_coding	TRUE	ensembl	7.118	2.37919	1.98411	3.5209	122.565
Pign	ENSMUST00000070699	Pign-201	protein_coding	protein_coding	TRUE	ensembl	152.82	3.93643	4.64461	21.3214	2120.51
2310035C23Rik	ENSMUST00000086721	2310035C23Rik-202	protein_coding	protein_coding	TRUE	ensembl	661.962	42.9347	86.489	126.664	1868.91
Tnfrsf11a	ENSMUST00000027559	Tnfrsf11a-201	protein_coding	protein_coding	TRUE	ensembl	11.1972	0.857281	1.75864	4.13587	89.4443
Zcchc2	ENSMUST00000118196	Zcchc2-001	protein_coding	protein_coding	TRUE	ensembl	283.064	32.8047	32.1516	41.602	1444.84
Phlpp1	ENSMUST00000061047	Phlpp1-001	protein_coding	protein_coding	TRUE	ensembl	294.851	16.4457	32.828	31.0528	998.107
Bcl2	ENSMUST00000112751	Bcl2-001	protein_coding	protein_coding	TRUE	ensembl	49.5512	8.06551	9.01867	45.1229	420.628
Kdsr	ENSMUST00000010049	Kdsr-201	protein_coding	protein_coding	TRUE	ensembl	409.942	65.5933	60.7858	77.6355	1679.68
Vps4b	ENSMUST00000094646	Vps4b-001	protein_coding	protein_coding	TRUE	ensembl	711.777	70.1237	86.2636	90.9081	1411.2
Serpinb5	ENSMUST00000112730	Serpinb5-002	protein_coding	protein_coding	TRUE	ensembl	7.29883	0.349979	0.721493	1.03397	11.3926
Serpinb7	ENSMUST00000112710	Serpinb7-001	protein_coding	protein_coding	TRUE	ensembl	1.81297	0.349979	0	2.06793	15.9496
Serpinb8	ENSMUST00000112706	Serpinb8-001	protein_coding	protein_coding	TRUE	ensembl	87.175	7.71553	20.4724	32.9113	158.867
Dsel	ENSMUST00000035462	Dsel-201	protein_coding	protein_coding	TRUE	ensembl	99.1448	13.4372	41.2153	46.7786	952.218
Tsn	ENSMUST00000027623	Tsn-201	protein_coding	protein_coding	TRUE	ensembl	1763.18	112.237	500.446	391.516	3915.52
Mki67ip	ENSMUST00000027626	Mki67ip-001	protein_coding	protein_coding	TRUE	ensembl	2156.86	215.168	236.92	216.782	2620.33
Clasp1	ENSMUST00000049404	Clasp1-201	protein_coding	protein_coding	TRUE	ensembl	1451.29	75.7554	103.67	257.512	5376.17
Tfcp2l1	ENSMUST00000027629	Tfcp2l1-201	protein_coding	protein_coding	TRUE	ensembl	1216.95	66.274	118.145	158.386	8002.09
Gli2	ENSMUST00000062483	Gli2-001	protein_coding	protein_coding	TRUE	ensembl	968.199	38.1057	81.8895	140.16	2151.04
Inhbb	ENSMUST00000038765	Inhbb-001	protein_coding	protein_coding	TRUE	ensembl	133.918	17.3383	27.1011	45.9541	868.378
Ralb	ENSMUST00000004565	Ralb-001	protein_coding	protein_coding	TRUE	ensembl	276.536	48.5857	80.5367	122.15	1990.62
Epb4.1l5	ENSMUST00000163147	Epb4.1l5-203	protein_coding	protein_coding	TRUE	ensembl	401.248	50.1783	84.6853	58.3888	2304.79
Ptpn4	ENSMUST00000064091	Ptpn4-001	protein_coding	protein_coding	TRUE	ensembl	105.265	16.253	35.7139	67.262	833.25
Tmem177	ENSMUST00000037906	Tmem177-001	protein_coding	protein_coding	TRUE	ensembl	234.692	23.4966	63.6718	132.503	458.371
Tmem37	ENSMUST00000056089	Tmem37-001	protein_coding	protein_coding	TRUE	ensembl	115.238	7.71553	10.0558	21.7404	307.918
Dbi	ENSMUST00000151708	Dbi-002	protein_coding	protein_coding	TRUE	ensembl	938.045	60.6936	48.4302	196.886	712.825
3110009E18Rik	ENSMUST00000027637	3110009E18Rik-003	protein_coding	protein_coding	TRUE	ensembl	45.4697	4.79371	18.2628	17.5977	58.9713
Steap3	ENSMUST00000112643	Steap3-005	protein_coding	protein_coding	TRUE	ensembl	383.877	20.4528	34.2258	32.9113	735.9
En1	ENSMUST00000079721	En1-001	protein_coding	protein_coding	TRUE	ensembl	61.8804	17.3736	28.2735	47.8193	263.737
Insig2	ENSMUST00000003818	Insig2-002	protein_coding	protein_coding	TRUE	ensembl	214.43	24.7745	31.0693	106.62	952.028
Ccdc93	ENSMUST00000036025	Ccdc93-001	protein_coding	protein_coding	TRUE	ensembl	326.31	35.5338	86.8498	75.7838	1210.45
Htr5b	ENSMUST00000055884	Htr5b-001	protein_coding	protein_coding	TRUE	ensembl	20.8092	2.72917	1.21752	3.5209	28.5385
Ddx18	ENSMUST00000001724	Ddx18-001	protein_coding	protein_coding	TRUE	ensembl	256.182	29.0609	93.1178	64.1736	210.345
Actr3	ENSMUST00000178474	Actr3-202	protein_coding	protein_coding	TRUE	ensembl	652.395	114.792	368.683	136.011	938.854
Slc35f5	ENSMUST00000027580	Slc35f5-201	protein_coding	protein_coding	TRUE	ensembl	278.938	18.0896	22.5918	42.6563	1283.49
Gpr39	ENSMUST00000027581	Gpr39-001	protein_coding	protein_coding	TRUE	ensembl	85.1389	5.65099	12.4458	35.6009	243.164
Lypd1	ENSMUST00000159417	Lypd1-001	protein_coding	protein_coding	TRUE	ensembl	3.58131	1.55724	1.3528	0	38.1609
Nckap5	ENSMUST00000161954	Nckap5-001	protein_coding	protein_coding	TRUE	ensembl	9.65662	0	0.631307	2.68967	30.4244
Mgat5	ENSMUST00000171405	Mgat5-202	protein_coding	protein_coding	TRUE	ensembl	144.887	2.57184	5.27592	6.21733	747.719
Tmem163	ENSMUST00000160616	Tmem163-001	protein_coding	protein_coding	TRUE	ensembl	17.1363	4.95103	3.06635	8.069	94.9695
Ccnt2	ENSMUST00000027587	Ccnt2-001	protein_coding	protein_coding	TRUE	ensembl	939.363	80.9697	88.0673	107.033	5267.65
Rab3gap1	ENSMUST00000037649	Rab3gap1-001	protein_coding	protein_coding	TRUE	ensembl	813.662	84.7682	39.8625	45.1229	1797.35
Zranb3	ENSMUST00000086614	Zranb3-001	protein_coding	protein_coding	TRUE	ensembl	565.136	30.1815	61.7779	57.5576	1297.36
R3hdm1	ENSMUST00000036288	R3hdm1-201	protein_coding	protein_coding	TRUE	ensembl	235.913	28.8329	49.1066	58.5848	3060
Ubxn4	ENSMUST00000027592	Ubxn4-201	protein_coding	protein_coding	TRUE	ensembl	1318.3	57.2645	156.609	124.833	3271.54
Mcm6	ENSMUST00000027601	Mcm6-201	protein_coding	protein_coding	TRUE	ensembl	6108.24	155.749	388.389	364.998	6765.1
Dars	ENSMUST00000064309	Dars-202	protein_coding	protein_coding	TRUE	ensembl	507.123	108.836	662.241	361.416	427.358
Cxcr4	ENSMUST00000052172	Cxcr4-001	protein_coding	protein_coding	TRUE	ensembl	239.095	20.8894	55.1492	54.2191	227.125
Cd55	ENSMUST00000027650	Cd55-001	protein_coding	protein_coding	TRUE	ensembl	35.5853	10.4447	16.414	8.07577	202.608
Pfkfb2	ENSMUST00000050406	Pfkfb2-201	protein_coding	protein_coding	TRUE	ensembl	85.045	12.0373	12.8967	17.5977	712.497
Yod1	ENSMUST00000049813	Yod1-201	protein_coding	protein_coding	TRUE	ensembl	22.4859	10.2167	11.1831	18.848	613.083
AA986860	ENSMUST00000039323	AA986860-201	protein_coding	protein_coding	TRUE	ensembl	55.9882	3.97176	11.3184	9.52197	110.746
Il24	ENSMUST00000121040	Il24-001	protein_coding	protein_coding	TRUE	ensembl	71.2199	15.8517	36.21	38.2906	128.54
Mapkapk2	ENSMUST00000016672	Mapkapk2-201	protein_coding	protein_coding	TRUE	ensembl	387.247	24.4758	32.377	33.533	2910.62
Dyrk3	ENSMUST00000016670	Dyrk3-201	protein_coding	protein_coding	TRUE	ensembl	1059.9	28.8682	38.7803	127.334	1278.51
Eif2d	ENSMUST00000068791	Eif2d-005	protein_coding	protein_coding	TRUE	ensembl	1099.11	81.827	336.937	289.018	1885.64
Rassf5	ENSMUST00000027688	Rassf5-001	protein_coding	protein_coding	TRUE	ensembl	20.4898	2.57184	4.59952	9.73147	133.909
Ikbke	ENSMUST00000161764	Ikbke-002	protein_coding	protein_coding	TRUE	ensembl	39.8946	3.23647	7.66587	9.94096	111.976
Srgap2	ENSMUST00000097588	Srgap2-201	protein_coding	protein_coding	TRUE	ensembl	808.357	45.2272	124.773	167.469	3028.05
Fam72a	ENSMUST00000068613	Fam72a-001	protein_coding	protein_coding	TRUE	ensembl	207.037	43.564	152.01	111.351	230.967
5430435G22Rik	ENSMUST00000064679	5430435G22Rik-001	protein_coding	protein_coding	TRUE	ensembl	6.84559	1.20726	1.12733	4.9671	21.4412
Slc26a9	ENSMUST00000049027	Slc26a9-001	protein_coding	protein_coding	TRUE	ensembl	3.71752	1.52191	2.97616	1.24347	29.1291
Pm20d1	ENSMUST00000112393	Pm20d1-001	protein_coding	protein_coding	TRUE	ensembl	96.5146	14.9591	28.003	16.976	752.668
Slc41a1	ENSMUST00000086559	Slc41a1-001	protein_coding	protein_coding	TRUE	ensembl	285.467	53.1514	97.9878	75.7635	2207.2
Rab7l1	ENSMUST00000027693	Rab7l1-001	protein_coding	protein_coding	TRUE	ensembl	39.533	12.4226	33.324	24.626	138.951
Nucks1	ENSMUST00000062264	Nucks1-201	protein_coding	protein_coding	TRUE	ensembl	3774.22	634.315	703.682	1080.2	21533.4
Slc45a3	ENSMUST00000027695	Slc45a3-201	protein_coding	protein_coding	TRUE	ensembl	42.1608	3.2718	10.146	14.2796	226.836
Elk4	ENSMUST00000086556	Elk4-001	protein_coding	protein_coding	TRUE	ensembl	36.9004	12.3872	13.9789	32.499	1448.55
Cdk18	ENSMUST00000027697	Cdk18-201	protein_coding	protein_coding	TRUE	ensembl	358.044	117.483	94.2	141.836	1873.95
Lemd1	ENSMUST00000112357	Lemd1-201	protein_coding	protein_coding	TRUE	ensembl	5.84752	0	2.43504	7.86627	18.0973
Klhdc8a	ENSMUST00000046071	Klhdc8a-201	protein_coding	protein_coding	TRUE	ensembl	22.3497	6.19362	5.95232	18.0032	133.394
Nuak2	ENSMUST00000072177	Nuak2-002	protein_coding	protein_coding	TRUE	ensembl	213.568	17.3736	20.3371	34.371	512.426
Tmcc2	ENSMUST00000045473	Tmcc2-001	protein_coding	protein_coding	TRUE	ensembl	16.1382	5.30101	4.96027	5.58883	802.751
Dstyk	ENSMUST00000045110	Dstyk-201	protein_coding	protein_coding	TRUE	ensembl	116.1	12.2653	16.91	20.7064	903.891
Rbbp5	ENSMUST00000027700	Rbbp5-201	protein_coding	protein_coding	TRUE	ensembl	267.88	17.4249	44.5522	67.3093	1111.08
Tmem81	ENSMUST00000058167	Tmem81-201	protein_coding	protein_coding	TRUE	ensembl	0	0	0.721493	3.1019	229.149
Cntn2	ENSMUST00000086521	Cntn2-201	protein_coding	protein_coding	TRUE	ensembl	99.1424	7.20823	8.47755	19.2467	593.01
Nfasc	ENSMUST00000094569	Nfasc-202	protein_coding	protein_coding	TRUE	ensembl	113.515	9.46542	14.3397	15.1108	643.323
Lrrn2	ENSMUST00000027706	Lrrn2-001	protein_coding	protein_coding	TRUE	ensembl	44.4717	1.04994	5.18573	9.94096	194.134
Mdm4	ENSMUST00000067398	Mdm4-201	protein_coding	protein_coding	TRUE	ensembl	157.174	23.3039	33.0985	39.1421	1288.87
Pik3c2b	ENSMUST00000077730	Pik3c2b-001	protein_coding	protein_coding	TRUE	ensembl	117.866	7.71553	34.7219	34.7765	543.325
Ppp1r15b	ENSMUST00000052529	Ppp1r15b-001	protein_coding	protein_coding	TRUE	ensembl	1602.94	195.168	235.658	383.224	9383.79
Plekha6	ENSMUST00000038295	Plekha6-201	protein_coding	protein_coding	TRUE	ensembl	69.771	5.14369	4.7348	4.55487	279.927
Etnk2	ENSMUST00000135222	Etnk2-002	protein_coding	protein_coding	TRUE	ensembl	62.8315	12.4226	24.3955	14.2796	210.165
Sox13	ENSMUST00000153799	Sox13-002	protein_coding	protein_coding	TRUE	ensembl	434.567	17.7236	85.1813	94.7939	1166.09
Snrpe	ENSMUST00000166291	Snrpe-003	protein_coding	protein_coding	TRUE	ensembl	58.4329	7.75086	41.2153	36.4457	265.494
Zc3h11a	ENSMUST00000027736	Zc3h11a-201	protein_coding	protein_coding	TRUE	ensembl	951.191	146.229	264.427	448.553	2545.62
Zbed6	ENSMUST00000179598	Zbed6-201	protein_coding	protein_coding	TRUE	ensembl	1988.25	243.291	478.891	1293.51	10453.2
Lax1	ENSMUST00000169295	Lax1-201	protein_coding	protein_coding	TRUE	ensembl	11.6504	1.52191	1.75864	5.58883	43.9881
Atp2b4	ENSMUST00000125659	Atp2b4-003	protein_coding	protein_coding	TRUE	ensembl	380.763	22.0967	25.4777	49.6778	1216.96
Optc	ENSMUST00000124051	Optc-001	protein_coding	protein_coding	TRUE	ensembl	9.74586	3.46446	1.53317	4.34537	29.6945
Btg2	ENSMUST00000020692	Btg2-001	protein_coding	protein_coding	TRUE	ensembl	546.985	243.722	490.751	856.869	2765.59
Chit1	ENSMUST00000159963	Chit1-001	protein_coding	protein_coding	TRUE	ensembl	22.3051	2.92182	3.06635	5.37933	36.9562
Chi3l1	ENSMUST00000153856	Chi3l1-001	protein_coding	protein_coding	TRUE	ensembl	10.8801	0.857281	1.12733	2.27743	18.0234
Adora1	ENSMUST00000038191	Adora1-201	protein_coding	protein_coding	TRUE	ensembl	4.94104	1.01461	2.07429	2.27743	36.6375
Ppfia4	ENSMUST00000168515	Ppfia4-201	protein_coding	protein_coding	TRUE	ensembl	195.345	32.4194	41.3055	40.7843	916.379
Tmem183a	ENSMUST00000049470	Tmem183a-201	protein_coding	protein_coding	TRUE	ensembl	145.746	31.1768	30.5733	16.361	2668.33
Cyb5r1	ENSMUST00000027726	Cyb5r1-001	protein_coding	protein_coding	TRUE	ensembl	400.611	51.4722	66.6029	81.1767	2921.18
Adipor1	ENSMUST00000112237	Adipor1-002	protein_coding	protein_coding	TRUE	ensembl	730.442	51.1929	370.938	210.761	5794.76
Klhl12	ENSMUST00000027725	Klhl12-002	protein_coding	protein_coding	TRUE	ensembl	395.224	25.1758	60.0192	63.3627	1340.18
Rabif	ENSMUST00000047978	Rabif-201	protein_coding	protein_coding	TRUE	ensembl	210.17	25.5258	86.6243	111.378	1134.57
4931440L10Rik	ENSMUST00000172898	4931440L10Rik-001	protein_coding	protein_coding	TRUE	ensembl	13.555	5.61566	4.59952	6.00783	37.5385
Kdm5b	ENSMUST00000047714	Kdm5b-001	protein_coding	protein_coding	TRUE	ensembl	12972.8	1196.08	1113.08	925.895	19839.7
Syt2	ENSMUST00000121990	Syt2-001	protein_coding	protein_coding	TRUE	ensembl	0.589448	0	1.03715	1.03397	10.9664
Ppp1r12b	ENSMUST00000045665	Ppp1r12b-001	protein_coding	protein_coding	TRUE	ensembl	25.1608	4.95103	2.79579	5.1766	435.804
Ube2t	ENSMUST00000027687	Ube2t-001	protein_coding	protein_coding	TRUE	ensembl	573.977	61.6023	310.873	197.704	466.802
Lgr6	ENSMUST00000044828	Lgr6-001	protein_coding	protein_coding	TRUE	ensembl	65.2785	5.14369	3.29181	11.5899	475.322
Ptpn7	ENSMUST00000049449	Ptpn7-201	protein_coding	protein_coding	TRUE	ensembl	27.2908	1.71456	3.51728	5.1766	89.3134
Arl8a	ENSMUST00000027684	Arl8a-001	protein_coding	protein_coding	TRUE	ensembl	297.07	25.0185	97.3114	96.4699	1639.12
Gpr37l1	ENSMUST00000027682	Gpr37l1-001	protein_coding	protein_coding	TRUE	ensembl	0.453241	0.699957	0	0	12.4664
Gm4204	ENSMUST00000110798	Gm4204-201	protein_coding	protein_coding	TRUE	ensembl	2118.33	44.8933	52.1279	75.9662	1269.23
Elf3	ENSMUST00000003135	Elf3-201	protein_coding	protein_coding	TRUE	ensembl	731.91	125.693	153.227	168.902	841.47
Rnpep	ENSMUST00000074357	Rnpep-002	protein_coding	protein_coding	TRUE	ensembl	716.718	55.3573	96.5899	96.6794	981.821
Timm17a	ENSMUST00000081104	Timm17a-001	protein_coding	protein_coding	TRUE	ensembl	727.567	132.394	174.917	261.263	569.485
Lmod1	ENSMUST00000059352	Lmod1-001	protein_coding	protein_coding	TRUE	ensembl	43.4759	4.63638	16.1434	19.8752	108.584
Shisa4	ENSMUST00000041240	Shisa4-001	protein_coding	protein_coding	TRUE	ensembl	52.7686	9.27277	6.80909	16.5638	592.322
Ipo9	ENSMUST00000041023	Ipo9-001	protein_coding	protein_coding	TRUE	ensembl	2535.11	157.46	178.885	174.112	6574.11
Nav1	ENSMUST00000040599	Nav1-201	protein_coding	protein_coding	TRUE	ensembl	989.592	41.4835	38.6901	50.2927	3371.78
Nav1	ENSMUST00000112103	Nav1-203	protein_coding	protein_coding	TRUE	ensembl	52.3153	9.70941	15.963	39.7503	175.859
Csrp1	ENSMUST00000097561	Csrp1-002	protein_coding	protein_coding	TRUE	ensembl	1175.37	110.487	166.71	280.719	7259.8
Phlda3	ENSMUST00000038945	Phlda3-001	protein_coding	protein_coding	TRUE	ensembl	469.598	89.9152	253.83	287.984	1797.81
Tnni1	ENSMUST00000148201	Tnni1-002	protein_coding	protein_coding	TRUE	ensembl	13.6466	2.41452	4.19368	3.3114	30.1861
Lad1	ENSMUST00000038760	Lad1-201	protein_coding	protein_coding	TRUE	ensembl	396.114	25.3525	45.7697	41.602	1043.89
Tnnt2	ENSMUST00000178204	Tnnt2-205	protein_coding	protein_coding	TRUE	ensembl	5.8029	2.06454	2.16448	4.34537	13.5402
Pkp1	ENSMUST00000027667	Pkp1-001	protein_coding	protein_coding	TRUE	ensembl	3.12807	1.71456	0.315653	2.27743	16.5318
Tmem9	ENSMUST00000063719	Tmem9-001	protein_coding	protein_coding	TRUE	ensembl	588.683	46.7845	60.0192	105.161	2297.16
Cacna1s	ENSMUST00000160641	Cacna1s-002	protein_coding	protein_coding	TRUE	ensembl	11.742	0	2.20957	1.24347	52.1357
Kif21b	ENSMUST00000075164	Kif21b-002	protein_coding	protein_coding	TRUE	ensembl	315.935	28.5889	46.9422	75.1553	2731.98
Mroh3	ENSMUST00000168561	Mroh3-001	protein_coding	protein_coding	TRUE	ensembl	0	0.699957	0.81168	1.03397	22.1627
5730559C18Rik	ENSMUST00000120339	5730559C18Rik-001	protein_coding	protein_coding	TRUE	ensembl	490.189	64.0521	54.9237	116.109	1232.95
Gpr25	ENSMUST00000086395	Gpr25-201	protein_coding	protein_coding	TRUE	ensembl	6.98179	1.71456	3.83293	2.89917	21.7197
Camsap2	ENSMUST00000048309	Camsap2-201	protein_coding	protein_coding	TRUE	ensembl	578.287	36.7924	73.0061	125.036	4340.35
Ddx59	ENSMUST00000027655	Ddx59-001	protein_coding	protein_coding	TRUE	ensembl	240.18	12.8239	31.1144	52.3742	565.537
Kif14	ENSMUST00000047817	Kif14-201	protein_coding	protein_coding	TRUE	ensembl	785.772	57.7332	35.7139	65.4238	2070.59
Zfp281	ENSMUST00000112046	Zfp281-002	protein_coding	protein_coding	TRUE	ensembl	2009.7	105.359	193.496	413.749	5762.44
Nr5a2	ENSMUST00000168126	Nr5a2-202	protein_coding	protein_coding	TRUE	ensembl	805.222	74.2335	164.501	163.955	1236.11
A130050O07Rik	ENSMUST00000054333	A130050O07Rik-201	protein_coding	protein_coding	TRUE	ensembl	0	0	0	0	11.4748
Nek7	ENSMUST00000027642	Nek7-201	protein_coding	protein_coding	TRUE	ensembl	190.537	7.20823	13.9789	39.9531	1202.83
2310009B15Rik	ENSMUST00000112025	2310009B15Rik-201	protein_coding	protein_coding	TRUE	ensembl	3.58131	0.857281	9.37942	2.27743	16.5066
Dennd1b	ENSMUST00000094505	Dennd1b-001	protein_coding	protein_coding	TRUE	ensembl	56.897	7.52288	10.8224	20.2874	1014.46
Crb1	ENSMUST00000059825	Crb1-001	protein_coding	protein_coding	TRUE	ensembl	1.94917	0.507303	0.40584	0.621733	17.3103
Zbtb41	ENSMUST00000039867	Zbtb41-001	protein_coding	protein_coding	TRUE	ensembl	85.1835	9.78007	13.2574	41.1965	1740.39
Aspm	ENSMUST00000053364	Aspm-001	protein_coding	protein_coding	TRUE	ensembl	2236.45	130.814	125.765	112.817	6478.13
Kcnt2	ENSMUST00000119786	Kcnt2-003	protein_coding	protein_coding	TRUE	ensembl	29.6039	4.25107	2.48013	6.8323	201.674
Cdc73	ENSMUST00000018337	Cdc73-001	protein_coding	protein_coding	TRUE	ensembl	1300.99	67.3046	88.2477	164.178	3007.8
Cdc73	ENSMUST00000105081	Cdc73-201	protein_coding	protein_coding	TRUE	ensembl	0	1.01461	0.40584	0	298.2
Glrx2	ENSMUST00000145571	Glrx2-008	protein_coding	protein_coding	TRUE	ensembl	86.3577	15.3091	14.475	23.8151	121.746
Trove2	ENSMUST00000159879	Trove2-001	protein_coding	protein_coding	TRUE	ensembl	589.756	51.8382	165.312	114	2601.93
Uchl5	ENSMUST00000018333	Uchl5-201	protein_coding	protein_coding	TRUE	ensembl	1194.23	50.3709	185.469	202.252	801.489
Rgs2	ENSMUST00000127206	Rgs2-001	protein_coding	protein_coding	TRUE	ensembl	27.2908	3.42912	10.6871	10.9682	46.8572
Gm5263	ENSMUST00000163646	Gm5263-201	protein_coding	protein_coding	TRUE	ensembl	20.8538	1.36458	0.315653	11.3872	20.359
Pla2g4a	ENSMUST00000070200	Pla2g4a-001	protein_coding	protein_coding	TRUE	ensembl	87.1327	5.49367	11.9497	7.24453	175.365
Ptgs2	ENSMUST00000035065	Ptgs2-201	protein_coding	protein_coding	TRUE	ensembl	228.255	45.9112	31.5202	79.8926	1155.45
BC003331	ENSMUST00000097547	BC003331-003	protein_coding	protein_coding	TRUE	ensembl	225.587	25.7538	71.022	36.8579	995.448
Tpr	ENSMUST00000124973	Tpr-002	protein_coding	protein_coding	TRUE	ensembl	7790.49	217.891	542.969	415.101	13784.4
Hmcn1	ENSMUST00000074783	Hmcn1-001	protein_coding	protein_coding	TRUE	ensembl	110.978	41.7081	25.7934	7.0418	943.123
Ivns1abp	ENSMUST00000111887	Ivns1abp-203	protein_coding	protein_coding	TRUE	ensembl	738.809	104.659	367.646	410.107	3521.82
Swt1	ENSMUST00000064771	Swt1-001	protein_coding	protein_coding	TRUE	ensembl	368.109	19.8748	32.5574	13.8673	1070.81
Trmt1l	ENSMUST00000065625	Trmt1l-201	protein_coding	protein_coding	TRUE	ensembl	1172.96	153.579	271.417	339.02	1404.81
Rnf2	ENSMUST00000076110	Rnf2-201	protein_coding	protein_coding	TRUE	ensembl	1517.95	55.2866	103.219	107.648	3254.37
Fam129a	ENSMUST00000148810	Fam129a-001	protein_coding	protein_coding	TRUE	ensembl	436.016	25.3685	24.621	32.9113	1284.48
Edem3	ENSMUST00000059498	Edem3-201	protein_coding	protein_coding	TRUE	ensembl	556.787	27.1537	52.6239	95.4427	5215.86
1700025G04Rik	ENSMUST00000121533	1700025G04Rik-001	protein_coding	protein_coding	TRUE	ensembl	75.5246	4.44373	21.1488	44.5012	601.223
Tsen15	ENSMUST00000015124	Tsen15-001	protein_coding	protein_coding	TRUE	ensembl	10.4269	3.58645	1.66845	3.5209	78.3218
Colgalt2	ENSMUST00000044311	Colgalt2-001	protein_coding	protein_coding	TRUE	ensembl	3.26428	0.349979	1.21752	0	12.1879
Rgl1	ENSMUST00000111859	Rgl1-002	protein_coding	protein_coding	TRUE	ensembl	51.1364	1.36458	3.83293	9.31247	302.719
Arpc5	ENSMUST00000097536	Arpc5-003	protein_coding	protein_coding	TRUE	ensembl	207.944	55.9353	147.185	124.583	724.157
Smg7	ENSMUST00000043560	Smg7-201	protein_coding	protein_coding	TRUE	ensembl	1429.15	58.9597	61.4622	97.7066	7044.76
Nmnat2	ENSMUST00000043313	Nmnat2-201	protein_coding	protein_coding	TRUE	ensembl	146.017	18.4749	45.8599	56.5236	986.918
Lamc2	ENSMUST00000027753	Lamc2-201	protein_coding	protein_coding	TRUE	ensembl	944.336	64.3154	77.1547	78.8789	3443.82
Lamc1	ENSMUST00000027752	Lamc1-001	protein_coding	protein_coding	TRUE	ensembl	11739.1	303.446	474.292	355.225	37352.6
E330020D12Rik	ENSMUST00000097535	E330020D12Rik-201	protein_coding	protein_coding	TRUE	ensembl	4.624	0	7.16984	2.27743	12.8926
Shcbp1l	ENSMUST00000042373	Shcbp1l-001	protein_coding	protein_coding	TRUE	ensembl	7.88828	2.7645	1.53317	1.24347	33.4478
Dhx9	ENSMUST00000042141	Dhx9-201	protein_coding	protein_coding	TRUE	ensembl	12902.7	426.724	1005.76	722.642	10234
Npl	ENSMUST00000041874	Npl-201	protein_coding	protein_coding	TRUE	ensembl	269.188	14.5738	116.476	109.709	142.702
Rgs8	ENSMUST00000111810	Rgs8-010	protein_coding	protein_coding	TRUE	ensembl	1.94917	2.06454	0	1.6557	11.1795
Rgs16	ENSMUST00000027748	Rgs16-001	protein_coding	protein_coding	TRUE	ensembl	105.037	34.9912	44.913	91.6717	381.121
Rnasel	ENSMUST00000182538	Rnasel-003	protein_coding	protein_coding	TRUE	ensembl	2.22159	0.349979	1.12733	0	41.9478
Glul	ENSMUST00000086199	Glul-001	protein_coding	protein_coding	TRUE	ensembl	822.579	51.9282	291.754	235.17	2628.81
Cacna1e	ENSMUST00000004214	Cacna1e-201	protein_coding	protein_coding	TRUE	ensembl	5.07724	1.01461	2.48013	0	57.7582
Ier5	ENSMUST00000055322	Ier5-201	protein_coding	protein_coding	TRUE	ensembl	270.919	190.744	258.114	759.96	756.826
Mr1	ENSMUST00000027744	Mr1-201	protein_coding	protein_coding	TRUE	ensembl	12.2399	2.57184	3.74275	7.86627	71.7246
Stx6	ENSMUST00000027743	Stx6-201	protein_coding	protein_coding	TRUE	ensembl	207.221	10.2874	57.7646	79.6966	1373.33
BC034090	ENSMUST00000035914	BC034090-201	protein_coding	protein_coding	TRUE	ensembl	37.7623	5.14369	2.88597	2.68967	695.072
Xpr1	ENSMUST00000027741	Xpr1-001	protein_coding	protein_coding	TRUE	ensembl	179.343	8.73014	13.032	11.5967	2258.1
Acbd6	ENSMUST00000097529	Acbd6-002	protein_coding	protein_coding	TRUE	ensembl	715.133	114.006	453.955	512.172	545.614
Qsox1	ENSMUST00000035325	Qsox1-001	protein_coding	protein_coding	TRUE	ensembl	543.899	80.1671	43.6504	135.416	3449.71
Cep350	ENSMUST00000138762	Cep350-001	protein_coding	protein_coding	TRUE	ensembl	450.588	20.2601	25.6581	17.814	5724.53
Tor1aip1	ENSMUST00000027738	Tor1aip1-001	protein_coding	protein_coding	TRUE	ensembl	409.493	35.7618	131.267	75.5472	1178.86
Tor1aip2	ENSMUST00000128941	Tor1aip2-009	protein_coding	protein_coding	TRUE	ensembl	1738.92	264.98	525.292	1291.2	3707.38
Fam163a	ENSMUST00000015628	Fam163a-201	protein_coding	protein_coding	TRUE	ensembl	2.53862	0	2.38995	2.89917	47.0385
Tdrd5	ENSMUST00000121146	Tdrd5-001	protein_coding	protein_coding	TRUE	ensembl	164.383	9.9374	26.3796	19.2534	320.428
Nphs2	ENSMUST00000027896	Nphs2-201	protein_coding	protein_coding	TRUE	ensembl	2.22159	0	0.81168	0	17.0973
Axdnd1	ENSMUST00000178036	Axdnd1-002	protein_coding	protein_coding	TRUE	ensembl	5.21345	0.507303	0	1.6557	14.1795
Soat1	ENSMUST00000051396	Soat1-201	protein_coding	protein_coding	TRUE	ensembl	2934.49	212.821	320.704	303.061	10200
Abl2	ENSMUST00000166172	Abl2-001	protein_coding	protein_coding	TRUE	ensembl	848.238	34.2046	66.1068	134.761	7956.67
Tor3a	ENSMUST00000079625	Tor3a-001	protein_coding	protein_coding	TRUE	ensembl	364.39	44.7359	84.4147	108.891	1174.01
Fam20b	ENSMUST00000122424	Fam20b-001	protein_coding	protein_coding	TRUE	ensembl	143.98	23.6892	26.8756	42.0345	2179.62
Ralgps2	ENSMUST00000063199	Ralgps2-202	protein_coding	protein_coding	TRUE	ensembl	337.331	34.1179	80.6269	64.5791	1761.98
Rasal2	ENSMUST00000139470	Rasal2-001	protein_coding	protein_coding	TRUE	ensembl	362.713	13.0165	38.2842	30.8433	1147.15
2810025M15Rik	ENSMUST00000061537	2810025M15Rik-001	protein_coding	protein_coding	TRUE	ensembl	219.005	36.9144	72.961	87.9954	648.387
BC026585	ENSMUST00000046743	BC026585-001	protein_coding	protein_coding	TRUE	ensembl	32.368	7.33022	8.70301	5.1766	80.1994
Fam5b	ENSMUST00000004133	Fam5b-201	protein_coding	protein_coding	TRUE	ensembl	15.1871	0.857281	2.48013	2.89917	86.7396
Astn1	ENSMUST00000046110	Astn1-201	protein_coding	protein_coding	TRUE	ensembl	35.5407	0.857281	3.51728	1.03397	138.219
Rfwd2	ENSMUST00000076894	Rfwd2-201	protein_coding	protein_coding	TRUE	ensembl	1.1789	0.349979	0.631307	0	181.627
4930523C07Rik	ENSMUST00000163892	4930523C07Rik-001	protein_coding	protein_coding	TRUE	ensembl	4.35159	0.507303	1.53317	3.72363	17.5889
Mrps14	ENSMUST00000135680	Mrps14-001	protein_coding	protein_coding	TRUE	ensembl	537.293	43.564	77.2449	99.8016	511.332
Cacybp	ENSMUST00000014370	Cacybp-201	protein_coding	protein_coding	TRUE	ensembl	2065.89	131.238	465.679	640.891	1769.34
Rabgap1l	ENSMUST00000028049	Rabgap1l-201	protein_coding	protein_coding	TRUE	ensembl	61.4271	6.73626	18.4432	26.917	290.236
Rc3h1	ENSMUST00000161609	Rc3h1-001	protein_coding	protein_coding	TRUE	ensembl	468.447	21.9393	45.6345	41.0006	6383.31
Zbtb37	ENSMUST00000171748	Zbtb37-006	protein_coding	protein_coding	TRUE	ensembl	68.5475	19.3162	41.1251	57.3481	642.969
Dars2	ENSMUST00000035430	Dars2-001	protein_coding	protein_coding	TRUE	ensembl	1612.86	177.162	205.085	272.062	1904.27
Cenpl	ENSMUST00000111618	Cenpl-004	protein_coding	protein_coding	TRUE	ensembl	186.867	46.2932	121.481	134.774	362.277
Klhl20	ENSMUST00000111611	Klhl20-001	protein_coding	protein_coding	TRUE	ensembl	462.496	22.9893	63.9875	133.118	1037.49
Ankrd45	ENSMUST00000111608	Ankrd45-001	protein_coding	protein_coding	TRUE	ensembl	53.5835	2.7645	20.6978	24.2205	163.57
Prdx6	ENSMUST00000071718	Prdx6-001	protein_coding	protein_coding	TRUE	ensembl	1663.42	233.569	332.248	301.277	3260.34
Suco	ENSMUST00000048377	Suco-201	protein_coding	protein_coding	TRUE	ensembl	601.075	28.4829	58.4861	126.273	4997.64
Pigc	ENSMUST00000111594	Pigc-001	protein_coding	protein_coding	TRUE	ensembl	153.362	16.3237	30.1224	48.2316	366.67
Dnm3	ENSMUST00000086074	Dnm3-001	protein_coding	protein_coding	TRUE	ensembl	4.17076	1.36458	0.40584	3.1019	13.958
Mettl13	ENSMUST00000028017	Mettl13-001	protein_coding	protein_coding	TRUE	ensembl	590.658	63.0375	103.715	143.262	1198.09
Vamp4	ENSMUST00000132158	Vamp4-003	protein_coding	protein_coding	TRUE	ensembl	108.982	10.83	47.348	56.1046	284.194
Prrc2c	ENSMUST00000182149	Prrc2c-001	protein_coding	protein_coding	TRUE	ensembl	12250.8	168.518	657.235	669.68	26954.5
Prrx1	ENSMUST00000027878	Prrx1-001	protein_coding	protein_coding	TRUE	ensembl	45.4721	14.6444	17.0453	37.0404	233.484
Gorab	ENSMUST00000045138	Gorab-201	protein_coding	protein_coding	TRUE	ensembl	118.228	17.7236	37.3824	27.3292	424.527
Kifap3	ENSMUST00000027877	Kifap3-002	protein_coding	protein_coding	TRUE	ensembl	1063.99	79.2905	102.632	66.87	1886.94
Scyl3	ENSMUST00000027876	Scyl3-001	protein_coding	protein_coding	TRUE	ensembl	289.591	30.3902	75.0353	98.5514	1021.78
BC055324	ENSMUST00000097493	BC055324-002	protein_coding	protein_coding	TRUE	ensembl	1505.13	76.6673	104.617	90.2661	1643.24
Mettl18	ENSMUST00000045694	Mettl18-001	protein_coding	protein_coding	TRUE	ensembl	182.513	21.2394	54.1571	57.7535	300.251
F5	ENSMUST00000086040	F5-001	protein_coding	protein_coding	TRUE	ensembl	171.861	11.8799	14.7455	11.1777	736.907
Slc19a2	ENSMUST00000044021	Slc19a2-001	protein_coding	protein_coding	TRUE	ensembl	662.674	46.0139	59.7938	107.06	5042.44
Ccdc181	ENSMUST00000027867	Ccdc181-001	protein_coding	protein_coding	TRUE	ensembl	117.822	5.68632	13.7084	15.7325	261.288
Blzf1	ENSMUST00000027866	Blzf1-002	protein_coding	protein_coding	TRUE	ensembl	672.57	45.6639	114.853	112.588	1060.98
Nme7	ENSMUST00000086028	Nme7-201	protein_coding	protein_coding	TRUE	ensembl	455.106	7.24356	19.3901	43.8862	524.528
Atp1b1	ENSMUST00000027863	Atp1b1-201	protein_coding	protein_coding	TRUE	ensembl	2635.13	100.321	256.401	462.88	4184.33
Sft2d2	ENSMUST00000043338	Sft2d2-201	protein_coding	protein_coding	TRUE	ensembl	262.258	66.274	126.622	119.907	2545.05
Tiprl	ENSMUST00000043235	Tiprl-001	protein_coding	protein_coding	TRUE	ensembl	743.525	74.7601	296.759	235.42	1317.98
Gpr161	ENSMUST00000178700	Gpr161-202	protein_coding	protein_coding	TRUE	ensembl	33.2745	2.57184	2.57032	17.8072	368.089
Dcaf6	ENSMUST00000027856	Dcaf6-001	protein_coding	protein_coding	TRUE	ensembl	137.41	12.1239	17.7217	8.28526	615.025
Mpc2	ENSMUST00000027853	Mpc2-001	protein_coding	protein_coding	TRUE	ensembl	117.455	30.3388	92.7119	77.4192	150.66
Mpzl1	ENSMUST00000068705	Mpzl1-201	protein_coding	protein_coding	TRUE	ensembl	404.916	22.5173	49.738	84.4678	3218.72
Rcsd1	ENSMUST00000040357	Rcsd1-201	protein_coding	protein_coding	TRUE	ensembl	12.2399	3.23647	2.57032	6.8323	84.3218
Creg1	ENSMUST00000111432	Creg1-001	protein_coding	protein_coding	TRUE	ensembl	171.724	25.7378	125.269	40.9938	360.465
Pou2f1	ENSMUST00000160260	Pou2f1-001	protein_coding	protein_coding	TRUE	ensembl	667.859	66.03	77.1096	71.6412	7216.53
Dusp27	ENSMUST00000085992	Dusp27-201	protein_coding	protein_coding	TRUE	ensembl	1938.86	100.215	301.449	309.325	1848.3
Gpa33	ENSMUST00000060833	Gpa33-001	protein_coding	protein_coding	TRUE	ensembl	1348.44	147.334	318.675	271.035	3599.61
Mael	ENSMUST00000038782	Mael-001	protein_coding	protein_coding	TRUE	ensembl	43.0673	1.39991	17.857	12.4211	130.557
Ildr2	ENSMUST00000111416	Ildr2-001	protein_coding	protein_coding	TRUE	ensembl	22.9838	2.37919	4.55443	8.90023	557.959
Tada1	ENSMUST00000027846	Tada1-001	protein_coding	protein_coding	TRUE	ensembl	227.668	7.55821	15.8278	25.6735	422.331
Pogk	ENSMUST00000131487	Pogk-002	protein_coding	protein_coding	TRUE	ensembl	20.9454	4.25107	4.96027	16.976	758.217
Fam78b	ENSMUST00000126198	Fam78b-001	protein_coding	protein_coding	TRUE	ensembl	2.67483	0.349979	0.721493	1.24347	17.8842
Uck2	ENSMUST00000053686	Uck2-202	protein_coding	protein_coding	TRUE	ensembl	0	0	0.40584	0	98.5433
Uck2	ENSMUST00000027839	Uck2-201	protein_coding	protein_coding	TRUE	ensembl	2042.98	179.451	505.812	510.726	2995.81
Tmco1	ENSMUST00000097473	Tmco1-201	protein_coding	protein_coding	TRUE	ensembl	864.679	99.5539	261.406	257.559	1568
Aldh9a1	ENSMUST00000028004	Aldh9a1-201	protein_coding	protein_coding	TRUE	ensembl	2126.91	209.321	435.241	426.704	2306.65
Mgst3	ENSMUST00000028005	Mgst3-001	protein_coding	protein_coding	TRUE	ensembl	255.868	42.6361	56.9529	48.0424	351.482
Rxrg	ENSMUST00000015987	Rxrg-001	protein_coding	protein_coding	TRUE	ensembl	23.9819	1.39991	6.71891	5.1766	38.0301
Lmx1a	ENSMUST00000028003	Lmx1a-001	protein_coding	protein_coding	TRUE	ensembl	5.8029	0.507303	1.03715	0.621733	19.5234
Pbx1	ENSMUST00000072863	Pbx1-001	protein_coding	protein_coding	TRUE	ensembl	267.924	59.1717	85.8577	123.982	459.233
Nuf2	ENSMUST00000111368	Nuf2-202	protein_coding	protein_coding	TRUE	ensembl	733.187	33.3986	92.261	94.6047	715.746
Rgs5	ENSMUST00000027997	Rgs5-001	protein_coding	protein_coding	TRUE	ensembl	30.7828	10.83	6.58363	3.1019	266.776
Rgs4	ENSMUST00000111357	Rgs4-002	protein_coding	protein_coding	TRUE	ensembl	17.4087	4.47906	8.29717	7.44727	86.5685
1700084C01Rik	ENSMUST00000094348	1700084C01Rik-001	protein_coding	protein_coding	TRUE	ensembl	1.04269	0.349979	0.315653	2.06793	11.1879
Hsd17b7	ENSMUST00000111353	Hsd17b7-002	protein_coding	protein_coding	TRUE	ensembl	183.286	18.7029	26.064	37.0539	429.943
Ddr2	ENSMUST00000170800	Ddr2-202	protein_coding	protein_coding	TRUE	ensembl	58.4352	4.47906	5.45629	7.24453	496.496
Uap1	ENSMUST00000111351	Uap1-001	protein_coding	protein_coding	TRUE	ensembl	359.815	24.9831	73.4571	67.289	1013.71
Uhmk1	ENSMUST00000027979	Uhmk1-001	protein_coding	protein_coding	TRUE	ensembl	112.972	32.4194	26.9658	26.7007	5147.11
Gm7694	ENSMUST00000179801	Gm7694-201	protein_coding	protein_coding	TRUE	ensembl	7.66048	0.699957	0	0	77.8957
Nos1ap	ENSMUST00000161966	Nos1ap-004	protein_coding	protein_coding	TRUE	ensembl	11.5142	3.2718	2.38995	4.55487	15.458
Olfml2b	ENSMUST00000046792	Olfml2b-001	protein_coding	protein_coding	TRUE	ensembl	128.61	11.652	13.6182	37.8716	419.841
Atf6	ENSMUST00000027974	Atf6-001	protein_coding	protein_coding	TRUE	ensembl	417.114	45.3812	42.7485	81.3726	3072.95
Dusp12	ENSMUST00000027970	Dusp12-001	protein_coding	protein_coding	TRUE	ensembl	313.342	53.4501	47.8891	62.9437	553.773
DUSP12	ENSMUST00000180542	DUSP12-201	protein_coding	protein_coding	TRUE	ensembl	0.589448	0	0	1.6557	10.8355
Fcgr2b	ENSMUST00000027966	Fcgr2b-001	protein_coding	protein_coding	TRUE	ensembl	1.49593	2.02921	0.631307	1.6557	31.7029
Sdhc	ENSMUST00000111336	Sdhc-001	protein_coding	protein_coding	TRUE	ensembl	1126.36	135.351	71.5631	191.5	2599.45
Pcp4l1	ENSMUST00000111332	Pcp4l1-001	protein_coding	protein_coding	TRUE	ensembl	12.8293	2.41452	5.54648	4.34537	121.221
Tomm40l	ENSMUST00000111326	Tomm40l-003	protein_coding	protein_coding	TRUE	ensembl	136.682	60.289	47.3931	56.9223	544.03
Ndufs2	ENSMUST00000013737	Ndufs2-001	protein_coding	protein_coding	TRUE	ensembl	2593.76	212.84	464.281	297.898	4162.4
Adamts4	ENSMUST00000111315	Adamts4-001	protein_coding	protein_coding	TRUE	ensembl	559.772	188.165	193.586	200.346	2529.82
B4galt3	ENSMUST00000111313	B4galt3-001	protein_coding	protein_coding	TRUE	ensembl	240.216	26.5757	32.1065	60.0377	1566.45
Ppox	ENSMUST00000073120	Ppox-001	protein_coding	protein_coding	TRUE	ensembl	140.444	15.2737	30.5733	33.1275	263.194
Usp21	ENSMUST00000111306	Usp21-002	protein_coding	protein_coding	TRUE	ensembl	108.076	17.9676	35.3081	35.2022	698.068
Ufc1	ENSMUST00000080001	Ufc1-001	protein_coding	protein_coding	TRUE	ensembl	391.229	53.5561	60.2447	111.202	749.932
Dedd	ENSMUST00000111300	Dedd-001	protein_coding	protein_coding	TRUE	ensembl	329.936	37.669	55.7354	157.292	693.488
Nit1	ENSMUST00000111295	Nit1-002	protein_coding	protein_coding	TRUE	ensembl	347.3	37.6177	53.8865	67.904	549.924
Pfdn2	ENSMUST00000135941	Pfdn2-001	protein_coding	protein_coding	TRUE	ensembl	1350.76	109.857	145.832	336.432	472.784
Klhdc9	ENSMUST00000061878	Klhdc9-001	protein_coding	protein_coding	TRUE	ensembl	15.0509	2.22186	4.32896	5.1766	20.015
Pvrl4	ENSMUST00000006578	Pvrl4-001	protein_coding	protein_coding	TRUE	ensembl	89.7606	13.6458	20.2018	23.1866	312.331
Arhgap30	ENSMUST00000056449	Arhgap30-001	protein_coding	protein_coding	TRUE	ensembl	264.521	19.9455	45.2286	31.8908	538.825
Usf1	ENSMUST00000161241	Usf1-001	protein_coding	protein_coding	TRUE	ensembl	315.526	123.715	271.823	188.581	448.495
Tstd1	ENSMUST00000171362	Tstd1-201	protein_coding	protein_coding	TRUE	ensembl	10.2907	1.36458	5.05045	3.72363	23.3758
F11r	ENSMUST00000043839	F11r-001	protein_coding	protein_coding	TRUE	ensembl	2028.68	226.978	389.426	689.494	5013.2
Alyref2	ENSMUST00000081527	Alyref2-201	protein_coding	protein_coding	TRUE	ensembl	26.0203	4.95103	11.6341	19.4629	35.2683
Vangl2	ENSMUST00000111263	Vangl2-003	protein_coding	protein_coding	TRUE	ensembl	511.27	82.2123	92.8472	138.477	4479.52
Ncstn	ENSMUST00000003550	Ncstn-001	protein_coding	protein_coding	TRUE	ensembl	1298.17	94.3909	126.577	132.321	4682
Copa	ENSMUST00000135192	Copa-001	protein_coding	protein_coding	TRUE	ensembl	6254.82	323.902	836.842	670.255	9267.52
Pex19	ENSMUST00000075895	Pex19-001	protein_coding	protein_coding	TRUE	ensembl	520.833	101.406	177.442	177.153	2307.43
Dcaf8	ENSMUST00000074144	Dcaf8-201	protein_coding	protein_coding	TRUE	ensembl	916.104	36.1631	65.9265	133.321	2240.57
Pea15a	ENSMUST00000013842	Pea15a-001	protein_coding	protein_coding	TRUE	ensembl	206.403	37.4057	92.7119	103.072	2605.41
Casq1	ENSMUST00000003554	Casq1-001	protein_coding	protein_coding	TRUE	ensembl	9.06717	2.57184	3.20163	3.5209	23.359
Atp1a4	ENSMUST00000111243	Atp1a4-001	protein_coding	protein_coding	TRUE	ensembl	5.8029	0.507303	0.40584	1.6557	12.8842
Igsf8	ENSMUST00000039506	Igsf8-001	protein_coding	protein_coding	TRUE	ensembl	538.836	81.2011	75.4412	81.9808	1642.14
Atp1a2	ENSMUST00000085913	Atp1a2-001	protein_coding	protein_coding	TRUE	ensembl	67.4132	4.47906	3.92312	1.03397	303.16
Kcnj9	ENSMUST00000062387	Kcnj9-201	protein_coding	protein_coding	TRUE	ensembl	5.48586	1.71456	0	0.621733	41.5301
Kcnj10	ENSMUST00000056136	Kcnj10-201	protein_coding	protein_coding	TRUE	ensembl	22.0773	5.17902	4.7348	6.6228	198.665
Pigm	ENSMUST00000052455	Pigm-201	protein_coding	protein_coding	TRUE	ensembl	469.96	53.5561	64.5286	130.625	4607.7
Slamf9	ENSMUST00000027830	Slamf9-001	protein_coding	protein_coding	TRUE	ensembl	13.6912	0.699957	2.29976	2.89917	36.5955
Igsf9	ENSMUST00000111235	Igsf9-004	protein_coding	protein_coding	TRUE	ensembl	598.57	55.7746	105.022	113.649	2328
Tagln2	ENSMUST00000111230	Tagln2-001	protein_coding	protein_coding	TRUE	ensembl	4068.52	447.067	1023.44	1992.51	4555.29
Ccdc19	ENSMUST00000085894	Ccdc19-001	protein_coding	protein_coding	TRUE	ensembl	19.4048	0.507303	0.81168	0.621733	19.5973
Cadm3	ENSMUST00000005470	Cadm3-002	protein_coding	protein_coding	TRUE	ensembl	11.4696	0.507303	1.12733	0.621733	61.7834
Aim2	ENSMUST00000147604	Aim2-001	protein_coding	protein_coding	TRUE	ensembl	356.541	86.5501	90.0063	115.94	628.489
Ifi204	ENSMUST00000111214	Ifi204-001	protein_coding	protein_coding	TRUE	ensembl	2.67483	0.349979	0	2.06793	26.2851
Ifi202b	ENSMUST00000000266	Ifi202b-201	protein_coding	protein_coding	TRUE	ensembl	198.935	15.887	69.2183	117.548	415.17
Spta1	ENSMUST00000027817	Spta1-001	protein_coding	protein_coding	TRUE	ensembl	191.172	13.3665	8.56773	8.2785	328.568
Fmn2	ENSMUST00000030039	Fmn2-201	protein_coding	protein_coding	TRUE	ensembl	48.0999	3.30713	6.31307	5.3861	325.38
Grem2	ENSMUST00000055294	Grem2-001	protein_coding	protein_coding	TRUE	ensembl	2.08538	0.699957	0.315653	3.5209	25.2935
Fh1	ENSMUST00000027810	Fh1-001	protein_coding	protein_coding	TRUE	ensembl	3169.93	239.519	269.252	267.453	2774.01
Opn3	ENSMUST00000027809	Opn3-001	protein_coding	protein_coding	TRUE	ensembl	30.8721	9.27277	9.4696	13.4551	132.196
Chml	ENSMUST00000104984	Chml-001	protein_coding	protein_coding	TRUE	ensembl	33.5492	1.55724	1.3528	2.27743	463.867
Wdr64	ENSMUST00000171939	Wdr64-202	protein_coding	protein_coding	TRUE	ensembl	0.453241	0.507303	0	2.68967	21.0066
Exo1	ENSMUST00000039725	Exo1-201	protein_coding	protein_coding	TRUE	ensembl	1223.87	63.9461	230.607	198.116	2245.61
B020018G12Rik	ENSMUST00000104983	B020018G12Rik-001	protein_coding	protein_coding	TRUE	ensembl	92.0268	4.9157	4.91517	10.5627	22.3758
Cep170	ENSMUST00000057037	Cep170-201	protein_coding	protein_coding	TRUE	ensembl	950.064	28.2196	76.2979	60.0242	4324.93
Sdccag8	ENSMUST00000056773	Sdccag8-005	protein_coding	protein_coding	TRUE	ensembl	61.7935	9.65808	22.4565	19.6589	115.976
Akt3	ENSMUST00000019843	Akt3-002	protein_coding	protein_coding	TRUE	ensembl	100.237	5.45833	35.3983	37.4661	546.897
Zbtb18	ENSMUST00000094276	Zbtb18-202	protein_coding	protein_coding	TRUE	ensembl	23.5732	9.11545	8.8383	17.3882	666.817
Adss	ENSMUST00000016105	Adss-001	protein_coding	protein_coding	TRUE	ensembl	2611.95	235.759	360.927	442.43	4735.71
Desi2	ENSMUST00000027783	Desi2-001	protein_coding	protein_coding	TRUE	ensembl	147.153	10.5154	13.9338	50.928	1746.44
Cox20	ENSMUST00000027781	Cox20-001	protein_coding	protein_coding	TRUE	ensembl	37.4452	4.67172	17.4962	11.3872	23.015
Hnrnpu	ENSMUST00000037748	Hnrnpu-001	protein_coding	protein_coding	TRUE	ensembl	39689.1	1227.28	5093.97	5553.85	25604.5
Efcab2	ENSMUST00000027775	Efcab2-201	protein_coding	protein_coding	TRUE	ensembl	20.99	1.20726	8.65792	6.42007	72.1424
Kif26b	ENSMUST00000161017	Kif26b-002	protein_coding	protein_coding	TRUE	ensembl	60.6592	3.42912	9.74016	9.52873	277.271
Smyd3	ENSMUST00000111134	Smyd3-004	protein_coding	protein_coding	TRUE	ensembl	188.046	31.4914	79.6799	77.0002	146.392
Tfb2m	ENSMUST00000027769	Tfb2m-001	protein_coding	protein_coding	TRUE	ensembl	48.6894	34.7985	10.1911	15.104	15.3103
Cnst	ENSMUST00000040706	Cnst-001	protein_coding	protein_coding	TRUE	ensembl	155.859	12.3872	19.4803	83.008	908.064
Sccpdh	ENSMUST00000040538	Sccpdh-001	protein_coding	protein_coding	TRUE	ensembl	308.585	37.4411	101.46	71.8304	1192.82
Gm1305	ENSMUST00000131716	Gm1305-001	protein_coding	protein_coding	TRUE	ensembl	0.453241	0	0	0.621733	16.958
Ahctf1	ENSMUST00000027768	Ahctf1-001	protein_coding	protein_coding	TRUE	ensembl	4418.74	156.796	234.666	401.193	12950.5
Cdc42bpa	ENSMUST00000111117	Cdc42bpa-001	protein_coding	protein_coding	TRUE	ensembl	240.14	20.2601	22.0957	54.2394	2926.72
Adck3	ENSMUST00000027766	Adck3-001	protein_coding	protein_coding	TRUE	ensembl	171.677	5.84364	20.1116	12.0089	186.34
Psen2	ENSMUST00000111106	Psen2-005	protein_coding	protein_coding	TRUE	ensembl	131.463	9.97273	8.16189	14.0836	367.957
Gm5069	ENSMUST00000050581	Gm5069-002	protein_coding	protein_coding	TRUE	ensembl	36.0386	2.88649	4.82499	3.5209	11.8187
Itpkb	ENSMUST00000070181	Itpkb-001	protein_coding	protein_coding	TRUE	ensembl	156.357	30.2328	35.1728	66.4443	1569.09
Parp1	ENSMUST00000027777	Parp1-201	protein_coding	protein_coding	TRUE	ensembl	11222.3	284.274	773.17	926.645	11007.4
Lin9	ENSMUST00000085804	Lin9-202	protein_coding	protein_coding	TRUE	ensembl	157.221	12.9812	26.1992	33.7357	249.712
Mixl1	ENSMUST00000027778	Mixl1-001	protein_coding	protein_coding	TRUE	ensembl	279.38	48.8684	41.7564	43.8591	701.271
Acbd3	ENSMUST00000027780	Acbd3-201	protein_coding	protein_coding	TRUE	ensembl	631.041	60.151	93.253	87.3602	2313.62
H3f3a	ENSMUST00000162814	H3f3a-003	protein_coding	protein_coding	TRUE	ensembl	1.94917	28.4316	7.66587	4.76436	14.8926
Sde2	ENSMUST00000038091	Sde2-201	protein_coding	protein_coding	TRUE	ensembl	1412.22	169.36	79.8152	207.652	2111.88
Lefty2	ENSMUST00000085797	Lefty2-001	protein_coding	protein_coding	TRUE	ensembl	1783.23	330.532	731.279	455.608	3234.64
Pycr2	ENSMUST00000027802	Pycr2-201	protein_coding	protein_coding	TRUE	ensembl	1913.58	201.512	302.216	357.888	2605.11
Lefty1	ENSMUST00000037361	Lefty1-001	protein_coding	protein_coding	TRUE	ensembl	1982.71	491.492	1149.97	545.374	4775.45
Tmem63a	ENSMUST00000027800	Tmem63a-001	protein_coding	protein_coding	TRUE	ensembl	355.271	32.9107	41.9819	27.5387	1873.23
Ephx1	ENSMUST00000036928	Ephx1-001	protein_coding	protein_coding	TRUE	ensembl	218.096	11.652	19.7509	29.8161	462.196
Nvl	ENSMUST00000027797	Nvl-201	protein_coding	protein_coding	TRUE	ensembl	1946.09	95.6655	128.561	150.486	3218.7
Cnih4	ENSMUST00000134115	Cnih4-001	protein_coding	protein_coding	TRUE	ensembl	693.328	36.1985	147.14	159.63	1559.64
Wdr26	ENSMUST00000162819	Wdr26-001	protein_coding	protein_coding	TRUE	ensembl	690.62	50.5636	72.7807	66.6605	6912.33
Lbr	ENSMUST00000005003	Lbr-201	protein_coding	protein_coding	TRUE	ensembl	8159.91	406.079	826.696	697.003	17452.4
Enah	ENSMUST00000078719	Enah-201	protein_coding	protein_coding	TRUE	ensembl	2840.79	122.453	434.429	451.033	13501.6
Srp9	ENSMUST00000027792	Srp9-001	protein_coding	protein_coding	TRUE	ensembl	31.5085	9.34343	27.6873	17.1855	466.118
Degs1	ENSMUST00000035295	Degs1-001	protein_coding	protein_coding	TRUE	ensembl	2028.7	195.585	591.129	315.333	5321.62
Fbxo28	ENSMUST00000051431	Fbxo28-201	protein_coding	protein_coding	TRUE	ensembl	585.846	47.1345	80.0858	60.4432	2109.91
Trp53bp2	ENSMUST00000117245	Trp53bp2-001	protein_coding	protein_coding	TRUE	ensembl	984.832	22.9893	68.4517	82.4066	2124.56
Capn2	ENSMUST00000068505	Capn2-201	protein_coding	protein_coding	TRUE	ensembl	1436.08	139.532	150.882	275.894	5215.97
Susd4	ENSMUST00000085724	Susd4-001	protein_coding	protein_coding	TRUE	ensembl	92.3438	9.74474	19.4352	33.3303	719.856
Tlr5	ENSMUST00000110997	Tlr5-201	protein_coding	protein_coding	TRUE	ensembl	23.7095	1.20726	3.42709	2.06793	67.5937
Disp1	ENSMUST00000003035	Disp1-201	protein_coding	protein_coding	TRUE	ensembl	348.12	32.8047	30.1674	57.3345	2073.06
Brox	ENSMUST00000057062	Brox-201	protein_coding	protein_coding	TRUE	ensembl	57.7542	16.7603	29.1303	24.6328	240.083
Aida	ENSMUST00000109166	Aida-201	protein_coding	protein_coding	TRUE	ensembl	28.7867	3.2718	23.9897	21.3214	260.957
Mia3	ENSMUST00000109158	Mia3-202	protein_coding	protein_coding	TRUE	ensembl	712.42	52.3135	37.6529	26.302	3221.63
Taf1a	ENSMUST00000097043	Taf1a-201	protein_coding	protein_coding	TRUE	ensembl	285.601	13.4019	43.9209	52.5972	380.99
Hhipl2	ENSMUST00000065900	Hhipl2-201	protein_coding	protein_coding	TRUE	ensembl	0	0	0	0	10.2617
Dusp10	ENSMUST00000139839	Dusp10-002	protein_coding	protein_coding	TRUE	ensembl	74.665	2.09987	21.1939	50.509	152.605
1700056E22Rik	ENSMUST00000050306	1700056E22Rik-201	protein_coding	protein_coding	TRUE	ensembl	6.25614	2.2572	0.94696	2.48693	12.1057
Hlx	ENSMUST00000048572	Hlx-001	protein_coding	protein_coding	TRUE	ensembl	9.248	1.36458	5.18573	3.93313	21.2533
Marc2	ENSMUST00000068725	Marc2-001	protein_coding	protein_coding	TRUE	ensembl	660.826	94.8822	105.834	74.1281	725.729
C130074G19Rik	ENSMUST00000048308	C130074G19Rik-001	protein_coding	protein_coding	TRUE	ensembl	14.4615	4.79371	7.35021	7.45403	101.879
Mark1	ENSMUST00000027929	Mark1-201	protein_coding	protein_coding	TRUE	ensembl	68.3173	9.34343	16.0081	7.0418	547.309
Rab3gap2	ENSMUST00000069652	Rab3gap2-201	protein_coding	protein_coding	TRUE	ensembl	1407.11	60.3083	143.532	107.681	3202.92
Iars2	ENSMUST00000027921	Iars2-001	protein_coding	protein_coding	TRUE	ensembl	1712.98	85.8374	107.007	76.6083	4468.15
Bpnt1	ENSMUST00000027916	Bpnt1-001	protein_coding	protein_coding	TRUE	ensembl	1116.38	75.0394	97.7624	183.411	1373.75
Eprs	ENSMUST00000046514	Eprs-201	protein_coding	protein_coding	TRUE	ensembl	11786.2	668.307	862.726	694.712	20549.6
Slc30a10	ENSMUST00000061093	Slc30a10-201	protein_coding	protein_coding	TRUE	ensembl	4.94104	2.37919	2.07429	1.6557	42.1609
Lyplal1	ENSMUST00000045388	Lyplal1-001	protein_coding	protein_coding	TRUE	ensembl	378.525	44.598	91.9002	85.495	757.16
Tgfb2	ENSMUST00000045288	Tgfb2-201	protein_coding	protein_coding	TRUE	ensembl	1976.97	308.869	300.457	783.585	6620.56
Rrp15	ENSMUST00000001339	Rrp15-001	protein_coding	protein_coding	TRUE	ensembl	677.779	117.416	354.434	224.831	1241.54
D1Pas1	ENSMUST00000045108	D1Pas1-001	protein_coding	protein_coding	TRUE	ensembl	157.124	10.952	28.8146	50.7117	162.194
Gpatch2	ENSMUST00000160471	Gpatch2-006	protein_coding	protein_coding	TRUE	ensembl	263.751	23.9525	27.9128	71.4181	1349.48
Esrrg	ENSMUST00000027906	Esrrg-001	protein_coding	protein_coding	TRUE	ensembl	2.85566	0.857281	0	0	15.5234
Kctd3	ENSMUST00000085678	Kctd3-201	protein_coding	protein_coding	TRUE	ensembl	320.869	26.9417	38.5999	54.6516	1027.65
Kcnk2	ENSMUST00000079451	Kcnk2-201	protein_coding	protein_coding	TRUE	ensembl	8.93097	1.71456	5.00536	3.10866	41.0217
Cenpf	ENSMUST00000171929	Cenpf-001	protein_coding	protein_coding	TRUE	ensembl	5063.12	169.899	299.645	228.912	9869.33
Ptpn14	ENSMUST00000027898	Ptpn14-001	protein_coding	protein_coding	TRUE	ensembl	976.585	62.6875	58.7566	146.357	9393.93
Smyd2	ENSMUST00000027897	Smyd2-001	protein_coding	protein_coding	TRUE	ensembl	388.007	27.9243	36.5256	51.9552	1282.41
Prox1	ENSMUST00000175916	Prox1-001	protein_coding	protein_coding	TRUE	ensembl	22.6221	2.2572	4.28387	13.8673	150.875
Rps6kc1	ENSMUST00000061611	Rps6kc1-001	protein_coding	protein_coding	TRUE	ensembl	379.668	33.0327	81.4386	84.8868	1343.56
Angel2	ENSMUST00000066632	Angel2-001	protein_coding	protein_coding	TRUE	ensembl	259.761	19.7175	32.3319	48.0356	1388.82
Vash2	ENSMUST00000047409	Vash2-201	protein_coding	protein_coding	TRUE	ensembl	92.0268	12.1593	26.3796	35.8104	726.033
Mfsd7b	ENSMUST00000085635	Mfsd7b-201	protein_coding	protein_coding	TRUE	ensembl	71.49	4.98636	12.4007	13.0429	650.615
1700022P22Rik	ENSMUST00000077889	1700022P22Rik-201	protein_coding	protein_coding	TRUE	ensembl	15.1871	0	7.98152	4.9671	20.2365
Tatdn3	ENSMUST00000085633	Tatdn3-003	protein_coding	protein_coding	TRUE	ensembl	100.19	14.6798	13.1222	11.3872	158.964
Nsl1	ENSMUST00000139340	Nsl1-002	protein_coding	protein_coding	TRUE	ensembl	136.402	58.4718	169.055	154.264	220.347
Batf3	ENSMUST00000027943	Batf3-201	protein_coding	protein_coding	TRUE	ensembl	6.43697	1.87189	3.11144	10.5559	29.9982
Atf3	ENSMUST00000027941	Atf3-001	protein_coding	protein_coding	TRUE	ensembl	156.716	53.9221	74.1335	181.992	578.597
Nenf	ENSMUST00000046770	Nenf-001	protein_coding	protein_coding	TRUE	ensembl	99.8704	21.1527	21.4644	18.01	295.945
Tmem206	ENSMUST00000027940	Tmem206-001	protein_coding	protein_coding	TRUE	ensembl	119.092	18.4235	23.3133	33.1275	469.587
Ppp2r5a	ENSMUST00000067976	Ppp2r5a-201	protein_coding	protein_coding	TRUE	ensembl	82.3232	9.43009	40.1782	27.1129	348.165
Dtl	ENSMUST00000027933	Dtl-201	protein_coding	protein_coding	TRUE	ensembl	1180.31	71.9603	135.776	178.897	2559.03
Ints7	ENSMUST00000045450	Ints7-201	protein_coding	protein_coding	TRUE	ensembl	1462.68	101.249	177.848	241.381	2571.13
Lpgat1	ENSMUST00000110855	Lpgat1-001	protein_coding	protein_coding	TRUE	ensembl	227.393	24.6172	53.0749	120.244	4684.59
Nek2	ENSMUST00000027931	Nek2-001	protein_coding	protein_coding	TRUE	ensembl	1066.47	48.4637	142.991	156.947	1726.59
1700034H15Rik	ENSMUST00000069573	1700034H15Rik-002	protein_coding	protein_coding	TRUE	ensembl	1.63214	0	1.84883	2.68967	16.6711
Slc30a1	ENSMUST00000044954	Slc30a1-001	protein_coding	protein_coding	TRUE	ensembl	485.29	25.5964	35.5786	120.292	2272.83
Traf5	ENSMUST00000085573	Traf5-201	protein_coding	protein_coding	TRUE	ensembl	21.5795	1.71456	6.26797	2.68967	27.7851
Rcor3	ENSMUST00000073279	Rcor3-201	protein_coding	protein_coding	TRUE	ensembl	27.3354	6.50827	10.8224	12.6239	177.618
Kcnh1	ENSMUST00000078470	Kcnh1-001	protein_coding	protein_coding	TRUE	ensembl	2.94724	0	0.315653	1.6557	47.6693
Hhat	ENSMUST00000044190	Hhat-001	protein_coding	protein_coding	TRUE	ensembl	58.3883	3.39379	5.86213	8.907	260.833
Sertad4	ENSMUST00000155579	Sertad4-001	protein_coding	protein_coding	TRUE	ensembl	158.442	26.2611	76.5685	122.13	456.421
Syt14	ENSMUST00000016344	Syt14-201	protein_coding	protein_coding	TRUE	ensembl	67.9557	5.61566	8.70301	14.4891	391.497
Diexf	ENSMUST00000085555	Diexf-201	protein_coding	protein_coding	TRUE	ensembl	974.624	64.2254	111.831	128.759	1293.26
Irf6	ENSMUST00000076521	Irf6-001	protein_coding	protein_coding	TRUE	ensembl	155.356	7.71553	29.8518	20.9159	469.074
A130010J15Rik	ENSMUST00000110831	A130010J15Rik-001	protein_coding	protein_coding	TRUE	ensembl	90.1246	20.5747	37.2922	63.9709	416.856
G0s2	ENSMUST00000009777	G0s2-201	protein_coding	protein_coding	TRUE	ensembl	23.801	4.32174	17.6766	19.2602	31.9898
Lamb3	ENSMUST00000016315	Lamb3-001	protein_coding	protein_coding	TRUE	ensembl	135.728	4.44373	8.29717	7.86627	280.267
Plxna2	ENSMUST00000027952	Plxna2-001	protein_coding	protein_coding	TRUE	ensembl	205.952	12.8592	18.0373	54.8611	1801.21
Cd34	ENSMUST00000110815	Cd34-202	protein_coding	protein_coding	TRUE	ensembl	78.4718	7.78619	8.29717	7.03504	397.514
Cd46	ENSMUST00000162650	Cd46-001	protein_coding	protein_coding	TRUE	ensembl	1.04269	0	0.315653	0	12.0318
Cr1l	ENSMUST00000075451	Cr1l-201	protein_coding	protein_coding	TRUE	ensembl	186.277	31.2988	51.226	29.3904	322.969
Cr2	ENSMUST00000082321	Cr2-201	protein_coding	protein_coding	TRUE	ensembl	10.6077	0.349979	0.721493	2.27743	45.6609
Ppp1r14c	ENSMUST00000043374	Ppp1r14c-201	protein_coding	protein_coding	TRUE	ensembl	10.8801	3.58645	5.45629	4.76436	15.1711
Plekhg1	ENSMUST00000120274	Plekhg1-001	protein_coding	protein_coding	TRUE	ensembl	204.043	18.2662	19.345	29.5931	567.985
Mthfd1l	ENSMUST00000120585	Mthfd1l-003	protein_coding	protein_coding	TRUE	ensembl	3037.58	167.854	199.809	122.988	2973.29
Akap12	ENSMUST00000045730	Akap12-201	protein_coding	protein_coding	TRUE	ensembl	24553.5	846.814	1417.33	1675.46	62230.5
Zbtb2	ENSMUST00000100078	Zbtb2-202	protein_coding	protein_coding	TRUE	ensembl	44.4717	5.14369	2.88597	6.8323	188.325
Rmnd1	ENSMUST00000042251	Rmnd1-001	protein_coding	protein_coding	TRUE	ensembl	7.16262	1.55724	23.8995	3.3114	67.9125
1700052N19Rik	ENSMUST00000095893	1700052N19Rik-001	protein_coding	protein_coding	TRUE	ensembl	661.286	61.9362	44.2817	50.3198	1309.54
Ccdc170	ENSMUST00000138112	Ccdc170-001	protein_coding	protein_coding	TRUE	ensembl	21.8519	2.92182	6.40325	5.58883	41.9478
Syne1	ENSMUST00000095899	Syne1-201	protein_coding	protein_coding	TRUE	ensembl	23.9819	4.82904	2.88597	0.621733	204.644
Syne1	ENSMUST00000041639	Syne1-202	protein_coding	protein_coding	TRUE	ensembl	14.2806	0.699957	4.14859	1.8652	85.1088
Fbxo5	ENSMUST00000019907	Fbxo5-001	protein_coding	protein_coding	TRUE	ensembl	1162.37	98.642	219.514	156.298	1258.89
Mtrf1l	ENSMUST00000019908	Mtrf1l-001	protein_coding	protein_coding	TRUE	ensembl	92.9802	14.1885	35.3983	22.7676	186.914
Rgs17	ENSMUST00000131996	Rgs17-002	protein_coding	protein_coding	TRUE	ensembl	63.4655	5.65099	24.9817	15.7325	585.09
Cnksr3	ENSMUST00000015346	Cnksr3-001	protein_coding	protein_coding	TRUE	ensembl	328.438	12.3166	35.4885	132.693	615.493
Ulbp1	ENSMUST00000169796	Ulbp1-201	protein_coding	protein_coding	TRUE	ensembl	50.143	0.507303	3.29181	16.3543	65.2816
Lrp11	ENSMUST00000130590	Lrp11-002	protein_coding	protein_coding	TRUE	ensembl	208.486	11.6873	25.0719	46.5826	2136.91
Pcmt1	ENSMUST00000162606	Pcmt1-001	protein_coding	protein_coding	TRUE	ensembl	706.786	53.9381	126.938	228.791	1242.18
Nup43	ENSMUST00000040135	Nup43-001	protein_coding	protein_coding	TRUE	ensembl	2427.39	172.423	244	230.028	2236.85
Lats1	ENSMUST00000165952	Lats1-202	protein_coding	protein_coding	TRUE	ensembl	222.185	22.2893	39.141	65.0116	2848.61
Katna1	ENSMUST00000019929	Katna1-001	protein_coding	protein_coding	TRUE	ensembl	597.168	45.0699	119.497	40.3788	963.557
Ginm1	ENSMUST00000039763	Ginm1-001	protein_coding	protein_coding	TRUE	ensembl	211.027	29.2182	31.8359	26.4912	1118.35
6530403G13Rik	ENSMUST00000065124	6530403G13Rik-201	protein_coding	protein_coding	TRUE	ensembl	0	1.55724	1.44299	0	31.1123
Ppil4	ENSMUST00000015901	Ppil4-001	protein_coding	protein_coding	TRUE	ensembl	1013.72	38.1057	91.4493	104.965	2083.35
Tab2	ENSMUST00000146444	Tab2-001	protein_coding	protein_coding	TRUE	ensembl	261.988	17.3383	40.2684	129.192	4382.44
Ust	ENSMUST00000061601	Ust-201	protein_coding	protein_coding	TRUE	ensembl	62.3782	7.59354	7.48549	30.4379	689.676
Sash1	ENSMUST00000015449	Sash1-201	protein_coding	protein_coding	TRUE	ensembl	1354.38	67.0253	73.7727	93.1382	3840.95
Samd5	ENSMUST00000100070	Samd5-001	protein_coding	protein_coding	TRUE	ensembl	31.5531	8.25816	7.62077	14.9013	87.6256
Stxbp5	ENSMUST00000141722	Stxbp5-002	protein_coding	protein_coding	TRUE	ensembl	73.9864	9.97273	8.61283	12.2116	792.323
Rab32	ENSMUST00000019974	Rab32-001	protein_coding	protein_coding	TRUE	ensembl	38.1709	1.52191	4.91517	21.1051	138.147
Shprh	ENSMUST00000054814	Shprh-004	protein_coding	protein_coding	TRUE	ensembl	1110.2	46.0299	86.0381	139.532	2042.88
Fbxo30	ENSMUST00000129456	Fbxo30-001	protein_coding	protein_coding	TRUE	ensembl	988.383	31.9634	123.871	325.43	2536.46
Epm2a	ENSMUST00000069106	Epm2a-001	protein_coding	protein_coding	TRUE	ensembl	7.70745	1.39991	4.7348	4.9671	118.428
Utrn	ENSMUST00000076817	Utrn-201	protein_coding	protein_coding	TRUE	ensembl	3475.48	242.229	222.716	348.035	19962.8
Stx11	ENSMUST00000042861	Stx11-201	protein_coding	protein_coding	TRUE	ensembl	21.9411	0.857281	5.95232	13.0429	130.229
Sf3b5	ENSMUST00000105139	Sf3b5-001	protein_coding	protein_coding	TRUE	ensembl	1765.85	325.199	1037.15	850.449	2613.83
Plagl1	ENSMUST00000121325	Plagl1-002	protein_coding	protein_coding	TRUE	ensembl	325.582	25.1598	27.1011	137.207	983.957
Ltv1	ENSMUST00000019950	Ltv1-201	protein_coding	protein_coding	TRUE	ensembl	1763.54	96.5068	234.08	213.038	1904.5
Phactr2	ENSMUST00000105546	Phactr2-004	protein_coding	protein_coding	TRUE	ensembl	45.9676	1.71456	5.99741	9.9342	427.326
Fuca2	ENSMUST00000120549	Fuca2-004	protein_coding	protein_coding	TRUE	ensembl	50.0937	3.2718	2.66051	8.488	81.9545
Pex3	ENSMUST00000019945	Pex3-001	protein_coding	protein_coding	TRUE	ensembl	224.488	33.084	51.7672	49.2723	327.927
Adat2	ENSMUST00000019944	Adat2-001	protein_coding	protein_coding	TRUE	ensembl	252.552	52.5061	52.9847	65.8361	326.099
Aig1	ENSMUST00000105534	Aig1-007	protein_coding	protein_coding	TRUE	ensembl	79.8292	3.39379	13.1222	23.3961	131.531
Hivep2	ENSMUST00000015645	Hivep2-201	protein_coding	protein_coding	TRUE	ensembl	135.143	6.85825	17.3609	60.0445	1332.81
Gpr126	ENSMUST00000041168	Gpr126-201	protein_coding	protein_coding	TRUE	ensembl	20.1281	0.507303	0.40584	4.55487	119.386
Vta1	ENSMUST00000154132	Vta1-001	protein_coding	protein_coding	TRUE	ensembl	813.188	73.0262	103.309	96.2672	1201.39
Cited2	ENSMUST00000038107	Cited2-201	protein_coding	protein_coding	TRUE	ensembl	2621.74	436.861	1098.34	1553.74	4355.27
Txlnb	ENSMUST00000037964	Txlnb-001	protein_coding	protein_coding	TRUE	ensembl	54.0414	8.25816	16.1434	14.0768	191.241
Heca	ENSMUST00000037879	Heca-201	protein_coding	protein_coding	TRUE	ensembl	60.7461	12.3519	9.87544	28.7754	1035.7
Abracl	ENSMUST00000020002	Abracl-201	protein_coding	protein_coding	TRUE	ensembl	157.122	68.1299	63.8522	70.1747	606.726
Reps1	ENSMUST00000126390	Reps1-001	protein_coding	protein_coding	TRUE	ensembl	765.816	30.5121	37.8784	54.8476	2373.57
Ccdc28a	ENSMUST00000052648	Ccdc28a-002	protein_coding	protein_coding	TRUE	ensembl	47.3719	5.80831	27.2364	17.5977	158.62
Nhsl1	ENSMUST00000037341	Nhsl1-001	protein_coding	protein_coding	TRUE	ensembl	650.627	32.14	66.5578	86.1302	3266.1
Hebp2	ENSMUST00000020000	Hebp2-201	protein_coding	protein_coding	TRUE	ensembl	83.6853	10.936	36.255	31.8773	247.066
D10Bwg1379e	ENSMUST00000019999	D10Bwg1379e-201	protein_coding	protein_coding	TRUE	ensembl	127.936	6.89358	18.4883	17.6045	468.772
Perp	ENSMUST00000019998	Perp-201	protein_coding	protein_coding	TRUE	ensembl	919.822	54.5707	76.8841	136.619	4481.41
Tnfaip3	ENSMUST00000019997	Tnfaip3-001	protein_coding	protein_coding	TRUE	ensembl	130.834	11.6166	25.613	74.7295	523.423
Olig3	ENSMUST00000053225	Olig3-201	protein_coding	protein_coding	TRUE	ensembl	9.70124	0.349979	1.12733	6.8323	55.5049
Ifngr1	ENSMUST00000020188	Ifngr1-001	protein_coding	protein_coding	TRUE	ensembl	144.027	11.2153	6.71891	13.2456	678.432
Slc35d3	ENSMUST00000059805	Slc35d3-201	protein_coding	protein_coding	TRUE	ensembl	5.66669	1.20726	0.631307	3.1019	23.015
Pex7	ENSMUST00000020182	Pex7-001	protein_coding	protein_coding	TRUE	ensembl	319.281	34.3972	63.9424	35.6077	514.604
Map3k5	ENSMUST00000095806	Map3k5-001	protein_coding	protein_coding	TRUE	ensembl	124.395	2.92182	3.60747	4.76436	267.622
Map7	ENSMUST00000116259	Map7-202	protein_coding	protein_coding	TRUE	ensembl	626.68	46.1712	61.7328	47.8261	1553.69
4933406P04Rik	ENSMUST00000092680	4933406P04Rik-201	protein_coding	protein_coding	TRUE	ensembl	3.12807	0.857281	4.10349	3.72363	33.5955
Bclaf1	ENSMUST00000043881	Bclaf1-201	protein_coding	protein_coding	TRUE	ensembl	5693.11	127.578	164.23	254.011	11673.8
Mtfr2	ENSMUST00000169712	Mtfr2-201	protein_coding	protein_coding	TRUE	ensembl	78.0186	7.55821	9.78526	15.523	201.904
Ahi1	ENSMUST00000105525	Ahi1-201	protein_coding	protein_coding	TRUE	ensembl	310.268	15.7104	39.0959	83.6433	673.283
Myb	ENSMUST00000020158	Myb-201	protein_coding	protein_coding	TRUE	ensembl	113.693	7.33022	10.9577	10.9682	243.482
Hbs1l	ENSMUST00000020153	Hbs1l-201	protein_coding	protein_coding	TRUE	ensembl	759.576	25.0185	22.3663	15.3271	3158.33
Sgk1	ENSMUST00000120509	Sgk1-002	protein_coding	protein_coding	TRUE	ensembl	3810.12	265.934	165.087	254.654	4333.13
Raet1e	ENSMUST00000181645	Raet1e-001	protein_coding	protein_coding	TRUE	ensembl	10.4269	1.36458	4.10349	0.621733	20.5889
H60b	ENSMUST00000131558	H60b-001	protein_coding	protein_coding	TRUE	ensembl	28.6505	0.699957	6.04251	13.4619	49.0451
Raet1d	ENSMUST00000182677	Raet1d-002	protein_coding	protein_coding	TRUE	ensembl	54.7647	1.04994	2.7056	4.55487	92.8218
Slc2a12	ENSMUST00000042261	Slc2a12-001	protein_coding	protein_coding	TRUE	ensembl	34.3641	5.84364	8.16189	4.9671	108.599
Tbpl1	ENSMUST00000127698	Tbpl1-001	protein_coding	protein_coding	TRUE	ensembl	232.701	40.3275	89.7808	109.101	1028.73
Eya4	ENSMUST00000092665	Eya4-202	protein_coding	protein_coding	TRUE	ensembl	25.8395	1.71456	6.49344	18.2127	186.644
Slc18b1	ENSMUST00000119597	Slc18b1-001	protein_coding	protein_coding	TRUE	ensembl	49.9599	15.1164	18.6236	10.1505	264.111
Vnn1	ENSMUST00000041416	Vnn1-201	protein_coding	protein_coding	TRUE	ensembl	43.6544	7.1729	10.7322	4.9671	148.407
Stx7	ENSMUST00000020174	Stx7-201	protein_coding	protein_coding	TRUE	ensembl	578.218	32.84	142.315	261.236	1235
Moxd1	ENSMUST00000095784	Moxd1-001	protein_coding	protein_coding	TRUE	ensembl	87.856	7.01557	7.57568	8.48124	270.89
Ctgf	ENSMUST00000020171	Ctgf-001	protein_coding	protein_coding	TRUE	ensembl	4528.44	1574.87	1424.5	1576.39	12651.5
Enpp1	ENSMUST00000105520	Enpp1-001	protein_coding	protein_coding	TRUE	ensembl	14.8701	2.06454	0.40584	2.27743	67.5283
Enpp3	ENSMUST00000020169	Enpp3-201	protein_coding	protein_coding	TRUE	ensembl	1687.89	115.89	70.6162	85.6842	2667.88
Med23	ENSMUST00000092646	Med23-001	protein_coding	protein_coding	TRUE	ensembl	1652.5	215.425	159.63	147.398	4000.15
Arg1	ENSMUST00000020161	Arg1-201	protein_coding	protein_coding	TRUE	ensembl	9.15642	3.23647	4.82499	2.89917	16.6711
Akap7	ENSMUST00000100012	Akap7-004	protein_coding	protein_coding	TRUE	ensembl	18.4514	1.20726	2.07429	8.2785	216.583
Epb4.1l2	ENSMUST00000053748	Epb4.1l2-201	protein_coding	protein_coding	TRUE	ensembl	3578.73	86.8487	414.363	417.5	6068.62
Tmem200a	ENSMUST00000066049	Tmem200a-201	protein_coding	protein_coding	TRUE	ensembl	66.0511	11.8093	26.8756	30.0189	317.861
L3mbtl3	ENSMUST00000105519	L3mbtl3-001	protein_coding	protein_coding	TRUE	ensembl	247.878	23.0246	39.9076	58.1793	873.068
Arhgap18	ENSMUST00000039557	Arhgap18-001	protein_coding	protein_coding	TRUE	ensembl	67.8195	12.3519	13.7986	9.31247	283.479
Lama2	ENSMUST00000092639	Lama2-201	protein_coding	protein_coding	TRUE	ensembl	8.65855	1.71456	0.315653	0	23.7935
Ptprk	ENSMUST00000166468	Ptprk-201	protein_coding	protein_coding	TRUE	ensembl	1306.1	47.3271	55.9157	107.641	5349.98
Themis	ENSMUST00000056097	Themis-001	protein_coding	protein_coding	TRUE	ensembl	4.94104	0	0.631307	3.3114	18.2281
Soga3	ENSMUST00000092629	Soga3-201	protein_coding	protein_coding	TRUE	ensembl	129.249	16.2177	45.5443	67.681	312.848
9330159F19Rik	ENSMUST00000092627	9330159F19Rik-201	protein_coding	protein_coding	TRUE	ensembl	1.63214	0	1.3528	3.3114	122.917
Echdc1	ENSMUST00000020034	Echdc1-001	protein_coding	protein_coding	TRUE	ensembl	205.494	12.5446	38.9156	32.0936	477.567
Rnf146	ENSMUST00000160144	Rnf146-001	protein_coding	protein_coding	TRUE	ensembl	234.469	35.6912	64.258	121.076	583.813
Rspo3	ENSMUST00000092623	Rspo3-201	protein_coding	protein_coding	TRUE	ensembl	63.9681	7.40088	15.9179	6.6228	372.212
Gm10275	ENSMUST00000092620	Gm10275-201	protein_coding	protein_coding	TRUE	ensembl	31.7786	0	0.315653	28.3632	11.1795
Cenpw	ENSMUST00000099985	Cenpw-201	protein_coding	protein_coding	TRUE	ensembl	65.5955	18.7382	47.7989	44.5147	184.585
Trmt11	ENSMUST00000019927	Trmt11-201	protein_coding	protein_coding	TRUE	ensembl	385.025	49.2343	118.46	95.6387	574.679
Hint3	ENSMUST00000161074	Hint3-001	protein_coding	protein_coding	TRUE	ensembl	52.0406	6.89358	27.8677	24.011	99.2882
Ncoa7	ENSMUST00000068567	Ncoa7-201	protein_coding	protein_coding	TRUE	ensembl	86.09	8.45082	21.6899	14.7053	704.617
Hey2	ENSMUST00000019924	Hey2-001	protein_coding	protein_coding	TRUE	ensembl	16.3214	1.20726	3.20163	6.00107	49.7515
Gm5422	ENSMUST00000050717	Gm5422-201	protein_coding	protein_coding	TRUE	ensembl	151.869	9.08011	4.32896	5.1766	114.379
Hddc2	ENSMUST00000000304	Hddc2-001	protein_coding	protein_coding	TRUE	ensembl	435.619	55.078	106.014	116.771	594.396
Tpd52l1	ENSMUST00000000305	Tpd52l1-201	protein_coding	protein_coding	TRUE	ensembl	86.1323	11.652	66.9185	70.3706	279.17
Rnf217	ENSMUST00000081989	Rnf217-001	protein_coding	protein_coding	TRUE	ensembl	26.295	4.67172	3.382	3.5209	331.061
Clvs2	ENSMUST00000160299	Clvs2-002	protein_coding	protein_coding	TRUE	ensembl	36.7666	5.49367	11.2282	19.2534	49.0133
Rsph4a	ENSMUST00000118315	Rsph4a-001	protein_coding	protein_coding	TRUE	ensembl	10.6077	1.20726	0.315653	0.621733	27.8422
Zufsp	ENSMUST00000048222	Zufsp-201	protein_coding	protein_coding	TRUE	ensembl	141.263	9.78007	24.0348	33.337	456.586
Rwdd1	ENSMUST00000019917	Rwdd1-001	protein_coding	protein_coding	TRUE	ensembl	250.072	58.2791	214.329	168.287	378.113
Fam26e	ENSMUST00000069125	Fam26e-201	protein_coding	protein_coding	TRUE	ensembl	37.7177	3.07915	6.13269	8.69074	97.1976
Fam26f	ENSMUST00000062784	Fam26f-201	protein_coding	protein_coding	TRUE	ensembl	21.2155	4.63638	7.66587	6.21057	35.4562
Dse	ENSMUST00000048010	Dse-201	protein_coding	protein_coding	TRUE	ensembl	944.844	105.866	110.885	259.181	6745.01
Tspyl1	ENSMUST00000061372	Tspyl1-001	protein_coding	protein_coding	TRUE	ensembl	611.92	81.0051	132.98	193.994	1607.95
Nt5dc1	ENSMUST00000099973	Nt5dc1-002	protein_coding	protein_coding	TRUE	ensembl	87.3135	20.7674	35.5786	28.1604	75.5853
Tspyl4	ENSMUST00000047935	Tspyl4-001	protein_coding	protein_coding	TRUE	ensembl	109.844	16.481	35.9845	32.9248	443.856
Frk	ENSMUST00000170771	Frk-202	protein_coding	protein_coding	TRUE	ensembl	49.6828	8.22283	19.3	20.6996	255.368
Hdac2	ENSMUST00000105510	Hdac2-002	protein_coding	protein_coding	TRUE	ensembl	1356.57	64.5081	447.777	527.432	2076.73
Marcks	ENSMUST00000092584	Marcks-001	protein_coding	protein_coding	TRUE	ensembl	4490.53	949.816	2069.96	3015.1	7161.82
Lama4	ENSMUST00000019992	Lama4-001	protein_coding	protein_coding	TRUE	ensembl	334.626	21.782	43.1994	57.7468	983.002
Fam229b	ENSMUST00000125042	Fam229b-010	protein_coding	protein_coding	TRUE	ensembl	17.5895	2.2572	9.5147	15.1176	37.3086
Tube1	ENSMUST00000019991	Tube1-201	protein_coding	protein_coding	TRUE	ensembl	109.933	9.58742	15.7376	19.4562	272.571
Fyn	ENSMUST00000099967	Fyn-002	protein_coding	protein_coding	TRUE	ensembl	377.63	18.6675	36.6158	106.208	1168.73
Traf3ip2	ENSMUST00000019987	Traf3ip2-001	protein_coding	protein_coding	TRUE	ensembl	249.017	29.1122	72.4199	79.0817	492.344
Rev3l	ENSMUST00000019986	Rev3l-001	protein_coding	protein_coding	TRUE	ensembl	385.478	32.8913	59.6134	48.4478	5302.86
AA474331	ENSMUST00000178045	AA474331-002	protein_coding	protein_coding	TRUE	ensembl	20.673	1.20726	3.87803	3.3114	328.462
Slc16a10	ENSMUST00000092566	Slc16a10-201	protein_coding	protein_coding	TRUE	ensembl	212.246	21.5187	18.2628	23.5988	1193.25
Rpf2	ENSMUST00000183309	Rpf2-002	protein_coding	protein_coding	TRUE	ensembl	841.768	110.888	121.076	51.1375	667.263
Gtf3c6	ENSMUST00000019982	Gtf3c6-201	protein_coding	protein_coding	TRUE	ensembl	478.9	60.167	145.516	113.432	622.075
Amd1	ENSMUST00000099945	Amd1-201	protein_coding	protein_coding	TRUE	ensembl	3.4451	2.2572	7.03456	1.03397	93.8705
Cdk19	ENSMUST00000095743	Cdk19-202	protein_coding	protein_coding	TRUE	ensembl	42.4332	17.8809	19.5254	16.7665	1034.23
Cdc40	ENSMUST00000044166	Cdc40-201	protein_coding	protein_coding	TRUE	ensembl	734.906	94.1949	79.4094	51.124	1202.74
Wasf1	ENSMUST00000105509	Wasf1-002	protein_coding	protein_coding	TRUE	ensembl	717.979	19.9101	136.137	120.494	1468.35
Fig4	ENSMUST00000043814	Fig4-201	protein_coding	protein_coding	TRUE	ensembl	874.983	44.1933	70.2554	71.2154	1026.41
Zbtb24	ENSMUST00000080771	Zbtb24-201	protein_coding	protein_coding	TRUE	ensembl	245.657	17.9162	40.0429	106.803	481.426
Mical1	ENSMUST00000119962	Mical1-001	protein_coding	protein_coding	TRUE	ensembl	618.216	39.9616	64.6188	113.649	893.296
Smpd2	ENSMUST00000019965	Smpd2-001	protein_coding	protein_coding	TRUE	ensembl	310.125	15.5017	52.2632	52.8	436.2
Cd164	ENSMUST00000019962	Cd164-201	protein_coding	protein_coding	TRUE	ensembl	1663.86	174.173	384.331	378.101	13067.6
Ccdc162	ENSMUST00000160751	Ccdc162-001	protein_coding	protein_coding	TRUE	ensembl	9.79283	0	1.84883	1.03397	17.7449
Cep57l1	ENSMUST00000019951	Cep57l1-201	protein_coding	protein_coding	TRUE	ensembl	344.813	16.709	18.9843	31.4718	728.647
Sesn1	ENSMUST00000099931	Sesn1-001	protein_coding	protein_coding	TRUE	ensembl	185.099	13.9092	20.1116	19.0507	402.22
Armc2	ENSMUST00000160262	Armc2-001	protein_coding	protein_coding	TRUE	ensembl	10.9248	1.01461	2.16448	3.93313	12.0402
Foxo3	ENSMUST00000105501	Foxo3-003	protein_coding	protein_coding	TRUE	ensembl	163.97	23.6892	49.6027	97.9093	165.785
Lace1	ENSMUST00000041024	Lace1-001	protein_coding	protein_coding	TRUE	ensembl	128.976	14.4165	29.8518	48.4343	401.742
Snx3	ENSMUST00000105499	Snx3-003	protein_coding	protein_coding	TRUE	ensembl	668.122	11.3726	120.309	209.098	2520.28
Ostm1	ENSMUST00000040718	Ostm1-004	protein_coding	protein_coding	TRUE	ensembl	107.531	7.59354	8.43245	23.1866	1205.02
Sec63	ENSMUST00000019937	Sec63-001	protein_coding	protein_coding	TRUE	ensembl	1026.64	28.7622	50.5045	116.568	3917.78
Scml4	ENSMUST00000063063	Scml4-002	protein_coding	protein_coding	TRUE	ensembl	3.12807	0.857281	1.75864	2.06793	20.5973
Sobp	ENSMUST00000040275	Sobp-201	protein_coding	protein_coding	TRUE	ensembl	9.47579	0.699957	5.27592	5.79833	33.0637
Pdss2	ENSMUST00000159139	Pdss2-006	protein_coding	protein_coding	TRUE	ensembl	151.643	12.5446	20.9684	55.6856	239.261
Bend3	ENSMUST00000167488	Bend3-202	protein_coding	protein_coding	TRUE	ensembl	642.87	38.1057	130.906	148.844	3140.12
Gm9803	ENSMUST00000057649	Gm9803-201	protein_coding	protein_coding	TRUE	ensembl	21.307	2.06454	3.47219	7.87303	25.7851
1700021F05Rik	ENSMUST00000147196	1700021F05Rik-001	protein_coding	protein_coding	TRUE	ensembl	544.049	46.3638	53.2101	84.6773	480.379
Cd24a	ENSMUST00000058714	Cd24a-201	protein_coding	protein_coding	TRUE	ensembl	24.3435	137.852	38.5999	29.5931	1029.78
Qrsl1	ENSMUST00000020012	Qrsl1-001	protein_coding	protein_coding	TRUE	ensembl	350.565	48.987	55.555	56.9561	699.048
Rtn4ip1	ENSMUST00000054418	Rtn4ip1-001	protein_coding	protein_coding	TRUE	ensembl	492.335	39.7143	114.672	110.77	612.919
Aim1	ENSMUST00000020017	Aim1-201	protein_coding	protein_coding	TRUE	ensembl	72.3988	10.9167	11.093	30.2148	379.098
Atg5	ENSMUST00000039286	Atg5-201	protein_coding	protein_coding	TRUE	ensembl	377.597	21.7467	113.094	134.369	924.884
Prdm1	ENSMUST00000039174	Prdm1-001	protein_coding	protein_coding	TRUE	ensembl	482.629	41.4995	94.0196	136.416	843.886
Prep	ENSMUST00000099858	Prep-201	protein_coding	protein_coding	TRUE	ensembl	3121.28	128.281	328.956	364.991	3221.41
Popdc3	ENSMUST00000019994	Popdc3-001	protein_coding	protein_coding	TRUE	ensembl	8.0691	1.55724	3.92312	4.7576	34.6861
Bves	ENSMUST00000095715	Bves-201	protein_coding	protein_coding	TRUE	ensembl	38.3517	2.57184	7.84624	6.8323	298.717
Lin28b	ENSMUST00000079390	Lin28b-201	protein_coding	protein_coding	TRUE	ensembl	243.17	22.4113	60.5604	77.2232	3915.83
Hace1	ENSMUST00000037044	Hace1-001	protein_coding	protein_coding	TRUE	ensembl	198.698	15.1517	49.287	23.5988	871.957
Grik2	ENSMUST00000105487	Grik2-001	protein_coding	protein_coding	TRUE	ensembl	10.6993	1.39991	1.12733	2.68967	42.8086
Ascc3	ENSMUST00000035606	Ascc3-201	protein_coding	protein_coding	TRUE	ensembl	1444.39	41.1335	91.0886	137.68	3452.2
Rfx6	ENSMUST00000122922	Rfx6-003	protein_coding	protein_coding	TRUE	ensembl	9.70124	0	1.89392	2.27743	13.0973
Vgll2	ENSMUST00000163017	Vgll2-001	protein_coding	protein_coding	TRUE	ensembl	8.20531	0.857281	0.40584	0	40.8002
Dcbld1	ENSMUST00000069004	Dcbld1-001	protein_coding	protein_coding	TRUE	ensembl	238.093	19.4735	42.027	39.7571	1095.28
Gopc	ENSMUST00000105475	Gopc-202	protein_coding	protein_coding	TRUE	ensembl	543.514	34.3266	56.2765	87.1574	929.775
Nus1	ENSMUST00000023830	Nus1-001	protein_coding	protein_coding	TRUE	ensembl	265.705	30.2328	38.149	117.609	3546.81
Slc35f1	ENSMUST00000105473	Slc35f1-001	protein_coding	protein_coding	TRUE	ensembl	21.3517	1.39991	7.71096	1.8652	129.81
Cep85l	ENSMUST00000095691	Cep85l-201	protein_coding	protein_coding	TRUE	ensembl	59.0693	6.0363	7.71096	13.4619	371.074
Mcm9	ENSMUST00000075540	Mcm9-201	protein_coding	protein_coding	TRUE	ensembl	287.778	7.71553	24.0798	26.498	667.404
Asf1a	ENSMUST00000020004	Asf1a-201	protein_coding	protein_coding	TRUE	ensembl	892.077	113.44	273.671	337.837	972.283
Fam184a	ENSMUST00000020003	Fam184a-001	protein_coding	protein_coding	TRUE	ensembl	69.5432	4.09375	4.28387	6.8323	313.709
Man1a	ENSMUST00000105469	Man1a-004	protein_coding	protein_coding	TRUE	ensembl	104.539	7.33022	4.01331	25.045	224.541
D630037F22Rik	ENSMUST00000099739	D630037F22Rik-201	protein_coding	protein_coding	TRUE	ensembl	244.849	19.0882	57.9449	40.987	733.927
Msl3l2	ENSMUST00000063138	Msl3l2-201	protein_coding	protein_coding	TRUE	ensembl	52.4515	10.358	34.0455	39.7436	91.1004
Gja1	ENSMUST00000068581	Gja1-201	protein_coding	protein_coding	TRUE	ensembl	6786.38	657.204	914.087	1086.46	18825.2
Hsf2	ENSMUST00000079833	Hsf2-201	protein_coding	protein_coding	TRUE	ensembl	1147.6	46.5372	136.182	105.181	1370.7
Serinc1	ENSMUST00000020027	Serinc1-001	protein_coding	protein_coding	TRUE	ensembl	1951.78	140.684	135.055	174.734	9556.4
Pkib	ENSMUST00000095668	Pkib-001	protein_coding	protein_coding	TRUE	ensembl	1.94917	0	0	0	17.7365
Fabp7	ENSMUST00000165013	Fabp7-002	protein_coding	protein_coding	TRUE	ensembl	18.9939	2.7645	5.81704	4.9671	10.4664
Smpdl3a	ENSMUST00000020022	Smpdl3a-001	protein_coding	protein_coding	TRUE	ensembl	7.16262	0.507303	3.74275	2.06793	21.8674
Gcc2	ENSMUST00000160427	Gcc2-007	protein_coding	protein_coding	TRUE	ensembl	32.5512	4.82904	14.3397	15.3203	114.394
Lims1	ENSMUST00000020077	Lims1-002	protein_coding	protein_coding	TRUE	ensembl	545.186	28.4829	55.8256	36.4457	843.532
Ranbp2	ENSMUST00000003310	Ranbp2-201	protein_coding	protein_coding	TRUE	ensembl	7378.36	573.627	313.624	244.713	21772
Ccdc138	ENSMUST00000036576	Ccdc138-201	protein_coding	protein_coding	TRUE	ensembl	84.9557	8.53748	9.5147	20.4969	196.446
Sh3rf3	ENSMUST00000153031	Sh3rf3-001	protein_coding	protein_coding	TRUE	ensembl	7.118	0	1.03715	2.48693	105.271
Sept10	ENSMUST00000165971	Sept10-201	protein_coding	protein_coding	TRUE	ensembl	549.495	43.5993	99.1152	60.2337	867.492
SOWAHC	ENSMUST00000182161	SOWAHC-001	protein_coding	protein_coding	TRUE	ensembl	54.9901	5.65099	9.83035	33.7493	418.569
P4ha1	ENSMUST00000009789	P4ha1-001	protein_coding	protein_coding	TRUE	ensembl	1491.5	165.754	202.108	115.068	5291.58
Oit3	ENSMUST00000009798	Oit3-001	protein_coding	protein_coding	TRUE	ensembl	2.35779	1.87189	3.06635	3.1019	11.7533
Mcu	ENSMUST00000020312	Mcu-001	protein_coding	protein_coding	TRUE	ensembl	214.334	22.0453	10.8224	21.9566	833.365
Micu1	ENSMUST00000020311	Micu1-005	protein_coding	protein_coding	TRUE	ensembl	218.824	20.5234	28.5441	43.2645	540.357
Dnajb12	ENSMUST00000147914	Dnajb12-002	protein_coding	protein_coding	TRUE	ensembl	544.949	52.1915	61.2368	56.3276	2402.53
Ddit4	ENSMUST00000020308	Ddit4-201	protein_coding	protein_coding	TRUE	ensembl	3148.43	247.95	1308.7	2218.64	2362.38
Anapc16	ENSMUST00000182116	Anapc16-006	protein_coding	protein_coding	TRUE	ensembl	117.951	4.16441	15.0612	34.7968	399.767
Ascc1	ENSMUST00000050516	Ascc1-201	protein_coding	protein_coding	TRUE	ensembl	552.623	24.3539	83.8285	75.777	639.86
Spock2	ENSMUST00000121820	Spock2-001	protein_coding	protein_coding	TRUE	ensembl	112.244	14.6444	30.2125	42.0345	512.146
Chst3	ENSMUST00000068690	Chst3-002	protein_coding	protein_coding	TRUE	ensembl	17.6811	0.507303	2.66051	5.37933	112.542
Psap	ENSMUST00000105465	Psap-001	protein_coding	protein_coding	TRUE	ensembl	5503.17	351.421	264.382	392.57	13442.6
Cdh23	ENSMUST00000073242	Cdh23-001	protein_coding	protein_coding	TRUE	ensembl	12.6485	1.71456	1.53317	1.03397	47.374
4632428N05Rik	ENSMUST00000020301	4632428N05Rik-001	protein_coding	protein_coding	TRUE	ensembl	33.7277	10.252	9.64998	9.73147	480.139
Slc29a3	ENSMUST00000117513	Slc29a3-001	protein_coding	protein_coding	TRUE	ensembl	288.773	15.4311	30.0773	32.7221	1033.59
Unc5b	ENSMUST00000077925	Unc5b-201	protein_coding	protein_coding	TRUE	ensembl	1795.36	236.558	472.668	408.363	19515.7
Pcbd1	ENSMUST00000020298	Pcbd1-201	protein_coding	protein_coding	TRUE	ensembl	30.5997	14.7311	4.7348	14.0768	77.7984
Sgpl1	ENSMUST00000122259	Sgpl1-002	protein_coding	protein_coding	TRUE	ensembl	1489.76	65.574	175.684	147.209	7579.27
Adamts14	ENSMUST00000092486	Adamts14-001	protein_coding	protein_coding	TRUE	ensembl	145.249	13.2445	25.7032	31.0528	1035.64
Pald1	ENSMUST00000020289	Pald1-201	protein_coding	protein_coding	TRUE	ensembl	1575.24	61.4643	139.023	115.94	3534.6
Nodal	ENSMUST00000049339	Nodal-001	protein_coding	protein_coding	TRUE	ensembl	1682.2	286.342	339.869	315.076	3248.58
Eif4ebp2	ENSMUST00000020288	Eif4ebp2-201	protein_coding	protein_coding	TRUE	ensembl	734.401	55.7073	574.715	319.226	3868.77
Lrrc20	ENSMUST00000049242	Lrrc20-201	protein_coding	protein_coding	TRUE	ensembl	73.8501	5.84364	24.17	61.6799	290.367
Ppa1	ENSMUST00000020286	Ppa1-001	protein_coding	protein_coding	TRUE	ensembl	4030.63	206.467	643.166	772.786	3457.03
Sar1a	ENSMUST00000020285	Sar1a-201	protein_coding	protein_coding	TRUE	ensembl	1234.51	107.404	184.657	292.316	4970.98
Tysnd1	ENSMUST00000020284	Tysnd1-201	protein_coding	protein_coding	TRUE	ensembl	317.607	40.0129	46.9873	50.9348	662.521
Aifm2	ENSMUST00000080099	Aifm2-004	protein_coding	protein_coding	TRUE	ensembl	63.7403	7.90819	20.788	30.4311	80.8302
H2afy2	ENSMUST00000020283	H2afy2-001	protein_coding	protein_coding	TRUE	ensembl	200.147	21.904	35.4885	40.7911	257.263
Col13a1	ENSMUST00000105454	Col13a1-001	protein_coding	protein_coding	TRUE	ensembl	14.1444	1.20726	1.93901	1.8652	24.1375
Gm5424	ENSMUST00000053865	Gm5424-201	protein_coding	protein_coding	TRUE	ensembl	191.348	11.8799	55.0139	94.8074	94.1742
2010107G23Rik	ENSMUST00000125704	2010107G23Rik-002	protein_coding	protein_coding	TRUE	ensembl	99.3702	16.5163	31.5202	59.5917	111.493
Neurog3	ENSMUST00000050103	Neurog3-201	protein_coding	protein_coding	TRUE	ensembl	10.6993	0.857281	4.46424	2.27743	11.1879
Tspan15	ENSMUST00000047883	Tspan15-201	protein_coding	protein_coding	TRUE	ensembl	38.5795	2.22186	4.7348	10.9749	134.426
Tacr2	ENSMUST00000020278	Tacr2-201	protein_coding	protein_coding	TRUE	ensembl	3.4451	0	1.53317	2.89917	16.0234
Hk1	ENSMUST00000116238	Hk1-001	protein_coding	protein_coding	TRUE	ensembl	881.162	64.4534	25.8836	33.5398	843.283
Supv3l1	ENSMUST00000020273	Supv3l1-001	protein_coding	protein_coding	TRUE	ensembl	851.957	84.4889	52.3985	74.5403	1664.75
Vps26a	ENSMUST00000092473	Vps26a-201	protein_coding	protein_coding	TRUE	ensembl	755.455	14.4165	55.4197	84.88	1392.92
Srgn	ENSMUST00000160987	Srgn-001	protein_coding	protein_coding	TRUE	ensembl	8.02448	0	2.48013	2.89917	12.3926
2510003E04Rik	ENSMUST00000162525	2510003E04Rik-008	protein_coding	protein_coding	TRUE	ensembl	670.485	34.2046	30.9791	19.4562	1101.9
Ddx21	ENSMUST00000045866	Ddx21-201	protein_coding	protein_coding	TRUE	ensembl	10920.4	1021.89	1718.24	2130.28	9638.55
Ddx50	ENSMUST00000020270	Ddx50-201	protein_coding	protein_coding	TRUE	ensembl	234.739	32.0887	114.221	65.8496	470.035
Stox1	ENSMUST00000133371	Stox1-001	protein_coding	protein_coding	TRUE	ensembl	11.061	1.71456	3.02125	3.72363	19.7935
Ccar1	ENSMUST00000020268	Ccar1-201	protein_coding	protein_coding	TRUE	ensembl	2254.6	82.9989	134.153	188.155	4209.9
Tet1	ENSMUST00000174189	Tet1-001	protein_coding	protein_coding	TRUE	ensembl	3907.27	113.424	337.343	515.964	39743.9
Slc25a16	ENSMUST00000044977	Slc25a16-001	protein_coding	protein_coding	TRUE	ensembl	80.1955	16.481	14.1142	11.3939	604.941
Dna2	ENSMUST00000131422	Dna2-001	protein_coding	protein_coding	TRUE	ensembl	863.746	64.7167	60.6505	54.4421	1346.18
Rufy2	ENSMUST00000119567	Rufy2-001	protein_coding	protein_coding	TRUE	ensembl	240.812	23.4099	41.3506	34.148	1582.83
Hnrnph3	ENSMUST00000119814	Hnrnph3-004	protein_coding	protein_coding	TRUE	ensembl	466.533	29.1829	202.785	232.704	186.802
Pbld2	ENSMUST00000020262	Pbld2-001	protein_coding	protein_coding	TRUE	ensembl	3.76214	0.699957	1.53317	0	26.6459
Mypn	ENSMUST00000095580	Mypn-201	protein_coding	protein_coding	TRUE	ensembl	25.6586	3.07915	3.47219	4.55487	61.733
Herc4	ENSMUST00000020258	Herc4-201	protein_coding	protein_coding	TRUE	ensembl	1814.27	98.9566	211.578	269.703	3251.88
Sirt1	ENSMUST00000120239	Sirt1-001	protein_coding	protein_coding	TRUE	ensembl	1232.35	39.3836	70.4358	43.055	2822
Dnajc12	ENSMUST00000043317	Dnajc12-001	protein_coding	protein_coding	TRUE	ensembl	207.547	47.6931	102.542	83.8393	200.011
Reep3	ENSMUST00000020023	Reep3-201	protein_coding	protein_coding	TRUE	ensembl	173.037	13.7518	45.6345	49.4818	1834.55
Jmjd1c	ENSMUST00000173689	Jmjd1c-001	protein_coding	protein_coding	TRUE	ensembl	3423.75	119.528	218.477	435.361	16577.7
Nrbf2	ENSMUST00000077839	Nrbf2-001	protein_coding	protein_coding	TRUE	ensembl	38.5795	4.28641	9.10885	8.49476	54.6928
Egr2	ENSMUST00000048289	Egr2-001	protein_coding	protein_coding	TRUE	ensembl	8.38614	2.95715	2.57032	4.9671	21.7281
Ado	ENSMUST00000075686	Ado-201	protein_coding	protein_coding	TRUE	ensembl	254.322	17.3736	42.4328	125.664	2335.54
Zfp365	ENSMUST00000064656	Zfp365-001	protein_coding	protein_coding	TRUE	ensembl	95.5165	28.7109	50.1889	73.9254	1341.92
Rtkn2	ENSMUST00000118160	Rtkn2-001	protein_coding	protein_coding	TRUE	ensembl	360.451	18.7029	16.1434	51.124	490.78
Arid5b	ENSMUST00000020106	Arid5b-201	protein_coding	protein_coding	TRUE	ensembl	1635.78	76.51	86.2636	175.775	3255.43
Tmem26	ENSMUST00000080995	Tmem26-201	protein_coding	protein_coding	TRUE	ensembl	4.89641	1.01461	1.12733	0.621733	34.8824
Rhobtb1	ENSMUST00000020101	Rhobtb1-001	protein_coding	protein_coding	TRUE	ensembl	53.041	11.1447	10.4166	17.3882	297.286
A930033H14Rik	ENSMUST00000170048	A930033H14Rik-001	protein_coding	protein_coding	TRUE	ensembl	3.4451	0	0.315653	2.89917	36.3254
Cdk1	ENSMUST00000020099	Cdk1-001	protein_coding	protein_coding	TRUE	ensembl	3678.21	134.089	310.603	532.798	2949.5
Ank3	ENSMUST00000182557	Ank3-010	protein_coding	protein_coding	TRUE	ensembl	5.53048	0	0.40584	2.68967	15.4664
Ccdc6	ENSMUST00000147545	Ccdc6-001	protein_coding	protein_coding	TRUE	ensembl	590.421	24.5465	68.9477	76.1893	4691.27
Slc16a9	ENSMUST00000046807	Slc16a9-001	protein_coding	protein_coding	TRUE	ensembl	19.3132	1.90722	0.315653	1.24347	61.5937
Fam13c	ENSMUST00000173042	Fam13c-001	protein_coding	protein_coding	TRUE	ensembl	48.9148	4.60105	17.5864	9.10973	177.103
Phyhipl	ENSMUST00000046513	Phyhipl-001	protein_coding	protein_coding	TRUE	ensembl	94.2014	2.57184	8.70301	16.1448	147.407
Bicc1	ENSMUST00000143791	Bicc1-001	protein_coding	protein_coding	TRUE	ensembl	23.437	1.74989	1.21752	1.24347	227.526
Tfam	ENSMUST00000092430	Tfam-001	protein_coding	protein_coding	TRUE	ensembl	825.881	92.0084	364.85	234.549	2506.71
Ube2d1	ENSMUST00000020085	Ube2d1-001	protein_coding	protein_coding	TRUE	ensembl	231.566	25.0538	62.1837	60.6527	855.598
Cisd1	ENSMUST00000045887	Cisd1-001	protein_coding	protein_coding	TRUE	ensembl	568.618	214.308	221.183	195.454	610.677
Ipmk	ENSMUST00000121446	Ipmk-004	protein_coding	protein_coding	TRUE	ensembl	201.596	19.5955	22.4114	67.6945	713.971
Zwint	ENSMUST00000105431	Zwint-002	protein_coding	protein_coding	TRUE	ensembl	2148.79	149.45	1139.37	876.981	1781.54
Gnaz	ENSMUST00000037813	Gnaz-001	protein_coding	protein_coding	TRUE	ensembl	45.9676	4.28641	18.8941	34.5602	206.536
Rab36	ENSMUST00000020391	Rab36-002	protein_coding	protein_coding	TRUE	ensembl	2.53862	1.39991	1.26261	4.13587	35.7599
Bcr	ENSMUST00000164107	Bcr-201	protein_coding	protein_coding	TRUE	ensembl	431.986	14.8018	28.2735	35.6077	2552.55
Specc1l	ENSMUST00000105421	Specc1l-202	protein_coding	protein_coding	TRUE	ensembl	781.341	24.8612	102.678	109.087	3524.35
Adora2a	ENSMUST00000105420	Adora2a-201	protein_coding	protein_coding	TRUE	ensembl	6.89021	1.90722	3.11144	4.55487	36.0469
Upb1	ENSMUST00000039925	Upb1-001	protein_coding	protein_coding	TRUE	ensembl	17.9512	2.95715	4.91517	8.2785	26.6543
Gucd1	ENSMUST00000039796	Gucd1-001	protein_coding	protein_coding	TRUE	ensembl	56.5777	12.8079	36.255	39.7436	758.425
Snrpd3	ENSMUST00000020397	Snrpd3-201	protein_coding	protein_coding	TRUE	ensembl	4328.15	283.866	1552.56	1407.68	1401.69
Fam211b	ENSMUST00000051129	Fam211b-201	protein_coding	protein_coding	TRUE	ensembl	1.49593	0.857281	0.81168	0.621733	24.1459
Ggt1	ENSMUST00000006508	Ggt1-002	protein_coding	protein_coding	TRUE	ensembl	113.97	1.39991	10.8224	10.5627	255.071
Ggt5	ENSMUST00000072217	Ggt5-201	protein_coding	protein_coding	TRUE	ensembl	9.20338	1.90722	2.66051	1.6557	23.0805
Susd2	ENSMUST00000077610	Susd2-201	protein_coding	protein_coding	TRUE	ensembl	206.354	29.8475	27.7775	14.6986	543.408
Cabin1	ENSMUST00000001712	Cabin1-201	protein_coding	protein_coding	TRUE	ensembl	1160.54	74.9688	168.379	244.49	5324.33
Ddt	ENSMUST00000001716	Ddt-001	protein_coding	protein_coding	TRUE	ensembl	1895.2	413.206	770.69	772.638	1350.29
Gm20441	ENSMUST00000173512	Gm20441-001	protein_coding	protein_coding	TRUE	ensembl	749.215	30.5475	68.0909	185.702	564.476
Gstt3	ENSMUST00000173537	Gstt3-003	protein_coding	protein_coding	TRUE	ensembl	164.421	16.6737	50.0085	46.7921	152.211
Gstt1	ENSMUST00000001713	Gstt1-001	protein_coding	protein_coding	TRUE	ensembl	84.0469	15.3957	20.9233	10.5559	82.9125
Gstt2	ENSMUST00000038257	Gstt2-201	protein_coding	protein_coding	TRUE	ensembl	142.257	20.5587	39.7723	34.1547	210.33
Mif	ENSMUST00000038169	Mif-201	protein_coding	protein_coding	TRUE	ensembl	293.447	29.4815	285.892	291.694	471.646
Derl3	ENSMUST00000009236	Derl3-201	protein_coding	protein_coding	TRUE	ensembl	32.5042	5.14369	2.48013	20.9159	104.689
Smarcb1	ENSMUST00000000925	Smarcb1-001	protein_coding	protein_coding	TRUE	ensembl	2997.62	114.317	358.672	342.007	2655.94
Mmp11	ENSMUST00000000924	Mmp11-001	protein_coding	protein_coding	TRUE	ensembl	477.59	85.8888	39.141	85.718	2129.43
Chchd10	ENSMUST00000058906	Chchd10-201	protein_coding	protein_coding	TRUE	ensembl	2760.67	686.063	1252.6	2286.18	3850.78
Gm867	ENSMUST00000059658	Gm867-201	protein_coding	protein_coding	TRUE	ensembl	9.20338	1.71456	5.18573	5.37933	33.8422
Vpreb3	ENSMUST00000121151	Vpreb3-002	protein_coding	protein_coding	TRUE	ensembl	2.67483	0	0.94696	0	11.5486
Gm5134	ENSMUST00000099577	Gm5134-001	protein_coding	protein_coding	TRUE	ensembl	39.486	5.30101	8.1168	7.03504	97.2546
Zfp280b	ENSMUST00000061617	Zfp280b-201	protein_coding	protein_coding	TRUE	ensembl	266.882	29.8122	141.413	136.855	2634.58
Slc5a4b	ENSMUST00000120757	Slc5a4b-001	protein_coding	protein_coding	TRUE	ensembl	19.177	2.95715	1.03715	2.89917	84.9443
Prmt2	ENSMUST00000020452	Prmt2-001	protein_coding	protein_coding	TRUE	ensembl	295.485	54.1147	179.291	123.171	846.433
Dip2a	ENSMUST00000036033	Dip2a-003	protein_coding	protein_coding	TRUE	ensembl	189.044	19.2102	16.3238	25.045	1103
Pcnt	ENSMUST00000001179	Pcnt-201	protein_coding	protein_coding	TRUE	ensembl	3070.64	167.767	153.317	236.002	9650.89
Ybey	ENSMUST00000049185	Ybey-201	protein_coding	protein_coding	TRUE	ensembl	77.9739	16.009	39.9978	35.405	314.512
Mcm3ap	ENSMUST00000170795	Mcm3ap-201	protein_coding	protein_coding	TRUE	ensembl	2639.59	122.697	223.843	362.7	4827.23
Lss	ENSMUST00000048678	Lss-001	protein_coding	protein_coding	TRUE	ensembl	1048.58	132.076	84.7755	150.5	2057.44
Col6a2	ENSMUST00000105413	Col6a2-003	protein_coding	protein_coding	TRUE	ensembl	71.8094	2.95715	6.17779	8.6975	106.763
Col6a1	ENSMUST00000001147	Col6a1-001	protein_coding	protein_coding	TRUE	ensembl	240.185	54.3427	40.6291	51.543	672.577
Pcbp3	ENSMUST00000001148	Pcbp3-002	protein_coding	protein_coding	TRUE	ensembl	239.135	22.254	36.8413	73.7091	851.606
Slc19a1	ENSMUST00000105410	Slc19a1-003	protein_coding	protein_coding	TRUE	ensembl	268.382	15.8164	59.3879	90.2729	1059.71
Col18a1	ENSMUST00000105409	Col18a1-003	protein_coding	protein_coding	TRUE	ensembl	5205.97	241.937	151.649	266.277	14917.6
Pofut2	ENSMUST00000020493	Pofut2-201	protein_coding	protein_coding	TRUE	ensembl	198.2	17.7236	28.7245	45.7514	2248.29
Adarb1	ENSMUST00000105406	Adarb1-005	protein_coding	protein_coding	TRUE	ensembl	109.024	8.53748	20.292	19.2534	499.431
Fam207a	ENSMUST00000045454	Fam207a-201	protein_coding	protein_coding	TRUE	ensembl	561.089	102.052	130.049	225.189	1229.46
Pttg1ip	ENSMUST00000162429	Pttg1ip-003	protein_coding	protein_coding	TRUE	ensembl	949.916	71.0163	311.82	413.067	1072.25
Sumo3	ENSMUST00000141228	Sumo3-005	protein_coding	protein_coding	TRUE	ensembl	972.297	99.6919	657.416	738.51	1016.91
Ube2g2	ENSMUST00000174510	Ube2g2-001	protein_coding	protein_coding	TRUE	ensembl	275.627	19.7881	24.3053	84.6637	1326.52
Tspear	ENSMUST00000092368	Tspear-001	protein_coding	protein_coding	TRUE	ensembl	23.1646	9.23744	12.8967	2.89917	34.1123
Lrrc3	ENSMUST00000057608	Lrrc3-001	protein_coding	protein_coding	TRUE	ensembl	65.2808	3.42912	17.3158	23.8151	528.824
Trpm2	ENSMUST00000105401	Trpm2-001	protein_coding	protein_coding	TRUE	ensembl	2.26621	0	2.29976	0.621733	13.7449
1810043G02Rik	ENSMUST00000105398	1810043G02Rik-005	protein_coding	protein_coding	TRUE	ensembl	28.1972	4.12908	43.1092	15.9353	78.3722
Pfkl	ENSMUST00000020522	Pfkl-001	protein_coding	protein_coding	TRUE	ensembl	4972.56	330.516	649.795	421.872	4652.18
Aire	ENSMUST00000128241	Aire-007	protein_coding	protein_coding	TRUE	ensembl	50.864	6.92891	7.93643	11.5899	155.832
Dnmt3l	ENSMUST00000138785	Dnmt3l-001	protein_coding	protein_coding	TRUE	ensembl	3942.84	344.126	829.898	939.864	3124.27
Icosl	ENSMUST00000105393	Icosl-201	protein_coding	protein_coding	TRUE	ensembl	74.7543	11.652	22.7721	19.6724	597.806
D10Jhu81e	ENSMUST00000001242	D10Jhu81e-201	protein_coding	protein_coding	TRUE	ensembl	383.111	64.8934	49.8281	75.7906	485.639
Pwp2	ENSMUST00000042556	Pwp2-201	protein_coding	protein_coding	TRUE	ensembl	2059.99	248.509	190.068	293.154	2491.15
Trappc10	ENSMUST00000000384	Trappc10-201	protein_coding	protein_coding	TRUE	ensembl	148.24	10.6727	20.6077	19.4629	1666.47
Agpat3	ENSMUST00000001240	Agpat3-001	protein_coding	protein_coding	TRUE	ensembl	308.899	16.7603	32.0614	50.7117	2452.72
Rrp1	ENSMUST00000062678	Rrp1-201	protein_coding	protein_coding	TRUE	ensembl	4263.12	280.424	518.303	530.419	4554.94
Cstb	ENSMUST00000005185	Cstb-201	protein_coding	protein_coding	TRUE	ensembl	1409.34	518.27	522.406	478.788	1865.7
Pdxk	ENSMUST00000041616	Pdxk-001	protein_coding	protein_coding	TRUE	ensembl	164.74	26.961	64.8893	49.8873	762.244
Ilvbl	ENSMUST00000105384	Ilvbl-201	protein_coding	protein_coding	TRUE	ensembl	133.19	16.6383	20.6528	26.0925	572.894
Syde1	ENSMUST00000040580	Syde1-201	protein_coding	protein_coding	TRUE	ensembl	43.0204	18.1956	18.6686	27.5319	505.477
Casp14	ENSMUST00000005488	Casp14-201	protein_coding	protein_coding	TRUE	ensembl	3.17269	0	1.26261	1.03397	10.8355
Slc1a6	ENSMUST00000005490	Slc1a6-201	protein_coding	protein_coding	TRUE	ensembl	26.1588	1.90722	2.97616	2.89917	59.5367
2610008E11Rik	ENSMUST00000039271	2610008E11Rik-001	protein_coding	protein_coding	TRUE	ensembl	76.8866	35.6558	22.0506	24.4233	896.71
Ppap2c	ENSMUST00000063879	Ppap2c-001	protein_coding	protein_coding	TRUE	ensembl	159.975	63.3008	75.3961	124.826	944.589
Mier2	ENSMUST00000165028	Mier2-001	protein_coding	protein_coding	TRUE	ensembl	401.377	42.8481	79.9956	75.1553	1180.19
Mier2	ENSMUST00000172158	Mier2-201	protein_coding	protein_coding	TRUE	ensembl	120.403	5.49367	3.11144	4.7576	585.792
C2cd4c	ENSMUST00000059699	C2cd4c-201	protein_coding	protein_coding	TRUE	ensembl	16.2298	2.57184	1.84883	7.03504	24.4982
Shc2	ENSMUST00000020564	Shc2-001	protein_coding	protein_coding	TRUE	ensembl	46.0122	8.45082	6.49344	5.1766	337.865
Madcam1	ENSMUST00000020554	Madcam1-201	protein_coding	protein_coding	TRUE	ensembl	67.2253	9.3081	8.92848	6.21057	130.105
Tpgs1	ENSMUST00000020552	Tpgs1-201	protein_coding	protein_coding	TRUE	ensembl	217.145	25.7538	41.8466	73.6956	272.237
Cdc34	ENSMUST00000020550	Cdc34-201	protein_coding	protein_coding	TRUE	ensembl	403.866	38.735	231.103	289.991	1901.33
Gzmm	ENSMUST00000020549	Gzmm-001	protein_coding	protein_coding	TRUE	ensembl	0	0.507303	1.12733	1.6557	18.5805
Bsg	ENSMUST00000067036	Bsg-001	protein_coding	protein_coding	TRUE	ensembl	6009.41	346.512	439.074	599.073	15253.1
Hcn2	ENSMUST00000099513	Hcn2-001	protein_coding	protein_coding	TRUE	ensembl	30.7359	3.55112	5.45629	3.3114	298.62
Polrmt	ENSMUST00000020580	Polrmt-001	protein_coding	protein_coding	TRUE	ensembl	972.902	76.51	36.8413	68.323	2568.12
Rnf126	ENSMUST00000047203	Rnf126-201	protein_coding	protein_coding	TRUE	ensembl	532.798	46.7492	179.426	158.981	1692.64
Fstl3	ENSMUST00000020575	Fstl3-001	protein_coding	protein_coding	TRUE	ensembl	53.358	10.7947	44.9581	16.9692	260.187
Palm	ENSMUST00000046945	Palm-201	protein_coding	protein_coding	TRUE	ensembl	235.737	26.0524	27.5069	64.3763	1430.79
9130017N09Rik	ENSMUST00000169041	9130017N09Rik-202	protein_coding	protein_coding	TRUE	ensembl	44.7464	1.04994	4.28387	3.72363	82.6994
Ptbp1	ENSMUST00000172282	Ptbp1-001	protein_coding	protein_coding	TRUE	ensembl	6112.67	321.259	170.814	490.837	4127.77
BC005764	ENSMUST00000167250	BC005764-002	protein_coding	protein_coding	TRUE	ensembl	71.537	4.79371	18.2177	37.8851	164.481
Med16	ENSMUST00000165684	Med16-003	protein_coding	protein_coding	TRUE	ensembl	591.928	22.3953	18.8941	36.0267	808.177
R3hdm4	ENSMUST00000045628	R3hdm4-201	protein_coding	protein_coding	TRUE	ensembl	242.08	65.8213	117.603	99.1528	1882.42
Kiss1r	ENSMUST00000045529	Kiss1r-201	protein_coding	protein_coding	TRUE	ensembl	12.6485	2.02921	3.11144	4.14263	33.0469
Arid3a	ENSMUST00000019708	Arid3a-001	protein_coding	protein_coding	TRUE	ensembl	626.281	48.1491	132.439	222.965	2466.61
Wdr18	ENSMUST00000045247	Wdr18-201	protein_coding	protein_coding	TRUE	ensembl	2516.36	202.884	171.625	328.126	2638.23
Tmem259	ENSMUST00000052885	Tmem259-001	protein_coding	protein_coding	TRUE	ensembl	488.557	46.9225	71.4279	71.0127	2489.86
Cnn2	ENSMUST00000105374	Cnn2-002	protein_coding	protein_coding	TRUE	ensembl	1893.93	272.413	264.563	367.849	2267.62
Abca7	ENSMUST00000132517	Abca7-001	protein_coding	protein_coding	TRUE	ensembl	141.533	15.4311	13.4829	10.9817	971.198
Hmha1	ENSMUST00000043311	Hmha1-004	protein_coding	protein_coding	TRUE	ensembl	371.825	47.6418	43.5602	35.8172	429.849
Polr2e	ENSMUST00000004786	Polr2e-001	protein_coding	protein_coding	TRUE	ensembl	3148.59	285.241	1562.39	1135.78	3248.75
Gpx4	ENSMUST00000097227	Gpx4-002	protein_coding	protein_coding	TRUE	ensembl	58.703	21.3967	4.14859	34.3845	168.808
Sbno2	ENSMUST00000042771	Sbno2-201	protein_coding	protein_coding	TRUE	ensembl	685.303	39.1909	59.7036	93.3815	1519.28
Stk11	ENSMUST00000003152	Stk11-001	protein_coding	protein_coding	TRUE	ensembl	305.191	63.6508	112.598	126.056	2124.04
Dos	ENSMUST00000105369	Dos-001	protein_coding	protein_coding	TRUE	ensembl	137.313	21.1174	37.3373	119.859	1353.92
Atp5d	ENSMUST00000105366	Atp5d-003	protein_coding	protein_coding	TRUE	ensembl	3621.44	420.935	2272.79	2065.1	3912.45
Midn	ENSMUST00000042057	Midn-001	protein_coding	protein_coding	TRUE	ensembl	3146.44	453.804	803.022	1781.93	8147.4
Cirbp	ENSMUST00000105365	Cirbp-001	protein_coding	protein_coding	TRUE	ensembl	244.577	52.7501	154.264	178.43	630.899
1600002K03Rik	ENSMUST00000041882	1600002K03Rik-001	protein_coding	protein_coding	TRUE	ensembl	36.0832	6.5436	11.6792	16.7665	82.3218
Efna2	ENSMUST00000003154	Efna2-001	protein_coding	protein_coding	TRUE	ensembl	49.6851	5.68632	7.75605	11.1777	352.985
Mum1	ENSMUST00000020365	Mum1-001	protein_coding	protein_coding	TRUE	ensembl	999.613	101.58	267.9	155.879	2395.92
Ndufs7	ENSMUST00000105364	Ndufs7-001	protein_coding	protein_coding	TRUE	ensembl	823.025	81.3904	188.851	117.366	962.346
Gamt	ENSMUST00000105363	Gamt-001	protein_coding	protein_coding	TRUE	ensembl	45.3781	5.30101	15.7376	9.31923	45.3572
Dazap1	ENSMUST00000092305	Dazap1-003	protein_coding	protein_coding	TRUE	ensembl	1974.69	70.4544	181.771	286.713	2148.57
Rps15	ENSMUST00000068408	Rps15-001	protein_coding	protein_coding	TRUE	ensembl	1284.09	97.2774	10.8675	157.771	412.997
Apc2	ENSMUST00000105359	Apc2-001	protein_coding	protein_coding	TRUE	ensembl	63.4209	14.3458	12.1301	4.14263	520.475
2310011J03Rik	ENSMUST00000020341	2310011J03Rik-001	protein_coding	protein_coding	TRUE	ensembl	233.647	65.07	110.524	179.89	420.037
Pcsk4	ENSMUST00000020340	Pcsk4-001	protein_coding	protein_coding	TRUE	ensembl	3.58131	1.04994	3.20163	0.621733	32.8422
Reep6	ENSMUST00000105358	Reep6-001	protein_coding	protein_coding	TRUE	ensembl	131.468	12.0726	23.4034	32.918	573.429
Adamtsl5	ENSMUST00000095446	Adamtsl5-002	protein_coding	protein_coding	TRUE	ensembl	27.063	6.57893	7.35021	6.8323	58.5787
Plk5	ENSMUST00000039836	Plk5-001	protein_coding	protein_coding	TRUE	ensembl	184.868	4.67172	8.70301	15.5298	182.209
Mex3d	ENSMUST00000105350	Mex3d-001	protein_coding	protein_coding	TRUE	ensembl	140.399	25.8598	28.4539	36.4457	1266.09
Mbd3	ENSMUST00000092295	Mbd3-001	protein_coding	protein_coding	TRUE	ensembl	786.618	100.565	136.813	272.42	1733.44
Uqcr11	ENSMUST00000020372	Uqcr11-001	protein_coding	protein_coding	TRUE	ensembl	151.693	73.4309	62.5896	83.0216	279.714
Tcf3	ENSMUST00000105342	Tcf3-006	protein_coding	protein_coding	TRUE	ensembl	863.549	186.525	128.967	209.923	2862.47
Atp8b3	ENSMUST00000020383	Atp8b3-201	protein_coding	protein_coding	TRUE	ensembl	29.0145	5.49367	3.42709	3.3114	91.7396
Rexo1	ENSMUST00000057910	Rexo1-001	protein_coding	protein_coding	TRUE	ensembl	274.582	24.7038	42.6132	42.021	1625.68
Klf16	ENSMUST00000038558	Klf16-001	protein_coding	protein_coding	TRUE	ensembl	418.555	45.0539	134.243	108.898	1560.55
Abhd17a	ENSMUST00000003436	Abhd17a-201	protein_coding	protein_coding	TRUE	ensembl	200.694	19.5955	35.6237	72.8711	1379.52
Adat3	ENSMUST00000178231	Adat3-202	protein_coding	protein_coding	TRUE	ensembl	529.494	63.1948	109.306	201.016	3508.74
Scamp4	ENSMUST00000079883	Scamp4-201	protein_coding	protein_coding	TRUE	ensembl	450.252	81.1977	137.174	178.045	3081.65
Csnk1g2	ENSMUST00000079773	Csnk1g2-201	protein_coding	protein_coding	TRUE	ensembl	209.712	52.9074	74.0884	111.175	2821.46
Btbd2	ENSMUST00000126980	Btbd2-001	protein_coding	protein_coding	TRUE	ensembl	596.912	38.0703	20.2018	50.0968	1441.18
Mknk2	ENSMUST00000003433	Mknk2-201	protein_coding	protein_coding	TRUE	ensembl	353.509	18.3529	24.1249	48.0288	2395.71
Mob3a	ENSMUST00000003438	Mob3a-201	protein_coding	protein_coding	TRUE	ensembl	342.991	40.2569	110.028	87.7859	1232.96
Izumo4	ENSMUST00000095426	Izumo4-201	protein_coding	protein_coding	TRUE	ensembl	2.81103	1.90722	2.57032	3.1019	25.9328
Ap3d1	ENSMUST00000020420	Ap3d1-201	protein_coding	protein_coding	TRUE	ensembl	1571.62	87.812	116.341	147.195	4438.27
Dot1l	ENSMUST00000105336	Dot1l-001	protein_coding	protein_coding	TRUE	ensembl	1072.19	69.7191	66.6931	82.1836	3957.18
Plekhj1	ENSMUST00000036805	Plekhj1-201	protein_coding	protein_coding	TRUE	ensembl	270.78	94.9142	196.878	173.876	919.311
Sf3a2	ENSMUST00000151928	Sf3a2-004	protein_coding	protein_coding	TRUE	ensembl	944.475	167.94	560.826	756.25	764.476
Jsrp1	ENSMUST00000181039	Jsrp1-002	protein_coding	protein_coding	TRUE	ensembl	6.39235	2.06454	2.25467	1.24347	10.401
Oaz1	ENSMUST00000180036	Oaz1-001	protein_coding	protein_coding	TRUE	ensembl	1.49593	0	1.26261	2.89917	48.9394
Lingo3	ENSMUST00000053986	Lingo3-201	protein_coding	protein_coding	TRUE	ensembl	36.4026	3.30713	9.10886	7.24453	191.912
Sppl2b	ENSMUST00000035597	Sppl2b-201	protein_coding	protein_coding	TRUE	ensembl	143.163	16.1663	19.1647	22.1526	929.977
Timm13	ENSMUST00000020440	Timm13-201	protein_coding	protein_coding	TRUE	ensembl	1008.63	147.841	553.025	473.03	1180.6
Lmnb2	ENSMUST00000057623	Lmnb2-001	protein_coding	protein_coding	TRUE	ensembl	1012.25	107.6	127.163	194.791	2147.94
Gadd45b	ENSMUST00000015456	Gadd45b-201	protein_coding	protein_coding	TRUE	ensembl	343.301	148.345	175.323	453.121	360.853
Gng7	ENSMUST00000118233	Gng7-002	protein_coding	protein_coding	TRUE	ensembl	27.0207	5.84364	9.92054	14.4958	185.996
Diras1	ENSMUST00000055125	Diras1-001	protein_coding	protein_coding	TRUE	ensembl	10.0652	2.37919	3.11144	4.14263	58.1844
Slc39a3	ENSMUST00000117276	Slc39a3-001	protein_coding	protein_coding	TRUE	ensembl	70.6281	10.1654	16.2787	31.6813	485.492
Sgta	ENSMUST00000005067	Sgta-201	protein_coding	protein_coding	TRUE	ensembl	1348.57	102.158	240.573	340.121	2397
Thop1	ENSMUST00000005057	Thop1-001	protein_coding	protein_coding	TRUE	ensembl	4076.43	227.921	484.257	559.924	3685.59
Creb3l3	ENSMUST00000117422	Creb3l3-001	protein_coding	protein_coding	TRUE	ensembl	7.57124	1.55724	3.15653	5.1766	25.0066
Map2k2	ENSMUST00000143517	Map2k2-001	protein_coding	protein_coding	TRUE	ensembl	642.882	70.631	107.412	180.519	1652.82
Zbtb7a	ENSMUST00000048128	Zbtb7a-001	protein_coding	protein_coding	TRUE	ensembl	111.521	24.4598	35.3532	32.5126	1305.48
Pias4	ENSMUST00000005064	Pias4-001	protein_coding	protein_coding	TRUE	ensembl	1304.88	106.181	125.901	146.783	1530.06
Eef2	ENSMUST00000047864	Eef2-201	protein_coding	protein_coding	TRUE	ensembl	34301.6	1488.68	2800.48	2262.57	36808.5
Dapk3	ENSMUST00000178422	Dapk3-202	protein_coding	protein_coding	TRUE	ensembl	1155.29	163.551	311.685	235.792	1134.22
Atcay	ENSMUST00000047408	Atcay-001	protein_coding	protein_coding	TRUE	ensembl	24.6606	2.7645	13.7986	9.10973	96.5668
Zfr2	ENSMUST00000117798	Zfr2-001	protein_coding	protein_coding	TRUE	ensembl	6.25614	3.11448	1.84883	2.68967	67.5451
Mrpl54	ENSMUST00000046114	Mrpl54-001	protein_coding	protein_coding	TRUE	ensembl	377.721	30.1975	72.2846	69.357	768.785
Apba3	ENSMUST00000057798	Apba3-201	protein_coding	protein_coding	TRUE	ensembl	201.601	32.962	67.8204	56.3209	782.714
Tjp3	ENSMUST00000045744	Tjp3-201	protein_coding	protein_coding	TRUE	ensembl	264.975	11.302	34.0906	30.8569	320.323
Pip5k1c	ENSMUST00000045469	Pip5k1c-006	protein_coding	protein_coding	TRUE	ensembl	175.799	18.3882	23.4034	22.9838	1996.41
Cactin	ENSMUST00000050867	Cactin-201	protein_coding	protein_coding	TRUE	ensembl	394.219	66.4153	91.1787	60.6662	801.979
Tbxa2r	ENSMUST00000105325	Tbxa2r-201	protein_coding	protein_coding	TRUE	ensembl	19.5857	6.0363	4.96027	5.1766	44.0619
Hmg20b	ENSMUST00000122993	Hmg20b-005	protein_coding	protein_coding	TRUE	ensembl	363.396	39.7689	75.5313	101.214	917.625
Mfsd12	ENSMUST00000044844	Mfsd12-001	protein_coding	protein_coding	TRUE	ensembl	89.9414	12.5446	14.475	19.0439	1077.75
Fzr1	ENSMUST00000140901	Fzr1-001	protein_coding	protein_coding	TRUE	ensembl	1576.96	111.151	260.143	485.877	2436.18
Dohh	ENSMUST00000121047	Dohh-009	protein_coding	protein_coding	TRUE	ensembl	654.065	60.851	123.466	177.43	679.676
2210404O07Rik	ENSMUST00000105322	2210404O07Rik-001	protein_coding	protein_coding	TRUE	ensembl	5.98373	1.20726	2.79579	2.06793	16.5889
Nfic	ENSMUST00000020461	Nfic-002	protein_coding	protein_coding	TRUE	ensembl	75.6631	26.5244	33.5494	26.4912	583.294
Celf5	ENSMUST00000118763	Celf5-001	protein_coding	protein_coding	TRUE	ensembl	44.1546	9.65808	20.2469	14.4891	572.611
Ncln	ENSMUST00000020463	Ncln-001	protein_coding	protein_coding	TRUE	ensembl	1050.78	100.655	122.924	139.532	5278.89
S1pr4	ENSMUST00000053646	S1pr4-201	protein_coding	protein_coding	TRUE	ensembl	1.49593	0.349979	1.3528	0.621733	18.1543
Gna15	ENSMUST00000043709	Gna15-001	protein_coding	protein_coding	TRUE	ensembl	66.3235	6.45694	38.1941	51.766	109.189
Gna11	ENSMUST00000043604	Gna11-001	protein_coding	protein_coding	TRUE	ensembl	435.847	21.7467	55.8256	101.856	1739.33
Aes	ENSMUST00000002518	Aes-201	protein_coding	protein_coding	TRUE	ensembl	351.974	28.1683	232.591	104.971	2059.05
Tle2	ENSMUST00000146358	Tle2-001	protein_coding	protein_coding	TRUE	ensembl	9.38421	0.857281	1.84883	1.6557	14.0973
Tle6	ENSMUST00000151858	Tle6-007	protein_coding	protein_coding	TRUE	ensembl	21.9411	4.28641	18.7137	15.3203	30.9244
BC025920	ENSMUST00000119753	BC025920-002	protein_coding	protein_coding	TRUE	ensembl	1.04269	0.507303	1.84883	0	56.4713
Sirt6	ENSMUST00000042923	Sirt6-001	protein_coding	protein_coding	TRUE	ensembl	356.727	34.5899	33.6396	56.0911	475.371
Ankrd24	ENSMUST00000119336	Ankrd24-001	protein_coding	protein_coding	TRUE	ensembl	60.9715	7.55821	31.1144	32.7085	188.766
Zfp873	ENSMUST00000105313	Zfp873-201	protein_coding	protein_coding	TRUE	ensembl	48.6894	2.06454	3.51728	6.21057	132.637
AU041133	ENSMUST00000105314	AU041133-201	protein_coding	protein_coding	TRUE	ensembl	6.39235	0	0.40584	0.621733	92.8939
Zfp938	ENSMUST00000041264	Zfp938-001	protein_coding	protein_coding	TRUE	ensembl	59.2055	22.7966	28.8146	22.9771	166.734
Gm4924	ENSMUST00000165906	Gm4924-201	protein_coding	protein_coding	TRUE	ensembl	9.83745	0.857281	0.40584	0.621733	70.8957
1190007I07Rik	ENSMUST00000079648	1190007I07Rik-001	protein_coding	protein_coding	TRUE	ensembl	26.5205	10.0594	24.621	17.5977	32.416
Tdg	ENSMUST00000151390	Tdg-002	protein_coding	protein_coding	TRUE	ensembl	0	0.507303	0.81168	0	12.3187
Hcfc2	ENSMUST00000020478	Hcfc2-001	protein_coding	protein_coding	TRUE	ensembl	85.6814	5.02169	3.02125	6.6228	356.376
Nfyb	ENSMUST00000130911	Nfyb-001	protein_coding	protein_coding	TRUE	ensembl	1034.24	88.8426	208.241	220.053	1669.45
Txnrd1	ENSMUST00000020484	Txnrd1-201	protein_coding	protein_coding	TRUE	ensembl	3068.79	116.417	196.156	277.631	7705.37
Gm4799	ENSMUST00000095396	Gm4799-201	protein_coding	protein_coding	TRUE	ensembl	54.9479	1.52191	3.87803	7.0418	21.4496
Chst11	ENSMUST00000040110	Chst11-001	protein_coding	protein_coding	TRUE	ensembl	169.27	10.83	20.9233	42.021	1836.56
Slc41a2	ENSMUST00000039956	Slc41a2-001	protein_coding	protein_coding	TRUE	ensembl	17.6341	1.04994	2.48013	3.3114	107.812
D10Wsu102e	ENSMUST00000020488	D10Wsu102e-201	protein_coding	protein_coding	TRUE	ensembl	537.335	54.728	103.985	227.703	2736.84
Aldh1l2	ENSMUST00000020497	Aldh1l2-001	protein_coding	protein_coding	TRUE	ensembl	51.0026	10.9167	2.97616	8.90023	126.156
A230046K03Rik	ENSMUST00000038388	A230046K03Rik-201	protein_coding	protein_coding	TRUE	ensembl	1008.23	87.356	92.0355	104.755	4022.84
Appl2	ENSMUST00000020500	Appl2-001	protein_coding	protein_coding	TRUE	ensembl	185.911	12.7372	11.4988	14.2796	399.205
1500009L16Rik	ENSMUST00000150459	1500009L16Rik-201	protein_coding	protein_coding	TRUE	ensembl	44.427	24.4598	28.3637	24.8423	516.265
Nuak1	ENSMUST00000020220	Nuak1-001	protein_coding	protein_coding	TRUE	ensembl	429.849	37.8617	32.4672	230.582	5099.84
Ckap4	ENSMUST00000053871	Ckap4-201	protein_coding	protein_coding	TRUE	ensembl	1429.83	96.9788	84.2795	161.745	9106.96
Tcp11l2	ENSMUST00000020223	Tcp11l2-001	protein_coding	protein_coding	TRUE	ensembl	77.4737	5.68632	13.4378	15.942	108.033
Polr3b	ENSMUST00000077175	Polr3b-201	protein_coding	protein_coding	TRUE	ensembl	1657.62	74.0762	102.497	121.123	2676.58
Rfx4	ENSMUST00000060397	Rfx4-003	protein_coding	protein_coding	TRUE	ensembl	15.7766	0.699957	4.19368	3.5209	46.5703
Ric8b	ENSMUST00000038523	Ric8b-201	protein_coding	protein_coding	TRUE	ensembl	380.939	17.9322	29.6263	58.159	1188.07
Fhl4	ENSMUST00000059383	Fhl4-201	protein_coding	protein_coding	TRUE	ensembl	6.11993	1.04994	2.57032	8.488	57.8236
AI597468	ENSMUST00000095383	AI597468-201	protein_coding	protein_coding	TRUE	ensembl	151.369	105.555	156.835	158.988	1861.11
Mterfd3	ENSMUST00000050813	Mterfd3-201	protein_coding	protein_coding	TRUE	ensembl	128.434	25.8758	28.9048	52.7797	409.774
Cry1	ENSMUST00000020227	Cry1-201	protein_coding	protein_coding	TRUE	ensembl	431.53	24.9478	61.5975	101.004	966.69
Gm8394	ENSMUST00000079684	Gm8394-201	protein_coding	protein_coding	TRUE	ensembl	63.6464	0.507303	7.53059	14.9216	22.4244
Btbd11	ENSMUST00000105307	Btbd11-001	protein_coding	protein_coding	TRUE	ensembl	154.224	12.6152	20.5175	44.2984	425.947
Pwp1	ENSMUST00000001836	Pwp1-001	protein_coding	protein_coding	TRUE	ensembl	2092.79	145.356	481.777	427.711	2638.02
Prdm4	ENSMUST00000037646	Prdm4-201	protein_coding	protein_coding	TRUE	ensembl	99.4618	14.4165	26.3796	23.8083	1720.56
D10Wsu52e	ENSMUST00000001834	D10Wsu52e-001	protein_coding	protein_coding	TRUE	ensembl	3594.25	175.762	307.852	302.263	4520.81
Fbxo7	ENSMUST00000120344	Fbxo7-003	protein_coding	protein_coding	TRUE	ensembl	197.247	12.1946	14.0691	14.0836	708.997
Syn3	ENSMUST00000121789	Syn3-005	protein_coding	protein_coding	TRUE	ensembl	13.5996	2.37919	5.27592	3.10866	18.0973
Timp3	ENSMUST00000020234	Timp3-001	protein_coding	protein_coding	TRUE	ensembl	683.042	97.6947	107.097	255.012	4788.2
Hsp90b1	ENSMUST00000020238	Hsp90b1-001	protein_coding	protein_coding	TRUE	ensembl	22396.4	1037.53	2250.38	3848.92	40307.1
BC030307	ENSMUST00000075632	BC030307-202	protein_coding	protein_coding	TRUE	ensembl	7.61586	1.87189	2.07429	3.5209	112.845
Nt5dc3	ENSMUST00000099396	Nt5dc3-201	protein_coding	protein_coding	TRUE	ensembl	145.34	14.5384	37.7431	27.1265	1061.35
Igf1	ENSMUST00000095360	Igf1-001	protein_coding	protein_coding	TRUE	ensembl	4.89641	0.349979	1.44299	0.621733	17.7533
Parpbp	ENSMUST00000048518	Parpbp-001	protein_coding	protein_coding	TRUE	ensembl	514.088	58.2438	108.72	97.4903	1046.18
Nup37	ENSMUST00000169309	Nup37-202	protein_coding	protein_coding	TRUE	ensembl	1526.39	194.638	305.372	352.57	1398.63
Ccdc53	ENSMUST00000171151	Ccdc53-002	protein_coding	protein_coding	TRUE	ensembl	420.26	47.0125	201.973	116.717	367.645
Dram1	ENSMUST00000020249	Dram1-001	protein_coding	protein_coding	TRUE	ensembl	9.56504	1.90722	5.77195	3.93313	80.1088
Gnptab	ENSMUST00000020251	Gnptab-001	protein_coding	protein_coding	TRUE	ensembl	276.991	12.0373	28.1833	34.5737	2658.18
Chpt1	ENSMUST00000117440	Chpt1-004	protein_coding	protein_coding	TRUE	ensembl	8.20531	1.39991	3.29181	4.9671	199.741
Sycp3	ENSMUST00000020252	Sycp3-001	protein_coding	protein_coding	TRUE	ensembl	235.916	32.962	58.1253	94.6047	185.701
Mybpc1	ENSMUST00000119185	Mybpc1-002	protein_coding	protein_coding	TRUE	ensembl	9.11179	1.36458	0.40584	1.03397	12.4664
Spic	ENSMUST00000004473	Spic-001	protein_coding	protein_coding	TRUE	ensembl	42.9757	0.857281	6.17779	8.90023	77.3302
Arl1	ENSMUST00000116234	Arl1-001	protein_coding	protein_coding	TRUE	ensembl	91.031	69.4591	63.9424	45.5419	217.682
Utp20	ENSMUST00000004470	Utp20-201	protein_coding	protein_coding	TRUE	ensembl	6100.74	225.032	420.27	423.603	10274.9
Slc5a8	ENSMUST00000020255	Slc5a8-201	protein_coding	protein_coding	TRUE	ensembl	4.48779	1.01461	1.3528	1.03397	35.6207
Ano4	ENSMUST00000182341	Ano4-001	protein_coding	protein_coding	TRUE	ensembl	1.94917	0.507303	0	0	17.3842
Gas2l3	ENSMUST00000099374	Gas2l3-201	protein_coding	protein_coding	TRUE	ensembl	308.192	43.0214	104.121	144.086	2066.17
Scyl2	ENSMUST00000174252	Scyl2-001	protein_coding	protein_coding	TRUE	ensembl	926.317	70.1751	124.232	252.95	2382.15
Actr6	ENSMUST00000020109	Actr6-201	protein_coding	protein_coding	TRUE	ensembl	476.371	43.564	91.9904	63.9844	484.283
Uhrf1bp1l	ENSMUST00000020112	Uhrf1bp1l-201	protein_coding	protein_coding	TRUE	ensembl	272.003	18.0382	22.5467	38.6961	2736.63
Anks1b	ENSMUST00000183156	Anks1b-002	protein_coding	protein_coding	TRUE	ensembl	12.1037	1.36458	2.16448	6.8323	84.4041
Apaf1	ENSMUST00000161987	Apaf1-005	protein_coding	protein_coding	TRUE	ensembl	198.066	21.2394	47.5284	178.248	696.949
Ikbip	ENSMUST00000020150	Ikbip-002	protein_coding	protein_coding	TRUE	ensembl	356.731	103.924	176.856	104.748	661.608
Slc25a3	ENSMUST00000164505	Slc25a3-004	protein_coding	protein_coding	TRUE	ensembl	8248.9	495.724	907.864	953.602	5960.95
Tmpo	ENSMUST00000105293	Tmpo-205	protein_coding	protein_coding	TRUE	ensembl	2498.59	256.963	613.72	756.385	5201.59
Nedd1	ENSMUST00000020163	Nedd1-201	protein_coding	protein_coding	TRUE	ensembl	155.814	15.1164	9.4696	6.42007	394.769
Gm872	ENSMUST00000168110	Gm872-001	protein_coding	protein_coding	TRUE	ensembl	6.98179	0.507303	1.03715	1.24347	25.4982
Cdk17	ENSMUST00000069965	Cdk17-201	protein_coding	protein_coding	TRUE	ensembl	556.745	34.2559	86.8949	119.825	2153.48
Elk3	ENSMUST00000008542	Elk3-001	protein_coding	protein_coding	TRUE	ensembl	378.987	88.2326	184.747	191.277	2176.38
Lta4h	ENSMUST00000016033	Lta4h-201	protein_coding	protein_coding	TRUE	ensembl	2338.52	144.659	519.611	408.032	1916.78
Hal	ENSMUST00000129421	Hal-001	protein_coding	protein_coding	TRUE	ensembl	21.1708	1.90722	5.18573	4.55487	30.4898
Snrpf	ENSMUST00000020203	Snrpf-001	protein_coding	protein_coding	TRUE	ensembl	177.703	30.4608	82.7914	110.351	124.827
Ntn4	ENSMUST00000020204	Ntn4-001	protein_coding	protein_coding	TRUE	ensembl	6.39235	1.71456	0.94696	0.621733	71.5199
Usp44	ENSMUST00000095333	Usp44-201	protein_coding	protein_coding	TRUE	ensembl	225.035	21.1174	38.1941	85.495	669.739
Metap2	ENSMUST00000047910	Metap2-001	protein_coding	protein_coding	TRUE	ensembl	1161.15	45.2272	155.076	170.99	1458.56
Vezt	ENSMUST00000118205	Vezt-006	protein_coding	protein_coding	TRUE	ensembl	131.604	16.831	37.2922	33.1208	975.186
Fgd6	ENSMUST00000020208	Fgd6-001	protein_coding	protein_coding	TRUE	ensembl	118.277	8.25816	9.60488	16.557	885.775
Nr2c1	ENSMUST00000105290	Nr2c1-001	protein_coding	protein_coding	TRUE	ensembl	246.298	16.6383	58.1253	84.2718	537.332
Ndufa12	ENSMUST00000020209	Ndufa12-001	protein_coding	protein_coding	TRUE	ensembl	41.7992	8.64347	82.115	28.1469	157.81
Tmcc3	ENSMUST00000117929	Tmcc3-003	protein_coding	protein_coding	TRUE	ensembl	139.537	4.47906	5.45629	24.43	746.088
Ccdc41	ENSMUST00000020212	Ccdc41-201	protein_coding	protein_coding	TRUE	ensembl	117.279	16.603	54.4728	34.1615	1210.45
Plxnc1	ENSMUST00000099337	Plxnc1-001	protein_coding	protein_coding	TRUE	ensembl	10.6523	0.349979	0.81168	0	102.714
Cradd	ENSMUST00000053594	Cradd-201	protein_coding	protein_coding	TRUE	ensembl	144.251	15.4664	33.0083	55.8883	261.073
Socs2	ENSMUST00000020215	Socs2-001	protein_coding	protein_coding	TRUE	ensembl	43.5206	16.2177	20.5175	23.3961	304.053
Mrpl42	ENSMUST00000075829	Mrpl42-201	protein_coding	protein_coding	TRUE	ensembl	879.744	27.9756	186.281	231.379	496.124
Ube2n	ENSMUST00000099329	Ube2n-201	protein_coding	protein_coding	TRUE	ensembl	1.63214	0.857281	0.721493	1.6557	451.715
Nudt4	ENSMUST00000020217	Nudt4-201	protein_coding	protein_coding	TRUE	ensembl	776.064	200.764	180.644	364.322	4599.51
Eea1	ENSMUST00000053484	Eea1-201	protein_coding	protein_coding	TRUE	ensembl	271.097	16.1663	38.645	17.814	1860.3
Btg1	ENSMUST00000038377	Btg1-201	protein_coding	protein_coding	TRUE	ensembl	107.033	40.3082	46.4461	72.2494	363.838
Dcn	ENSMUST00000105287	Dcn-201	protein_coding	protein_coding	TRUE	ensembl	8.2969	0.857281	1.03715	1.24347	17.8758
Lum	ENSMUST00000038160	Lum-201	protein_coding	protein_coding	TRUE	ensembl	25.3439	1.55724	7.30512	3.93313	23.1627
Atp2b1	ENSMUST00000020107	Atp2b1-201	protein_coding	protein_coding	TRUE	ensembl	1496.03	43.6153	52.8945	146.979	6399.78
Poc1b	ENSMUST00000020113	Poc1b-001	protein_coding	protein_coding	TRUE	ensembl	118.275	7.87285	15.7827	21.1186	401.383
Galnt4	ENSMUST00000161240	Galnt4-001	protein_coding	protein_coding	TRUE	ensembl	37.4006	8.64347	13.7986	21.3146	325.737
Dusp6	ENSMUST00000020118	Dusp6-201	protein_coding	protein_coding	TRUE	ensembl	1733.87	380.09	694.618	1098.7	2806.66
Csl	ENSMUST00000056085	Csl-201	protein_coding	protein_coding	TRUE	ensembl	79.0166	1.87189	1.57827	3.5209	65.6928
Kitl	ENSMUST00000020129	Kitl-002	protein_coding	protein_coding	TRUE	ensembl	47.1488	5.02169	9.4696	18.4154	129.065
Tmtc3	ENSMUST00000058154	Tmtc3-001	protein_coding	protein_coding	TRUE	ensembl	380.211	33.7486	59.1174	66.2348	1746.36
Cep290	ENSMUST00000164751	Cep290-201	protein_coding	protein_coding	TRUE	ensembl	308.044	11.1447	9.15395	18.01	1012.82
4930430F08Rik	ENSMUST00000054471	4930430F08Rik-201	protein_coding	protein_coding	TRUE	ensembl	318.699	25.7184	45.9952	70.9991	476.131
Mgat4c	ENSMUST00000020039	Mgat4c-001	protein_coding	protein_coding	TRUE	ensembl	8.75014	0	0.315653	1.24347	26.7851
Nts	ENSMUST00000020040	Nts-201	protein_coding	protein_coding	TRUE	ensembl	40.6626	0.699957	16.7296	13.8606	114.443
Rassf9	ENSMUST00000055355	Rassf9-001	protein_coding	protein_coding	TRUE	ensembl	9.88207	2.92182	2.07429	4.7576	32.1375
Alx1	ENSMUST00000167156	Alx1-001	protein_coding	protein_coding	TRUE	ensembl	8.20531	0.699957	1.66845	2.68967	10.6141
Lrriq1	ENSMUST00000020043	Lrriq1-001	protein_coding	protein_coding	TRUE	ensembl	14.236	0.349979	1.03715	3.72363	40.1039
Slc6a15	ENSMUST00000074204	Slc6a15-201	protein_coding	protein_coding	TRUE	ensembl	115.825	15.2384	29.9871	31.4718	843.544
Tmtc2	ENSMUST00000061506	Tmtc2-001	protein_coding	protein_coding	TRUE	ensembl	14.0082	3.74377	2.75069	6.8323	110.354
Mettl25	ENSMUST00000046638	Mettl25-001	protein_coding	protein_coding	TRUE	ensembl	149.464	14.7664	44.3718	42.8455	313.101
Ccdc59	ENSMUST00000020049	Ccdc59-001	protein_coding	protein_coding	TRUE	ensembl	478.994	66.8873	48.791	80.9401	929.806
Acss3	ENSMUST00000044668	Acss3-001	protein_coding	protein_coding	TRUE	ensembl	5.53048	1.36458	2.79579	0.621733	16.3019
Ppp1r12a	ENSMUST00000070663	Ppp1r12a-201	protein_coding	protein_coding	TRUE	ensembl	2537.97	100.983	93.4334	129.172	5407.52
Pawr	ENSMUST00000095313	Pawr-201	protein_coding	protein_coding	TRUE	ensembl	839.138	134.423	245.443	256.498	2353.2
Syt1	ENSMUST00000105276	Syt1-001	protein_coding	protein_coding	TRUE	ensembl	16.4106	0.699957	3.382	2.27743	63.0283
Nav3	ENSMUST00000032719	Nav3-001	protein_coding	protein_coding	TRUE	ensembl	25.9334	2.22186	2.7056	4.9671	176.588
E2f7	ENSMUST00000073781	E2f7-001	protein_coding	protein_coding	TRUE	ensembl	799.9	46.7652	74.8549	78.6762	1905.11
Csrp2	ENSMUST00000020403	Csrp2-201	protein_coding	protein_coding	TRUE	ensembl	1692.4	140.421	348.256	245.942	3637.6
Zdhhc17	ENSMUST00000041723	Zdhhc17-201	protein_coding	protein_coding	TRUE	ensembl	187.863	23.9172	18.849	28.7822	1492.78
Osbpl8	ENSMUST00000105275	Osbpl8-202	protein_coding	protein_coding	TRUE	ensembl	366.938	13.7165	23.178	73.9051	2079.21
Bbs10	ENSMUST00000040454	Bbs10-201	protein_coding	protein_coding	TRUE	ensembl	114.193	9.9374	9.01867	9.10973	278.536
Nap1l1	ENSMUST00000171797	Nap1l1-202	protein_coding	protein_coding	TRUE	ensembl	1120.8	32.5767	25.4326	42.0345	6090.74
Phlda1	ENSMUST00000164773	Phlda1-001	protein_coding	protein_coding	TRUE	ensembl	780.86	224.37	229.255	697.705	1300.96
Krr1	ENSMUST00000163048	Krr1-001	protein_coding	protein_coding	TRUE	ensembl	1423.29	106.531	287.921	243.037	2623.85
Glipr1	ENSMUST00000162508	Glipr1-001	protein_coding	protein_coding	TRUE	ensembl	129.423	21.1174	31.1595	29.3904	432.819
Caps2	ENSMUST00000170013	Caps2-003	protein_coding	protein_coding	TRUE	ensembl	0.589448	0.699957	0	0	25.5637
Kcnc2	ENSMUST00000092175	Kcnc2-201	protein_coding	protein_coding	TRUE	ensembl	2.53862	0	1.53317	0.621733	27.9814
Atxn7l3b	ENSMUST00000099276	Atxn7l3b-001	protein_coding	protein_coding	TRUE	ensembl	592.565	77.1586	292.521	489.736	3015.53
Tbc1d15	ENSMUST00000020339	Tbc1d15-201	protein_coding	protein_coding	TRUE	ensembl	1417.42	67.6032	67.3244	157.156	1015.2
Rab21	ENSMUST00000020343	Rab21-201	protein_coding	protein_coding	TRUE	ensembl	267.783	16.359	72.6905	92.5503	1060.59
Tmem19	ENSMUST00000092170	Tmem19-201	protein_coding	protein_coding	TRUE	ensembl	369.199	28.2903	57.3136	102.883	1626.48
Thap2	ENSMUST00000020346	Thap2-201	protein_coding	protein_coding	TRUE	ensembl	31.5085	5.49367	15.2415	11.3804	367.319
Zfc3h1	ENSMUST00000036044	Zfc3h1-001	protein_coding	protein_coding	TRUE	ensembl	552.076	46.6078	70.4809	68.3027	2600.56
Lgr5	ENSMUST00000020350	Lgr5-001	protein_coding	protein_coding	TRUE	ensembl	27.6994	4.28641	4.23877	2.89917	79.347
Tspan8	ENSMUST00000035563	Tspan8-201	protein_coding	protein_coding	TRUE	ensembl	19.9919	0	2.97616	4.9671	42.0217
Ptprb	ENSMUST00000092167	Ptprb-201	protein_coding	protein_coding	TRUE	ensembl	9.52041	0.507303	1.98411	5.58883	176.749
Kcnmb4	ENSMUST00000068233	Kcnmb4-001	protein_coding	protein_coding	TRUE	ensembl	9.56504	4.63638	7.71096	7.45403	58.718
Cnot2	ENSMUST00000105267	Cnot2-001	protein_coding	protein_coding	TRUE	ensembl	1282.81	103.432	228.488	277.57	2617.98
Rab3ip	ENSMUST00000020375	Rab3ip-201	protein_coding	protein_coding	TRUE	ensembl	362.532	26.3317	99.2504	76.8178	1388.59
Cct2	ENSMUST00000047672	Cct2-201	protein_coding	protein_coding	TRUE	ensembl	14618.8	719.879	2843.86	1394.78	14937.8
Frs2	ENSMUST00000020381	Frs2-201	protein_coding	protein_coding	TRUE	ensembl	402.161	26.4184	37.1569	112.628	3001.01
Yeats4	ENSMUST00000020382	Yeats4-201	protein_coding	protein_coding	TRUE	ensembl	419.976	94.2336	170.137	129.793	1063.02
Cpsf6	ENSMUST00000176670	Cpsf6-005	protein_coding	protein_coding	TRUE	ensembl	2210.21	99.8653	249.231	215.288	3953.45
Cpm	ENSMUST00000020399	Cpm-001	protein_coding	protein_coding	TRUE	ensembl	77.3399	10.8653	7.21493	23.7948	572.263
Mdm2	ENSMUST00000020408	Mdm2-001	protein_coding	protein_coding	TRUE	ensembl	2444.59	296.363	334.953	799.987	8018.45
Slc35e3	ENSMUST00000079041	Slc35e3-201	protein_coding	protein_coding	TRUE	ensembl	5.07724	1.71456	1.75864	1.8652	98.9275
Nup107	ENSMUST00000064848	Nup107-201	protein_coding	protein_coding	TRUE	ensembl	3871.2	134.121	376.62	310.305	3499.66
Rap1b	ENSMUST00000064667	Rap1b-201	protein_coding	protein_coding	TRUE	ensembl	1773.5	45.8212	994.263	879.988	2868.98
Mdm1	ENSMUST00000163238	Mdm1-202	protein_coding	protein_coding	TRUE	ensembl	269.106	20.5041	42.6583	45.1364	779.266
Dyrk2	ENSMUST00000004281	Dyrk2-201	protein_coding	protein_coding	TRUE	ensembl	111.023	9.27277	16.0983	40.3721	862.551
Cand1	ENSMUST00000020315	Cand1-001	protein_coding	protein_coding	TRUE	ensembl	7517.73	172.208	348.572	503.306	12604.8
Grip1	ENSMUST00000138410	Grip1-005	protein_coding	protein_coding	TRUE	ensembl	102.454	4.98636	5.50139	14.9081	682.382
Helb	ENSMUST00000020449	Helb-001	protein_coding	protein_coding	TRUE	ensembl	1576.3	125.709	97.3114	119.44	1882.59
Irak3	ENSMUST00000020448	Irak3-001	protein_coding	protein_coding	TRUE	ensembl	284.37	17.6176	29.7165	32.7085	600.031
Tmbim4	ENSMUST00000134797	Tmbim4-003	protein_coding	protein_coding	TRUE	ensembl	245.34	20.1734	47.6637	95.0169	664.919
Llph	ENSMUST00000020444	Llph-001	protein_coding	protein_coding	TRUE	ensembl	0.453241	2.57184	1.53317	0	99.4275
Hmga2	ENSMUST00000159699	Hmga2-002	protein_coding	protein_coding	TRUE	ensembl	218.418	225.404	184.387	245.469	1474.25
Msrb3	ENSMUST00000130950	Msrb3-003	protein_coding	protein_coding	TRUE	ensembl	73.62	3.55112	18.1726	30.4379	101.117
Lemd3	ENSMUST00000119093	Lemd3-002	protein_coding	protein_coding	TRUE	ensembl	477.585	30.5828	36.6609	36.0199	2161.21
Wif1	ENSMUST00000020439	Wif1-001	protein_coding	protein_coding	TRUE	ensembl	11.1972	2.06454	2.38995	0	19.5721
Tbc1d30	ENSMUST00000064107	Tbc1d30-201	protein_coding	protein_coding	TRUE	ensembl	6.02835	0.349979	0.40584	1.03397	16.0973
Gns	ENSMUST00000040344	Gns-201	protein_coding	protein_coding	TRUE	ensembl	641.97	48.3771	64.754	44.9337	4888.29
Rassf3	ENSMUST00000026902	Rassf3-201	protein_coding	protein_coding	TRUE	ensembl	149.87	22.6746	42.2074	77.8179	1684.98
Tbk1	ENSMUST00000020316	Tbk1-201	protein_coding	protein_coding	TRUE	ensembl	639.516	33.678	75.2608	86.7384	1260.83
Xpot	ENSMUST00000039810	Xpot-201	protein_coding	protein_coding	TRUE	ensembl	948.333	55.184	184.387	134.788	2152.59
BC048403	ENSMUST00000065600	BC048403-001	protein_coding	protein_coding	TRUE	ensembl	164.379	22.9733	39.0959	61.6867	567.431
Srgap1	ENSMUST00000020322	Srgap1-001	protein_coding	protein_coding	TRUE	ensembl	133.737	9.39476	8.02661	41.1898	1073.14
Tmem5	ENSMUST00000140299	Tmem5-001	protein_coding	protein_coding	TRUE	ensembl	313.347	36.2691	74.4942	155.467	1228.6
Avpr1a	ENSMUST00000020323	Avpr1a-001	protein_coding	protein_coding	TRUE	ensembl	10.6077	1.04994	0.721493	1.6557	24.515
Ppm1h	ENSMUST00000067918	Ppm1h-001	protein_coding	protein_coding	TRUE	ensembl	60.3398	2.06454	12.085	8.488	326.912
Mon2	ENSMUST00000073792	Mon2-202	protein_coding	protein_coding	TRUE	ensembl	1009.31	32.2267	54.7433	73.9051	2888.09
Usp15	ENSMUST00000020334	Usp15-201	protein_coding	protein_coding	TRUE	ensembl	2171.41	95.8775	148.673	103.106	3939.61
Fam19a2	ENSMUST00000050756	Fam19a2-201	protein_coding	protein_coding	TRUE	ensembl	4.44317	0.349979	1.84883	0	11.5402
Slc16a7	ENSMUST00000063318	Slc16a7-201	protein_coding	protein_coding	TRUE	ensembl	8.47773	0.349979	0.94696	2.68967	45.374
Lrig3	ENSMUST00000074807	Lrig3-201	protein_coding	protein_coding	TRUE	ensembl	668.35	63.6155	82.1601	71.2154	3163.64
Xrcc6bp1	ENSMUST00000026504	Xrcc6bp1-201	protein_coding	protein_coding	TRUE	ensembl	54.9901	5.72165	24.17	25.2477	78.1994
Ctdsp2	ENSMUST00000105256	Ctdsp2-202	protein_coding	protein_coding	TRUE	ensembl	174.629	79.2198	196.878	155.893	2079.8
Tsfm	ENSMUST00000040560	Tsfm-001	protein_coding	protein_coding	TRUE	ensembl	1330.38	138.183	81.6189	151.149	975.607
Mettl21b	ENSMUST00000116231	Mettl21b-001	protein_coding	protein_coding	TRUE	ensembl	2.40241	3.93643	8.25208	5.3861	24.6459
Mettl1	ENSMUST00000120542	Mettl1-002	protein_coding	protein_coding	TRUE	ensembl	439.552	29.4622	38.149	73.6956	345.667
Cyp27b1	ENSMUST00000165764	Cyp27b1-001	protein_coding	protein_coding	TRUE	ensembl	14.0082	3.23647	1.98411	1.24347	30.8338
March9	ENSMUST00000040307	March9-001	protein_coding	protein_coding	TRUE	ensembl	54.9432	9.50075	17.1355	28.5727	464.206
Cdk4	ENSMUST00000120226	Cdk4-004	protein_coding	protein_coding	TRUE	ensembl	3095.15	423.366	1228.93	1287.4	2884.19
Tspan31	ENSMUST00000060991	Tspan31-201	protein_coding	protein_coding	TRUE	ensembl	612.82	53.1354	114.267	153.818	2264.3
Agap2	ENSMUST00000039259	Agap2-201	protein_coding	protein_coding	TRUE	ensembl	9.56504	4.12908	4.55443	4.76436	46.0049
Os9	ENSMUST00000164259	Os9-202	protein_coding	protein_coding	TRUE	ensembl	407.309	33.5046	34.7219	35.8172	1732.24
B4galnt1	ENSMUST00000006914	B4galnt1-201	protein_coding	protein_coding	TRUE	ensembl	91.7074	14.1018	15.0612	33.9452	432.733
Slc26a10	ENSMUST00000095270	Slc26a10-201	protein_coding	protein_coding	TRUE	ensembl	69.1322	8.45082	13.3025	20.2806	105.607
Arhgef25	ENSMUST00000019611	Arhgef25-201	protein_coding	protein_coding	TRUE	ensembl	174.54	37.2837	44.6875	31.8773	1198.9
Dtx3	ENSMUST00000137151	Dtx3-007	protein_coding	protein_coding	TRUE	ensembl	32.051	3.42912	3.51728	9.7247	230.001
Pip4k2c	ENSMUST00000013970	Pip4k2c-201	protein_coding	protein_coding	TRUE	ensembl	492.145	29.9182	46.9422	73.9051	2187.09
Kif5a	ENSMUST00000099172	Kif5a-201	protein_coding	protein_coding	TRUE	ensembl	159.393	15.3091	35.3983	26.9034	518.184
Dctn2	ENSMUST00000026479	Dctn2-201	protein_coding	protein_coding	TRUE	ensembl	2124.04	265.067	246.39	321.888	3254.03
Mbd6	ENSMUST00000119078	Mbd6-002	protein_coding	protein_coding	TRUE	ensembl	185.963	16.131	50.6849	84.4745	1383.14
Ddit3	ENSMUST00000026475	Ddit3-001	protein_coding	protein_coding	TRUE	ensembl	153.456	87.4073	171.039	400.761	326.266
Mars	ENSMUST00000037290	Mars-001	protein_coding	protein_coding	TRUE	ensembl	7257.49	365.818	485.295	374.756	6035.13
Arhgap9	ENSMUST00000069548	Arhgap9-201	protein_coding	protein_coding	TRUE	ensembl	18.813	3.58645	6.80909	5.3861	34.4646
Gli1	ENSMUST00000026474	Gli1-201	protein_coding	protein_coding	TRUE	ensembl	211.027	25.3331	40.4487	51.1375	829.091
Inhbe	ENSMUST00000059718	Inhbe-201	protein_coding	protein_coding	TRUE	ensembl	12.6485	2.37919	2.66051	4.97386	27.9328
Inhbc	ENSMUST00000026472	Inhbc-201	protein_coding	protein_coding	TRUE	ensembl	9.83745	0.857281	1.03715	4.34537	18.7851
R3hdm2	ENSMUST00000166820	R3hdm2-001	protein_coding	protein_coding	TRUE	ensembl	221.867	18.7029	59.7487	52.5634	1744.7
Ndufa4l2	ENSMUST00000035735	Ndufa4l2-201	protein_coding	protein_coding	TRUE	ensembl	71.1753	27.7316	29.4009	18.8277	77.0367
Shmt2	ENSMUST00000026470	Shmt2-201	protein_coding	protein_coding	TRUE	ensembl	3974.56	462.357	506.534	500.184	2742.51
Nxph4	ENSMUST00000095266	Nxph4-001	protein_coding	protein_coding	TRUE	ensembl	27.6994	1.55724	6.26797	8.90023	60.9713
Lrp1	ENSMUST00000118455	Lrp1-011	protein_coding	protein_coding	TRUE	ensembl	728.591	110.153	113.635	413.533	1673.95
Stat6	ENSMUST00000120279	Stat6-002	protein_coding	protein_coding	TRUE	ensembl	36.4049	11.53	17.8119	15.7325	47.817
Nab2	ENSMUST00000099157	Nab2-002	protein_coding	protein_coding	TRUE	ensembl	232.785	13.4725	58.4861	84.8868	482.012
Tmem194	ENSMUST00000118612	Tmem194-003	protein_coding	protein_coding	TRUE	ensembl	239.99	21.1014	71.518	66.8903	333.469
Myo1a	ENSMUST00000079590	Myo1a-201	protein_coding	protein_coding	TRUE	ensembl	14.7339	1.71456	1.44299	0	24.9244
Zbtb39	ENSMUST00000054287	Zbtb39-201	protein_coding	protein_coding	TRUE	ensembl	234.105	22.604	44.462	110.121	1924.43
Gpr182	ENSMUST00000079692	Gpr182-001	protein_coding	protein_coding	TRUE	ensembl	3.40048	0	2.07429	5.37933	11.8187
Prim1	ENSMUST00000026461	Prim1-001	protein_coding	protein_coding	TRUE	ensembl	1061	175.451	338.2	283.24	1433.77
Naca	ENSMUST00000092048	Naca-202	protein_coding	protein_coding	TRUE	ensembl	580.581	822.839	831.657	321.334	1465.04
Ptges3	ENSMUST00000052798	Ptges3-001	protein_coding	protein_coding	TRUE	ensembl	111.521	94.5642	277.91	109.925	721.016
Atp5b	ENSMUST00000026459	Atp5b-001	protein_coding	protein_coding	TRUE	ensembl	33009.2	3147.15	4782.51	4347.88	28272
Baz2a	ENSMUST00000170054	Baz2a-202	protein_coding	protein_coding	TRUE	ensembl	4296.96	96.5068	224.204	285.943	13168.6
Rbms2	ENSMUST00000092033	Rbms2-201	protein_coding	protein_coding	TRUE	ensembl	338.193	46.5918	131.582	104.113	2367.63
Gls2	ENSMUST00000044776	Gls2-001	protein_coding	protein_coding	TRUE	ensembl	342.27	25.0185	48.2499	27.9577	700.077
Spryd4	ENSMUST00000061995	Spryd4-201	protein_coding	protein_coding	TRUE	ensembl	296.847	59.8717	80.3563	71.2222	879.482
Mip	ENSMUST00000026455	Mip-001	protein_coding	protein_coding	TRUE	ensembl	83.1404	18.7029	17.406	14.2931	131.08
Timeless	ENSMUST00000055539	Timeless-001	protein_coding	protein_coding	TRUE	ensembl	1379.81	123.413	283.457	177.424	2742.78
Apon	ENSMUST00000060782	Apon-201	protein_coding	protein_coding	TRUE	ensembl	0	0	0	0.621733	10.7533
Apof	ENSMUST00000050901	Apof-201	protein_coding	protein_coding	TRUE	ensembl	10.4269	0.857281	1.21752	4.76436	35.6693
Stat2	ENSMUST00000105238	Stat2-202	protein_coding	protein_coding	TRUE	ensembl	386.115	43.8433	68.587	66.4578	820.237
Il23a	ENSMUST00000026449	Il23a-201	protein_coding	protein_coding	TRUE	ensembl	59.2079	12.5092	17.406	22.5648	93.0097
Pan2	ENSMUST00000005825	Pan2-201	protein_coding	protein_coding	TRUE	ensembl	819.643	60.5876	63.6267	118.629	1594.23
Cnpy2	ENSMUST00000026446	Cnpy2-201	protein_coding	protein_coding	TRUE	ensembl	1590.91	132.442	423.472	587.206	2486.86
Cs	ENSMUST00000005826	Cs-201	protein_coding	protein_coding	TRUE	ensembl	5279.1	397.287	2496.77	2517.24	5294.76
Coq10a	ENSMUST00000043211	Coq10a-201	protein_coding	protein_coding	TRUE	ensembl	48.2808	8.1875	9.4696	14.2796	206.518
Ankrd52	ENSMUST00000014642	Ankrd52-001	protein_coding	protein_coding	TRUE	ensembl	377.984	47.2565	39.3214	55.6991	3238.45
Nabp2	ENSMUST00000166608	Nabp2-002	protein_coding	protein_coding	TRUE	ensembl	244.894	21.644	134.108	84.0488	782.18
Rnf41	ENSMUST00000096386	Rnf41-201	protein_coding	protein_coding	TRUE	ensembl	545.461	84.4182	213.021	327.295	1850.6
Smarcc2	ENSMUST00000099131	Smarcc2-202	protein_coding	protein_coding	TRUE	ensembl	478.463	35.3765	49.5125	58.382	1823.41
Myl6	ENSMUST00000164181	Myl6-201	protein_coding	protein_coding	TRUE	ensembl	363.049	42.9347	20.3371	37.0607	75.2816
Myl6b	ENSMUST00000026428	Myl6b-201	protein_coding	protein_coding	TRUE	ensembl	54.9925	21.904	32.9632	28.3632	146.859
Esyt1	ENSMUST00000026427	Esyt1-201	protein_coding	protein_coding	TRUE	ensembl	1125.48	107.757	118.776	87.9954	4280.8
Zc3h10	ENSMUST00000040572	Zc3h10-001	protein_coding	protein_coding	TRUE	ensembl	316.604	23.0953	72.8708	107.452	847.667
Rpl41	ENSMUST00000176906	Rpl41-007	protein_coding	protein_coding	TRUE	ensembl	601.813	140.771	691.687	545.117	359.098
Pa2g4	ENSMUST00000026425	Pa2g4-001	protein_coding	protein_coding	TRUE	ensembl	7323.85	454.744	1973.74	2589.16	5883.14
Erbb3	ENSMUST00000082059	Erbb3-001	protein_coding	protein_coding	TRUE	ensembl	658.146	40.6422	96.2743	69.7557	3032.34
Rps26	ENSMUST00000026420	Rps26-201	protein_coding	protein_coding	TRUE	ensembl	398.293	57.1972	76.2528	215.734	1855.19
Ikzf4	ENSMUST00000065334	Ikzf4-002	protein_coding	protein_coding	TRUE	ensembl	15.4126	4.82904	4.23877	4.34537	166.015
Suox	ENSMUST00000054764	Suox-201	protein_coding	protein_coding	TRUE	ensembl	198.106	24.3892	20.1567	30.8433	584.887
Rab5b	ENSMUST00000000727	Rab5b-201	protein_coding	protein_coding	TRUE	ensembl	67.4108	26.0171	55.9157	45.9541	207.718
Cdk2	ENSMUST00000026415	Cdk2-201	protein_coding	protein_coding	TRUE	ensembl	999.571	125.568	270.921	330.559	2758.09
Pmel	ENSMUST00000054125	Pmel-201	protein_coding	protein_coding	TRUE	ensembl	583.841	32.3487	35.1728	48.6506	844.109
Dgka	ENSMUST00000026414	Dgka-201	protein_coding	protein_coding	TRUE	ensembl	605.613	46.7332	129.192	109.094	1166.61
Wibg	ENSMUST00000163377	Wibg-202	protein_coding	protein_coding	TRUE	ensembl	825.007	166.807	281.022	443.43	929.452
Mmp19	ENSMUST00000026411	Mmp19-201	protein_coding	protein_coding	TRUE	ensembl	40.8011	3.62178	4.7348	13.4551	152.884
Tmem198b	ENSMUST00000051011	Tmem198b-001	protein_coding	protein_coding	TRUE	ensembl	212.793	10.7433	39.3214	58.1725	760.871
Dnajc14	ENSMUST00000026410	Dnajc14-201	protein_coding	protein_coding	TRUE	ensembl	301.203	41.9908	77.0194	117.372	2323.11
Ormdl2	ENSMUST00000026409	Ormdl2-201	protein_coding	protein_coding	TRUE	ensembl	215.52	43.7213	173.88	129.82	464.277
Sarnp	ENSMUST00000105230	Sarnp-201	protein_coding	protein_coding	TRUE	ensembl	13.7358	7.36555	9.83035	4.14263	45.7348
Gdf11	ENSMUST00000026408	Gdf11-001	protein_coding	protein_coding	TRUE	ensembl	27.9718	6.57893	7.93643	11.7994	626.377
Cd63	ENSMUST00000105229	Cd63-202	protein_coding	protein_coding	TRUE	ensembl	781.59	24.0392	67.8204	134.774	847.784
Rdh5	ENSMUST00000026406	Rdh5-001	protein_coding	protein_coding	TRUE	ensembl	3.17269	0.857281	1.66845	2.27743	42.4394
Bloc1s1	ENSMUST00000153731	Bloc1s1-003	protein_coding	protein_coding	TRUE	ensembl	227.8	55.6719	256.265	175.112	99.9191
Itga7	ENSMUST00000099112	Itga7-201	protein_coding	protein_coding	TRUE	ensembl	372.825	47.5711	47.7989	129.354	1819.11
Mettl7b	ENSMUST00000026398	Mettl7b-201	protein_coding	protein_coding	TRUE	ensembl	6.84559	1.36458	1.21752	1.24347	26.6459
Sfi1	ENSMUST00000118627	Sfi1-012	protein_coding	protein_coding	TRUE	ensembl	42.7503	13.9798	20.0214	32.9113	215.788
Eif4enif1	ENSMUST00000110049	Eif4enif1-003	protein_coding	protein_coding	TRUE	ensembl	1061.9	58.9951	194.127	135.396	4461.27
Drg1	ENSMUST00000020741	Drg1-001	protein_coding	protein_coding	TRUE	ensembl	3968.62	173.855	587.566	570.061	5273.5
Patz1	ENSMUST00000134089	Patz1-004	protein_coding	protein_coding	TRUE	ensembl	621.983	31.1768	68.8124	50.7388	2405.86
Pik3ip1	ENSMUST00000045153	Pik3ip1-001	protein_coding	protein_coding	TRUE	ensembl	146.972	26.8904	54.7884	69.5191	643.404
Limk2	ENSMUST00000101638	Limk2-001	protein_coding	protein_coding	TRUE	ensembl	1278.92	77.5793	120.895	142.248	6707.9
Rnf185	ENSMUST00000077078	Rnf185-001	protein_coding	protein_coding	TRUE	ensembl	295.938	70.875	118.099	253.843	1729.08
Selm	ENSMUST00000094469	Selm-001	protein_coding	protein_coding	TRUE	ensembl	376.815	103.644	244.767	218.6	396.425
Smtn	ENSMUST00000075118	Smtn-003	protein_coding	protein_coding	TRUE	ensembl	1127.47	130.747	294.189	264.324	2683.7
Morc2a	ENSMUST00000096441	Morc2a-001	protein_coding	protein_coding	TRUE	ensembl	2193.01	47.9724	128.291	440.531	5684.14
Osbp2	ENSMUST00000070552	Osbp2-001	protein_coding	protein_coding	TRUE	ensembl	17.9981	0	3.69765	2.27743	32.5553
4921536K21Rik	ENSMUST00000020712	4921536K21Rik-001	protein_coding	protein_coding	TRUE	ensembl	13.2826	1.55724	4.0584	2.27743	43.8086
Dusp18	ENSMUST00000109996	Dusp18-001	protein_coding	protein_coding	TRUE	ensembl	67.8664	10.4447	20.6978	20.2942	270.227
Slc35e4	ENSMUST00000109995	Slc35e4-001	protein_coding	protein_coding	TRUE	ensembl	308.902	47.0991	85.4519	210.909	1097.31
Tcn2	ENSMUST00000109993	Tcn2-001	protein_coding	protein_coding	TRUE	ensembl	1825.02	149.938	230.111	403.085	3804.33
Pes1	ENSMUST00000109985	Pes1-001	protein_coding	protein_coding	TRUE	ensembl	2187.06	437.153	388.885	509.881	1574.91
Gal3st1	ENSMUST00000063004	Gal3st1-002	protein_coding	protein_coding	TRUE	ensembl	58.9754	3.11448	10.3715	17.3882	97.5836
Sec14l4	ENSMUST00000019512	Sec14l4-001	protein_coding	protein_coding	TRUE	ensembl	73.7116	13.4372	11.093	21.1119	221.821
Mtfp1	ENSMUST00000004868	Mtfp1-001	protein_coding	protein_coding	TRUE	ensembl	228.57	30.3195	71.6533	80.7509	385.317
Sec14l2	ENSMUST00000003681	Sec14l2-006	protein_coding	protein_coding	TRUE	ensembl	189.178	11.3373	35.2179	35.5942	345
Rnf215	ENSMUST00000003677	Rnf215-001	protein_coding	protein_coding	TRUE	ensembl	137.358	30.0595	26.6502	32.3031	894.289
Ccdc157	ENSMUST00000093381	Ccdc157-001	protein_coding	protein_coding	TRUE	ensembl	58.9777	15.7104	20.2469	24.8355	685.825
Sf3a1	ENSMUST00000002198	Sf3a1-003	protein_coding	protein_coding	TRUE	ensembl	6764.24	529.813	925.225	753.715	7810.57
Tbc1d10a	ENSMUST00000041042	Tbc1d10a-001	protein_coding	protein_coding	TRUE	ensembl	771.029	53.7487	69.3536	103.708	1320.57
Gatsl3	ENSMUST00000020699	Gatsl3-001	protein_coding	protein_coding	TRUE	ensembl	1199.49	102.578	188.31	266.622	1624.77
Osm	ENSMUST00000075221	Osm-001	protein_coding	protein_coding	TRUE	ensembl	13.872	5.30101	9.92054	11.5899	73.7984
Lif	ENSMUST00000066283	Lif-001	protein_coding	protein_coding	TRUE	ensembl	104.267	35.1132	41.4408	67.0728	1511.46
Hormad2	ENSMUST00000109948	Hormad2-001	protein_coding	protein_coding	TRUE	ensembl	78.0655	2.57184	20.5175	66.0253	178.61
Mtmr3	ENSMUST00000040448	Mtmr3-002	protein_coding	protein_coding	TRUE	ensembl	795.288	39.7849	51.0908	87.9954	3931.78
Ascc2	ENSMUST00000070257	Ascc2-001	protein_coding	protein_coding	TRUE	ensembl	1135.37	86.3061	148.177	224.804	1819.57
Uqcr10	ENSMUST00000058407	Uqcr10-001	protein_coding	protein_coding	TRUE	ensembl	1753.73	141.856	623.911	542.874	1228.41
Zmat5	ENSMUST00000009220	Zmat5-001	protein_coding	protein_coding	TRUE	ensembl	396.138	49.2343	278.587	235.812	509.792
Cabp7	ENSMUST00000009219	Cabp7-001	protein_coding	protein_coding	TRUE	ensembl	6.11993	1.01461	1.3528	0.621733	103.084
Nf2	ENSMUST00000109910	Nf2-001	protein_coding	protein_coding	TRUE	ensembl	810.149	70.9457	303.433	306.778	6299.59
Nipsnap1	ENSMUST00000038570	Nipsnap1-001	protein_coding	protein_coding	TRUE	ensembl	1399.9	223.474	414.453	283.409	3118.18
Thoc5	ENSMUST00000101615	Thoc5-001	protein_coding	protein_coding	TRUE	ensembl	2447.5	110.101	163.328	146.154	2424.65
Nefh	ENSMUST00000093369	Nefh-001	protein_coding	protein_coding	TRUE	ensembl	1077.85	46.1199	63.266	65.2076	1367.8
Ap1b1	ENSMUST00000109897	Ap1b1-001	protein_coding	protein_coding	TRUE	ensembl	3992.13	76.8247	192.909	406.579	4098.83
Gas2l1	ENSMUST00000056649	Gas2l1-001	protein_coding	protein_coding	TRUE	ensembl	112.108	40.3275	98.6191	55.8951	2022.85
Rasl10a	ENSMUST00000037218	Rasl10a-001	protein_coding	protein_coding	TRUE	ensembl	7.34345	2.95715	2.16448	6.42007	43.8824
Ewsr1	ENSMUST00000102930	Ewsr1-009	protein_coding	protein_coding	TRUE	ensembl	1031.26	46.1519	25.613	96.6997	867.481
Rhbdd3	ENSMUST00000036320	Rhbdd3-002	protein_coding	protein_coding	TRUE	ensembl	281.153	10.9873	82.611	146.175	998.349
Emid1	ENSMUST00000062821	Emid1-001	protein_coding	protein_coding	TRUE	ensembl	38.1709	4.79371	3.83293	2.89917	213.813
Kremen1	ENSMUST00000020662	Kremen1-001	protein_coding	protein_coding	TRUE	ensembl	129.881	27.889	21.8703	28.1604	2702.83
Znrf3	ENSMUST00000143746	Znrf3-003	protein_coding	protein_coding	TRUE	ensembl	35.8131	7.90819	12.3105	18.8412	284.455
Xbp1	ENSMUST00000063084	Xbp1-001	protein_coding	protein_coding	TRUE	ensembl	955.813	164.515	246.48	317.678	4685.96
Ccdc117	ENSMUST00000020776	Ccdc117-001	protein_coding	protein_coding	TRUE	ensembl	770.484	49.199	183.755	265.432	2790.79
Mrps24	ENSMUST00000154330	Mrps24-001	protein_coding	protein_coding	TRUE	ensembl	576.64	72.1529	107.277	213.443	1470.68
Urgcp	ENSMUST00000093362	Urgcp-003	protein_coding	protein_coding	TRUE	ensembl	273.45	38.247	26.9207	52.7932	907.561
Dbnl	ENSMUST00000102928	Dbnl-002	protein_coding	protein_coding	TRUE	ensembl	1271.56	63.5448	85.7224	141.417	2099.92
Pgam2	ENSMUST00000020768	Pgam2-001	protein_coding	protein_coding	TRUE	ensembl	100.455	21.4867	20.6528	31.8773	80.7984
Polm	ENSMUST00000109837	Polm-003	protein_coding	protein_coding	TRUE	ensembl	157.308	35.2192	54.7884	61.8962	725.592
Aebp1	ENSMUST00000102923	Aebp1-001	protein_coding	protein_coding	TRUE	ensembl	981.08	133.094	107.052	389.184	3955.78
Pold2	ENSMUST00000102922	Pold2-001	protein_coding	protein_coding	TRUE	ensembl	3101.94	147.141	267.268	416.973	2879.02
Myl7	ENSMUST00000102921	Myl7-001	protein_coding	protein_coding	TRUE	ensembl	100.049	8.64347	36.9314	32.7085	77.4041
Gck	ENSMUST00000102920	Gck-004	protein_coding	protein_coding	TRUE	ensembl	23.3008	4.28641	9.15395	16.9692	51.0217
Ykt6	ENSMUST00000002818	Ykt6-001	protein_coding	protein_coding	TRUE	ensembl	690.883	99.13	135.1	213.011	3314.26
Camk2b	ENSMUST00000019133	Camk2b-009	protein_coding	protein_coding	TRUE	ensembl	239.499	19.2808	33.5044	22.9771	236.813
Nudcd3	ENSMUST00000066496	Nudcd3-004	protein_coding	protein_coding	TRUE	ensembl	1764.96	176.603	172.572	312.583	6107.54
Npc1l1	ENSMUST00000004505	Npc1l1-001	protein_coding	protein_coding	TRUE	ensembl	15.3679	2.41452	3.20163	3.93313	33.2515
Ddx56	ENSMUST00000004507	Ddx56-001	protein_coding	protein_coding	TRUE	ensembl	2150.57	173.957	182.042	196.062	3289.01
Tmed4	ENSMUST00000004508	Tmed4-001	protein_coding	protein_coding	TRUE	ensembl	461.357	68.5505	115.664	167.3	1599.61
Ogdh	ENSMUST00000093350	Ogdh-002	protein_coding	protein_coding	TRUE	ensembl	4391.15	148.573	246.841	299.344	7317.79
Zmiz2	ENSMUST00000102914	Zmiz2-004	protein_coding	protein_coding	TRUE	ensembl	1378.96	65.8533	113.545	209.098	4827.7
H2afv	ENSMUST00000109737	H2afv-001	protein_coding	protein_coding	TRUE	ensembl	543.676	65.574	61.0564	331.451	2089.38
Purb	ENSMUST00000179343	Purb-001	protein_coding	protein_coding	TRUE	ensembl	367.616	42.1994	51.7672	64.7953	11697.8
Myo1g	ENSMUST00000003459	Myo1g-001	protein_coding	protein_coding	TRUE	ensembl	116.962	18.5102	14.7455	9.52873	150.818
Ccm2	ENSMUST00000000388	Ccm2-001	protein_coding	protein_coding	TRUE	ensembl	259.853	59.8524	102.362	111.79	2131.58
Nacad	ENSMUST00000045713	Nacad-001	protein_coding	protein_coding	TRUE	ensembl	32.7766	5.65099	6.40325	10.1437	156.679
Tbrg4	ENSMUST00000000394	Tbrg4-007	protein_coding	protein_coding	TRUE	ensembl	1640.49	149.045	215.366	388.84	4577.72
Ramp3	ENSMUST00000045374	Ramp3-001	protein_coding	protein_coding	TRUE	ensembl	119.996	33.19	50.234	53.6244	284.175
Adcy1	ENSMUST00000020706	Adcy1-001	protein_coding	protein_coding	TRUE	ensembl	14.2806	4.51439	5.86213	4.9671	904.547
Igfbp3	ENSMUST00000020702	Igfbp3-001	protein_coding	protein_coding	TRUE	ensembl	4084.76	320.896	517.762	533.825	14726.1
Tns3	ENSMUST00000020695	Tns3-001	protein_coding	protein_coding	TRUE	ensembl	5633.84	246.724	331.211	586.057	12792.7
Pkd1l1	ENSMUST00000154153	Pkd1l1-001	protein_coding	protein_coding	TRUE	ensembl	4.94104	2.57184	0.94696	1.8652	39.1693
Hus1	ENSMUST00000020683	Hus1-001	protein_coding	protein_coding	TRUE	ensembl	259.851	46.2419	80.7171	73.7091	2575.73
Gm11992	ENSMUST00000043285	Gm11992-001	protein_coding	protein_coding	TRUE	ensembl	8.0691	1.36458	6.17779	0	20.4412
Upp1	ENSMUST00000020677	Upp1-001	protein_coding	protein_coding	TRUE	ensembl	5787.84	239.997	1264.91	1700.26	2640.24
Abca13	ENSMUST00000042740	Abca13-001	protein_coding	protein_coding	TRUE	ensembl	7.70745	1.52191	1.44299	4.34537	67.5283
Vwc2	ENSMUST00000109681	Vwc2-001	protein_coding	protein_coding	TRUE	ensembl	2.08538	0	2.34485	0	10.401
Zpbp	ENSMUST00000020413	Zpbp-001	protein_coding	protein_coding	TRUE	ensembl	2.08538	0.699957	0	1.03397	25.4814
Ikzf1	ENSMUST00000065433	Ikzf1-002	protein_coding	protein_coding	TRUE	ensembl	7.34345	0.349979	1.89392	2.06793	69.2498
Fignl1	ENSMUST00000047689	Fignl1-001	protein_coding	protein_coding	TRUE	ensembl	3804.01	179.557	485.745	341.372	3714.74
Ddc	ENSMUST00000066237	Ddc-001	protein_coding	protein_coding	TRUE	ensembl	271.776	21.0114	37.8333	59.4025	713.263
Grb10	ENSMUST00000093321	Grb10-005	protein_coding	protein_coding	TRUE	ensembl	570.849	27.8536	62.6797	58.3956	1513.11
Cobl	ENSMUST00000046755	Cobl-001	protein_coding	protein_coding	TRUE	ensembl	1575	72.6956	182.989	135.612	3425.74
Vstm2a	ENSMUST00000109647	Vstm2a-001	protein_coding	protein_coding	TRUE	ensembl	4.30697	0.349979	4.01331	1.03397	32.0637
Egfr	ENSMUST00000102884	Egfr-002	protein_coding	protein_coding	TRUE	ensembl	453.06	62.6009	66.3774	95.4292	1578.96
Fbxo48	ENSMUST00000061327	Fbxo48-002	protein_coding	protein_coding	TRUE	ensembl	13.2826	4.47906	5.59157	4.55487	289.004
Cnrip1	ENSMUST00000058159	Cnrip1-001	protein_coding	protein_coding	TRUE	ensembl	12.1929	2.72917	4.91517	12.2049	37.6039
Ppp3r1	ENSMUST00000102880	Ppp3r1-001	protein_coding	protein_coding	TRUE	ensembl	1303.26	97.0141	347.038	258.343	4243.55
Wdr92	ENSMUST00000046955	Wdr92-001	protein_coding	protein_coding	TRUE	ensembl	1135.98	130.837	203.236	199.177	1652.67
Pno1	ENSMUST00000020317	Pno1-001	protein_coding	protein_coding	TRUE	ensembl	2768.81	375.264	1030.38	900.728	3236.34
C1d	ENSMUST00000000594	C1d-001	protein_coding	protein_coding	TRUE	ensembl	546.785	55.2866	288.417	190.453	1176.59
Etaa1	ENSMUST00000076661	Etaa1-001	protein_coding	protein_coding	TRUE	ensembl	354.825	41.7628	134.964	60.673	1200.03
Meis1	ENSMUST00000118661	Meis1-006	protein_coding	protein_coding	TRUE	ensembl	14.6892	0.857281	0.315653	0.621733	85.092
Spred2	ENSMUST00000093299	Spred2-001	protein_coding	protein_coding	TRUE	ensembl	676.429	126.653	240.483	349.637	2176.5
Actr2	ENSMUST00000000137	Actr2-003	protein_coding	protein_coding	TRUE	ensembl	4228.84	202.951	90.7729	340.162	5036.36
Rab1	ENSMUST00000109601	Rab1-002	protein_coding	protein_coding	TRUE	ensembl	3777.18	696.902	1703.36	2752.71	4342.83
Cep68	ENSMUST00000162811	Cep68-003	protein_coding	protein_coding	TRUE	ensembl	976.263	54.6927	184.477	226.054	2681.77
Slc1a4	ENSMUST00000004634	Slc1a4-001	protein_coding	protein_coding	TRUE	ensembl	1525.46	117.361	235.252	425.698	5226.19
Sertad2	ENSMUST00000093292	Sertad2-001	protein_coding	protein_coding	TRUE	ensembl	233.687	27.7316	68.8575	159.576	3324.59
Aftph	ENSMUST00000177543	Aftph-006	protein_coding	protein_coding	TRUE	ensembl	608.02	27.1343	37.3373	106.83	2092.22
Lgalsl	ENSMUST00000047028	Lgalsl-001	protein_coding	protein_coding	TRUE	ensembl	92.2076	12.1946	17.9472	40.1626	1006.71
Peli1	ENSMUST00000101477	Peli1-002	protein_coding	protein_coding	TRUE	ensembl	667.181	25.1758	72.465	315.854	2697.03
Vps54	ENSMUST00000006221	Vps54-001	protein_coding	protein_coding	TRUE	ensembl	225.991	29.8475	42.027	50.3063	4238.14
Ugp2	ENSMUST00000102875	Ugp2-001	protein_coding	protein_coding	TRUE	ensembl	545.371	27.1183	54.0669	70.1882	1471.14
Mdh1	ENSMUST00000102874	Mdh1-001	protein_coding	protein_coding	TRUE	ensembl	6798.2	440.643	589.55	627.146	5632.35
Wdpcp	ENSMUST00000020568	Wdpcp-002	protein_coding	protein_coding	TRUE	ensembl	38.9412	3.7791	10.7773	13.4551	112.828
Otx1	ENSMUST00000006071	Otx1-001	protein_coding	protein_coding	TRUE	ensembl	5.34966	0.857281	2.20957	8.488	10.9094
Ehbp1	ENSMUST00000045167	Ehbp1-001	protein_coding	protein_coding	TRUE	ensembl	555.533	46.8358	50.3693	74.3308	2154.01
Tmem17	ENSMUST00000059319	Tmem17-001	protein_coding	protein_coding	TRUE	ensembl	66.0957	9.78007	28.2284	24.6395	274.529
Commd1	ENSMUST00000057843	Commd1-001	protein_coding	protein_coding	TRUE	ensembl	1722.63	74.3235	29.8518	185.107	1850
B3gnt2	ENSMUST00000062844	B3gnt2-001	protein_coding	protein_coding	TRUE	ensembl	542.61	34.0473	63.6267	167.895	2204.43
Zrsr1	ENSMUST00000049506	Zrsr1-001	protein_coding	protein_coding	TRUE	ensembl	613.459	101.65	186.01	451.722	1365.42
Cct4	ENSMUST00000020562	Cct4-004	protein_coding	protein_coding	TRUE	ensembl	21490	1165.97	5604.88	5628.22	13706.7
Fam161a	ENSMUST00000109557	Fam161a-001	protein_coding	protein_coding	TRUE	ensembl	44.427	11.3726	14.8357	12.2116	208.462
Xpo1	ENSMUST00000102869	Xpo1-001	protein_coding	protein_coding	TRUE	ensembl	12957.2	445.979	1770.86	1276.5	26487
Usp34	ENSMUST00000137823	Usp34-001	protein_coding	protein_coding	TRUE	ensembl	2768.74	211.761	265.6	277.212	19591.5
Ahsa2	ENSMUST00000020529	Ahsa2-002	protein_coding	protein_coding	TRUE	ensembl	616.584	51.5589	55.1943	99.1596	1565.3
0610010F05Rik	ENSMUST00000043356	0610010F05Rik-003	protein_coding	protein_coding	TRUE	ensembl	108.71	1.36458	4.46424	20.4901	1251.27
Pex13	ENSMUST00000020523	Pex13-001	protein_coding	protein_coding	TRUE	ensembl	483.303	30.1815	41.3506	56.3073	1239.75
Pus10	ENSMUST00000058163	Pus10-002	protein_coding	protein_coding	TRUE	ensembl	874.678	88.4573	206.708	184.675	2127.74
Rel	ENSMUST00000102864	Rel-001	protein_coding	protein_coding	TRUE	ensembl	49.7767	2.02921	5.86213	9.9342	84.691
Papolg	ENSMUST00000102863	Papolg-002	protein_coding	protein_coding	TRUE	ensembl	423.922	110.031	295.316	209.727	619.287
Bcl11a	ENSMUST00000109516	Bcl11a-005	protein_coding	protein_coding	TRUE	ensembl	30.8275	5.87898	15.1514	20.0711	44.2834
Fancl	ENSMUST00000004120	Fancl-001	protein_coding	protein_coding	TRUE	ensembl	628.047	92.7984	201.116	220.073	770.821
Vrk2	ENSMUST00000109504	Vrk2-001	protein_coding	protein_coding	TRUE	ensembl	197.794	5.33634	13.8437	12.6374	272.063
Ccdc85a	ENSMUST00000146385	Ccdc85a-002	protein_coding	protein_coding	TRUE	ensembl	60.523	3.11448	18.4432	35.5874	203.051
Efemp1	ENSMUST00000020759	Efemp1-001	protein_coding	protein_coding	TRUE	ensembl	188.811	13.7518	22.0957	19.6589	323.515
Pnpt1	ENSMUST00000020756	Pnpt1-001	protein_coding	protein_coding	TRUE	ensembl	1418.53	147.684	121.707	96.8957	2851.42
Smek2	ENSMUST00000102856	Smek2-001	protein_coding	protein_coding	TRUE	ensembl	711.11	125.776	252.252	258.85	1770.31
Ccdc104	ENSMUST00000020754	Ccdc104-001	protein_coding	protein_coding	TRUE	ensembl	351.248	41.5348	110.434	64.3831	873.87
Ccdc88a	ENSMUST00000109477	Ccdc88a-007	protein_coding	protein_coding	TRUE	ensembl	54.4923	4.28641	12.8516	81.332	364.38
Prorsd1	ENSMUST00000133103	Prorsd1-002	protein_coding	protein_coding	TRUE	ensembl	205.546	32.962	55.7354	51.9484	331.378
Mtif2	ENSMUST00000020749	Mtif2-002	protein_coding	protein_coding	TRUE	ensembl	833.196	19.6661	32.6476	46.7854	2086.23
Rps27a	ENSMUST00000102844	Rps27a-004	protein_coding	protein_coding	TRUE	ensembl	71.9879	46.0139	169.371	59.4228	29.2767
Clhc1	ENSMUST00000020753	Clhc1-001	protein_coding	protein_coding	TRUE	ensembl	3.71752	0	2.48013	2.06793	39.0871
Rtn4	ENSMUST00000078830	Rtn4-007	protein_coding	protein_coding	TRUE	ensembl	13892.3	635.297	2579.29	5136.52	24233.4
Eml6	ENSMUST00000058902	Eml6-001	protein_coding	protein_coding	TRUE	ensembl	20.4006	0.857281	1.26261	7.2513	110.394
Sptbn1	ENSMUST00000102838	Sptbn1-002	protein_coding	protein_coding	TRUE	ensembl	2150.58	331.142	549.372	781.518	41283.6
Acyp2	ENSMUST00000074613	Acyp2-001	protein_coding	protein_coding	TRUE	ensembl	57.571	14.9238	42.0721	26.5047	72.2648
Psme4	ENSMUST00000041231	Psme4-001	protein_coding	protein_coding	TRUE	ensembl	3714.49	137.114	217.034	200.833	15276.2
Gpr75	ENSMUST00000109430	Gpr75-001	protein_coding	protein_coding	TRUE	ensembl	4.30697	2.60717	3.42709	3.72363	128.179
Erlec1	ENSMUST00000073192	Erlec1-004	protein_coding	protein_coding	TRUE	ensembl	356.548	21.432	39.3214	72.2291	1630.41
Asb3	ENSMUST00000117883	Asb3-004	protein_coding	protein_coding	TRUE	ensembl	430.262	37.1971	109.081	158.772	619.852
Chac2	ENSMUST00000020553	Chac2-002	protein_coding	protein_coding	TRUE	ensembl	84.5025	12.5446	34.1357	32.7153	148.08
Stc2	ENSMUST00000020546	Stc2-001	protein_coding	protein_coding	TRUE	ensembl	609.739	64.9447	132.394	225.277	1642.86
Bod1	ENSMUST00000058060	Bod1-001	protein_coding	protein_coding	TRUE	ensembl	113.014	10.5154	41.3055	36.4389	769.027
Cpeb4	ENSMUST00000109412	Cpeb4-001	protein_coding	protein_coding	TRUE	ensembl	186.191	12.1593	13.1673	42.6495	2600.1
4930524B15Rik	ENSMUST00000102829	4930524B15Rik-001	protein_coding	protein_coding	TRUE	ensembl	2.40241	1.90722	1.84883	2.06793	18.4412
Nsg2	ENSMUST00000020537	Nsg2-001	protein_coding	protein_coding	TRUE	ensembl	12.3761	1.71456	1.44299	3.3114	34.9814
Snrnp25	ENSMUST00000039601	Snrnp25-001	protein_coding	protein_coding	TRUE	ensembl	600.751	119.775	517.762	370.498	926.535
Rhbdf1	ENSMUST00000020524	Rhbdf1-006	protein_coding	protein_coding	TRUE	ensembl	407.68	33.3473	197.87	204.28	1850.47
Mpg	ENSMUST00000020528	Mpg-001	protein_coding	protein_coding	TRUE	ensembl	488.601	60.5363	79.229	144.08	854.167
Nprl3	ENSMUST00000020530	Nprl3-013	protein_coding	protein_coding	TRUE	ensembl	393.594	64.0874	91.81	68.7352	1056.58
Sh3pxd2b	ENSMUST00000038753	Sh3pxd2b-001	protein_coding	protein_coding	TRUE	ensembl	512.78	48.8137	31.0242	47.1908	5367.21
Ubtd2	ENSMUST00000051053	Ubtd2-001	protein_coding	protein_coding	TRUE	ensembl	169.367	13.8738	32.0163	110.344	466.903
Stk10	ENSMUST00000102821	Stk10-001	protein_coding	protein_coding	TRUE	ensembl	456.334	21.4674	48.3852	48.4343	1470.05
Fbxw11	ENSMUST00000093205	Fbxw11-002	protein_coding	protein_coding	TRUE	ensembl	1004.77	54.7087	246.21	185.479	6598.57
Fgf18	ENSMUST00000020507	Fgf18-001	protein_coding	protein_coding	TRUE	ensembl	2.53862	0.699957	0.721493	0.621733	63.8638
Npm1	ENSMUST00000075641	Npm1-001	protein_coding	protein_coding	TRUE	ensembl	1636.61	288.101	1155.83	1196.61	4600.19
Tlx3	ENSMUST00000037746	Tlx3-001	protein_coding	protein_coding	TRUE	ensembl	41.2074	5.49367	6.89928	6.4133	25.6627
Ranbp17	ENSMUST00000102815	Ranbp17-001	protein_coding	protein_coding	TRUE	ensembl	511.406	31.9827	133.025	67.7013	2236.93
Gabrp	ENSMUST00000020366	Gabrp-001	protein_coding	protein_coding	TRUE	ensembl	11.4696	0.699957	4.41915	1.24347	34.7515
Kcnmb1	ENSMUST00000020362	Kcnmb1-001	protein_coding	protein_coding	TRUE	ensembl	18.0404	3.14981	4.96027	6.21057	84.5097
Dock2	ENSMUST00000093193	Dock2-001	protein_coding	protein_coding	TRUE	ensembl	97.6042	4.47906	9.78526	12.6306	128.974
Fam196b	ENSMUST00000165963	Fam196b-202	protein_coding	protein_coding	TRUE	ensembl	5.5751	0.699957	1.66845	3.93313	32.2515
Spdl1	ENSMUST00000093191	Spdl1-001	protein_coding	protein_coding	TRUE	ensembl	2066.91	199.589	446.334	431.408	2694.51
Slit3	ENSMUST00000069837	Slit3-001	protein_coding	protein_coding	TRUE	ensembl	796.615	36.5838	46.9422	80.3184	3559.58
Pank3	ENSMUST00000018990	Pank3-001	protein_coding	protein_coding	TRUE	ensembl	465.181	62.6875	200.665	138.099	7046.7
Rars	ENSMUST00000018992	Rars-001	protein_coding	protein_coding	TRUE	ensembl	8403.69	417.031	513.388	845.684	5847.02
Wwc1	ENSMUST00000018993	Wwc1-001	protein_coding	protein_coding	TRUE	ensembl	421.099	39.1203	60.8309	116.534	2418.99
Tenm2	ENSMUST00000102801	Tenm2-001	protein_coding	protein_coding	TRUE	ensembl	7.88828	0.857281	0.315653	1.24347	23.9898
Mat2b	ENSMUST00000101347	Mat2b-001	protein_coding	protein_coding	TRUE	ensembl	2093.24	188.095	677.031	617.543	2848.04
Hmmr	ENSMUST00000020579	Hmmr-001	protein_coding	protein_coding	TRUE	ensembl	3357.22	415.923	369.72	236.042	5820.83
Nudcd2	ENSMUST00000127382	Nudcd2-005	protein_coding	protein_coding	TRUE	ensembl	597.457	50.9296	143.667	196.677	1782.07
Ccng1	ENSMUST00000020576	Ccng1-001	protein_coding	protein_coding	TRUE	ensembl	1783.53	492.391	823.946	853.463	23899.7
Gabra1	ENSMUST00000020707	Gabra1-001	protein_coding	protein_coding	TRUE	ensembl	11.1526	0	0.721493	1.8652	52.8974
Gabrb2	ENSMUST00000007797	Gabrb2-001	protein_coding	protein_coding	TRUE	ensembl	29.1507	1.55724	2.57032	4.9671	97.4443
Atp10b	ENSMUST00000077659	Atp10b-001	protein_coding	protein_coding	TRUE	ensembl	1.49593	0.857281	0.315653	0.621733	14.3103
Pttg1	ENSMUST00000121638	Pttg1-010	protein_coding	protein_coding	TRUE	ensembl	992.676	77.0366	110.208	173.294	682.077
Slu7	ENSMUST00000020681	Slu7-001	protein_coding	protein_coding	TRUE	ensembl	1414.51	81.3357	240.708	202.462	2268.07
Ccnjl	ENSMUST00000050574	Ccnjl-001	protein_coding	protein_coding	TRUE	ensembl	128.065	6.00097	14.7455	48.0221	693.994
4933415A04Rik	ENSMUST00000056256	4933415A04Rik-201	protein_coding	protein_coding	TRUE	ensembl	0	1.01461	0.721493	1.24347	94.6826
Pwwp2a	ENSMUST00000094294	Pwwp2a-004	protein_coding	protein_coding	TRUE	ensembl	428.405	21.6953	47.8891	58.7875	1675.5
Ttc1	ENSMUST00000109278	Ttc1-001	protein_coding	protein_coding	TRUE	ensembl	853.714	49.321	291.348	227.899	2164.38
Adra1b	ENSMUST00000067258	Adra1b-001	protein_coding	protein_coding	TRUE	ensembl	5.21345	0.507303	0.721493	10.7722	34.5301
Ublcp1	ENSMUST00000102795	Ublcp1-004	protein_coding	protein_coding	TRUE	ensembl	8.16069	26.961	12.7163	4.76436	56.4545
Rnf145	ENSMUST00000101327	Rnf145-001	protein_coding	protein_coding	TRUE	ensembl	456.355	21.782	60.6505	111.77	2432.7
Ebf1	ENSMUST00000081265	Ebf1-001	protein_coding	protein_coding	TRUE	ensembl	68.0449	5.17902	14.5201	23.173	398.309
Clint1	ENSMUST00000109261	Clint1-001	protein_coding	protein_coding	TRUE	ensembl	3235.13	44.7199	89.4652	342.23	4922.23
Lsm11	ENSMUST00000129820	Lsm11-001	protein_coding	protein_coding	TRUE	ensembl	260.759	17.3029	23.8093	56.3209	1350.84
Thg1l	ENSMUST00000011398	Thg1l-001	protein_coding	protein_coding	TRUE	ensembl	464.896	54.4647	131.041	104.316	1029.09
Sox30	ENSMUST00000049038	Sox30-001	protein_coding	protein_coding	TRUE	ensembl	5.66669	4.28641	4.50933	0	19.9496
Gm12166	ENSMUST00000093169	Gm12166-001	protein_coding	protein_coding	TRUE	ensembl	68.3619	3.2718	2.66051	3.3114	87.3789
Adam19	ENSMUST00000011400	Adam19-001	protein_coding	protein_coding	TRUE	ensembl	1386.97	171.055	111.922	159.001	18915.7
Nipal4	ENSMUST00000020679	Nipal4-001	protein_coding	protein_coding	TRUE	ensembl	36.5834	2.7645	6.85419	9.52873	213.813
Cyfip2	ENSMUST00000093166	Cyfip2-001	protein_coding	protein_coding	TRUE	ensembl	925.798	59.2424	145.155	81.9538	3413.26
Med7	ENSMUST00000109231	Med7-002	protein_coding	protein_coding	TRUE	ensembl	751.507	27.6963	89.1044	259.627	760.272
Gnb2l1	ENSMUST00000020640	Gnb2l1-001	protein_coding	protein_coding	TRUE	ensembl	40953.4	2446.81	7206.01	9770.9	42320.9
Trim41	ENSMUST00000047145	Trim41-001	protein_coding	protein_coding	TRUE	ensembl	636.75	101.057	159.585	238.083	2436.94
Gm12184	ENSMUST00000104959	Gm12184-001	protein_coding	protein_coding	TRUE	ensembl	4.89641	0.699957	4.68971	3.3114	19.5889
Trim7	ENSMUST00000046903	Trim7-002	protein_coding	protein_coding	TRUE	ensembl	34.498	8.06551	12.2654	20.0779	201.315
Irgm1	ENSMUST00000097271	Irgm1-003	protein_coding	protein_coding	TRUE	ensembl	631.736	132.269	231.419	244.023	920.265
Psme2b-ps	ENSMUST00000104958	Psme2b-ps-001	protein_coding	protein_coding	TRUE	ensembl	269.463	17.9516	47.7989	54.0231	97.5349
Ifi47	ENSMUST00000109202	Ifi47-001	protein_coding	protein_coding	TRUE	ensembl	13.872	1.39991	2.7056	2.68967	23.0889
Zfp62	ENSMUST00000109197	Zfp62-008	protein_coding	protein_coding	TRUE	ensembl	375.143	33.434	46.9422	122.556	2238.19
Mgat1	ENSMUST00000081794	Mgat1-001	protein_coding	protein_coding	TRUE	ensembl	612.55	56.2146	87.2105	246.733	2935.21
Flt4	ENSMUST00000020617	Flt4-001	protein_coding	protein_coding	TRUE	ensembl	117.415	9.18611	11.3635	19.6657	1068.48
Cnot6	ENSMUST00000145353	Cnot6-001	protein_coding	protein_coding	TRUE	ensembl	327.308	82.421	195.48	210.504	5537.76
Gfpt2	ENSMUST00000020629	Gfpt2-001	protein_coding	protein_coding	TRUE	ensembl	2371.36	75.6847	139.203	123.171	2348.91
Mapk9	ENSMUST00000020634	Mapk9-001	protein_coding	protein_coding	TRUE	ensembl	447.671	21.5894	106.195	74.1146	3206.24
Rasgef1c	ENSMUST00000063444	Rasgef1c-001	protein_coding	protein_coding	TRUE	ensembl	4.76021	1.55724	0.40584	3.93313	20.4412
Rnf130	ENSMUST00000102776	Rnf130-001	protein_coding	protein_coding	TRUE	ensembl	173.761	10.6374	14.0691	16.557	1013.57
Tbc1d9b	ENSMUST00000101270	Tbc1d9b-002	protein_coding	protein_coding	TRUE	ensembl	377.989	27.1183	28.8146	31.0596	2441.21
3010026O09Rik	ENSMUST00000020647	3010026O09Rik-001	protein_coding	protein_coding	TRUE	ensembl	245.572	18.6322	47.5284	51.7728	241.959
Sqstm1	ENSMUST00000102774	Sqstm1-001	protein_coding	protein_coding	TRUE	ensembl	5532.3	457.329	1040.26	791.864	8585.18
Mgat4b	ENSMUST00000041725	Mgat4b-001	protein_coding	protein_coding	TRUE	ensembl	206.354	96.4555	82.5208	103.498	1391.06
Maml1	ENSMUST00000059458	Maml1-001	protein_coding	protein_coding	TRUE	ensembl	545.23	29.4462	33.6847	78.0545	3375.4
Canx	ENSMUST00000020637	Canx-001	protein_coding	protein_coding	TRUE	ensembl	22546.8	1039.63	1426.66	2670.33	77506.6
Hnrnph1	ENSMUST00000077817	Hnrnph1-006	protein_coding	protein_coding	TRUE	ensembl	7642.54	527.369	1682.84	1300.58	8103.69
Rufy1	ENSMUST00000020643	Rufy1-001	protein_coding	protein_coding	TRUE	ensembl	326.543	23.3392	23.8544	40.149	455.592
Adamts2	ENSMUST00000040523	Adamts2-001	protein_coding	protein_coding	TRUE	ensembl	73.263	5.49367	6.0876	8.28526	501.012
Zfp354c	ENSMUST00000109135	Zfp354c-001	protein_coding	protein_coding	TRUE	ensembl	404.063	47.0478	88.879	240.455	2113.05
Zfp879	ENSMUST00000109134	Zfp879-001	protein_coding	protein_coding	TRUE	ensembl	20.6706	0.857281	4.7348	5.58883	47.7012
Grm6	ENSMUST00000000631	Grm6-001	protein_coding	protein_coding	TRUE	ensembl	6.11993	2.7645	0	5.16984	44.5049
Zfp454	ENSMUST00000050595	Zfp454-001	protein_coding	protein_coding	TRUE	ensembl	68.5005	4.09375	14.6102	11.5967	212.06
Zfp2	ENSMUST00000116378	Zfp2-002	protein_coding	protein_coding	TRUE	ensembl	82.6003	27.6963	48.1146	50.509	594.966
Zfp354b	ENSMUST00000109124	Zfp354b-001	protein_coding	protein_coding	TRUE	ensembl	16.2744	2.57184	5.05045	11.1844	17.2281
Zfp354a	ENSMUST00000102766	Zfp354a-001	protein_coding	protein_coding	TRUE	ensembl	59.2525	6.00097	20.2469	33.1208	194.085
Clk4	ENSMUST00000093132	Clk4-001	protein_coding	protein_coding	TRUE	ensembl	363.896	40.3275	84.8657	130.638	1473.55
Col23a1	ENSMUST00000102765	Col23a1-001	protein_coding	protein_coding	TRUE	ensembl	6.39235	1.87189	1.44299	1.8652	154.367
Agxt2l2	ENSMUST00000020625	Agxt2l2-004	protein_coding	protein_coding	TRUE	ensembl	102.726	14.1371	10.7322	10.7587	208.576
Hnrnpab	ENSMUST00000109103	Hnrnpab-003	protein_coding	protein_coding	TRUE	ensembl	17917.7	829.849	2466.92	4322.99	15348.3
Nhp2	ENSMUST00000127405	Nhp2-001	protein_coding	protein_coding	TRUE	ensembl	3394.88	730.985	2390.4	1810.53	3018.5
Rmnd5b	ENSMUST00000001081	Rmnd5b-001	protein_coding	protein_coding	TRUE	ensembl	445.729	64.0168	116.476	147.391	1554.92
N4bp3	ENSMUST00000001080	N4bp3-001	protein_coding	protein_coding	TRUE	ensembl	616.937	58.3304	187.588	187.358	1090.72
D930048N14Rik	ENSMUST00000064493	D930048N14Rik-001	protein_coding	protein_coding	TRUE	ensembl	8.0691	6.85825	5.18573	10.5559	916.384
0610009B22Rik	ENSMUST00000109098	0610009B22Rik-002	protein_coding	protein_coding	TRUE	ensembl	471.108	19.3675	40.8095	85.914	460.371
Sec24a	ENSMUST00000109097	Sec24a-001	protein_coding	protein_coding	TRUE	ensembl	914.523	49.8283	123.015	197.927	3025.26
Sar1b	ENSMUST00000020653	Sar1b-001	protein_coding	protein_coding	TRUE	ensembl	1022.88	53.9221	162.832	162.13	1545.43
Phf15	ENSMUST00000020655	Phf15-001	protein_coding	protein_coding	TRUE	ensembl	582.218	44.9639	71.9239	90.6648	3198.14
Cdkn2aipnl	ENSMUST00000102763	Cdkn2aipnl-001	protein_coding	protein_coding	TRUE	ensembl	789.497	62.3729	98.8897	300.385	3211.66
Ube2b	ENSMUST00000020657	Ube2b-001	protein_coding	protein_coding	TRUE	ensembl	579.407	109.999	236.289	260.019	2060.61
Cdkl3	ENSMUST00000109076	Cdkl3-009	protein_coding	protein_coding	TRUE	ensembl	49.6428	4.47906	6.31307	8.488	165.342
Ppp2ca	ENSMUST00000020608	Ppp2ca-001	protein_coding	protein_coding	TRUE	ensembl	6691.19	207.006	1134.59	2226.76	11942.6
Skp1a	ENSMUST00000109072	Skp1a-002	protein_coding	protein_coding	TRUE	ensembl	3400.47	158.176	365.166	557.153	4028.77
Tcf7	ENSMUST00000086844	Tcf7-001	protein_coding	protein_coding	TRUE	ensembl	499.084	26.2257	28.8146	31.4718	2392.89
Vdac1	ENSMUST00000102758	Vdac1-001	protein_coding	protein_coding	TRUE	ensembl	5766.92	436.097	708.101	1487.81	3069.08
9530068E07Rik	ENSMUST00000109057	9530068E07Rik-001	protein_coding	protein_coding	TRUE	ensembl	608.285	155.769	144.299	165.584	5007.45
Fstl4	ENSMUST00000036796	Fstl4-001	protein_coding	protein_coding	TRUE	ensembl	19.0855	1.90722	2.75069	1.03397	46.9478
Hspa4	ENSMUST00000020630	Hspa4-001	protein_coding	protein_coding	TRUE	ensembl	27585.9	756.203	2459.21	2908.4	32154.8
Zcchc10	ENSMUST00000018383	Zcchc10-001	protein_coding	protein_coding	TRUE	ensembl	670.579	71.119	245.578	238.928	798.84
Aff4	ENSMUST00000060945	Aff4-001	protein_coding	protein_coding	TRUE	ensembl	4281.42	197.265	330.173	743.22	27602.5
Uqcrq	ENSMUST00000061326	Uqcrq-001	protein_coding	protein_coding	TRUE	ensembl	2512.32	405.507	1661.64	1758.44	1547.25
Gdf9	ENSMUST00000018382	Gdf9-001	protein_coding	protein_coding	TRUE	ensembl	6.84559	1.36458	1.12733	0.621733	23.2851
Shroom1	ENSMUST00000093114	Shroom1-002	protein_coding	protein_coding	TRUE	ensembl	32.415	5.68632	7.35021	15.523	78.4947
Sept8	ENSMUST00000121334	Sept8-004	protein_coding	protein_coding	TRUE	ensembl	431.218	26.1391	34.0004	46.1704	981.749
Kif3a	ENSMUST00000120613	Kif3a-001	protein_coding	protein_coding	TRUE	ensembl	614.818	54.4454	52.0377	64.8089	1498.99
Rad50	ENSMUST00000020649	Rad50-001	protein_coding	protein_coding	TRUE	ensembl	3800.01	127.074	370.577	315.455	5498.82
Irf1	ENSMUST00000108920	Irf1-001	protein_coding	protein_coding	TRUE	ensembl	1576.34	132.076	491.968	332.478	2919.3
Slc22a5	ENSMUST00000019044	Slc22a5-001	protein_coding	protein_coding	TRUE	ensembl	47.7359	5.80831	12.9869	15.7325	240.9
Slc22a21	ENSMUST00000076493	Slc22a21-001	protein_coding	protein_coding	TRUE	ensembl	10.2907	2.95715	6.94437	17.5977	102.527
Slc22a4	ENSMUST00000020586	Slc22a4-001	protein_coding	protein_coding	TRUE	ensembl	4.17076	1.55724	0.721493	1.24347	25.0066
Pdlim4	ENSMUST00000018755	Pdlim4-001	protein_coding	protein_coding	TRUE	ensembl	225.174	28.5889	46.6265	37.8851	339.329
P4ha2	ENSMUST00000093107	P4ha2-001	protein_coding	protein_coding	TRUE	ensembl	1638.44	183.667	292.25	392.833	2627.3
Acsl6	ENSMUST00000064690	Acsl6-004	protein_coding	protein_coding	TRUE	ensembl	36.0855	8.92279	2.79579	8.07577	96.9359
Fnip1	ENSMUST00000046835	Fnip1-001	protein_coding	protein_coding	TRUE	ensembl	630.233	29.5682	39.4567	67.4985	4060.29
Rapgef6	ENSMUST00000108895	Rapgef6-002	protein_coding	protein_coding	TRUE	ensembl	220.646	53.9381	109.577	123.583	757.048
Cdc42se2	ENSMUST00000064104	Cdc42se2-001	protein_coding	protein_coding	TRUE	ensembl	796.399	156.256	309.701	743.024	3868.47
Lyrm7	ENSMUST00000144164	Lyrm7-005	protein_coding	protein_coding	TRUE	ensembl	8.16069	1.52191	3.74275	2.68967	45.1693
Hint1	ENSMUST00000020504	Hint1-001	protein_coding	protein_coding	TRUE	ensembl	2391.57	167.436	1428.96	846.651	3701.09
Gpx3	ENSMUST00000082430	Gpx3-001	protein_coding	protein_coding	TRUE	ensembl	179.702	38.247	37.7431	50.3266	1133.12
Tnip1	ENSMUST00000102731	Tnip1-003	protein_coding	protein_coding	TRUE	ensembl	846.462	113.845	164.816	229.825	2140.35
Anxa6	ENSMUST00000108883	Anxa6-001	protein_coding	protein_coding	TRUE	ensembl	5847.6	480.72	531.876	777.321	8709.65
Gm2a	ENSMUST00000000608	Gm2a-001	protein_coding	protein_coding	TRUE	ensembl	455.505	60.623	98.8446	123.394	853.197
Slc36a1	ENSMUST00000108872	Slc36a1-001	protein_coding	protein_coding	TRUE	ensembl	164.287	20.9247	20.6077	54.8679	1953.47
Fat2	ENSMUST00000068853	Fat2-001	protein_coding	protein_coding	TRUE	ensembl	74.5288	12.6666	6.89928	2.48693	329.878
Sparc	ENSMUST00000018737	Sparc-001	protein_coding	protein_coding	TRUE	ensembl	10788.3	1208.21	1717.38	1731.29	51655.1
Atox1	ENSMUST00000108857	Atox1-001	protein_coding	protein_coding	TRUE	ensembl	817.563	275.139	494.764	456.906	2225.79
G3bp1	ENSMUST00000018727	G3bp1-001	protein_coding	protein_coding	TRUE	ensembl	1134.45	217.544	218.613	374.283	5169.46
Glra1	ENSMUST00000075603	Glra1-003	protein_coding	protein_coding	TRUE	ensembl	9.79283	0	1.3528	2.06793	13.0402
Fam114a2	ENSMUST00000108850	Fam114a2-002	protein_coding	protein_coding	TRUE	ensembl	905.045	57.7718	195.705	181.33	1955.09
Mfap3	ENSMUST00000020830	Mfap3-002	protein_coding	protein_coding	TRUE	ensembl	1033.42	140.995	152.731	257.35	7457.58
Galnt10	ENSMUST00000108846	Galnt10-002	protein_coding	protein_coding	TRUE	ensembl	52.8555	11.3373	15.9179	67.262	318.002
Sap30l	ENSMUST00000020826	Sap30l-001	protein_coding	protein_coding	TRUE	ensembl	97.6488	6.00097	30.1674	69.3502	560.043
Hand1	ENSMUST00000036917	Hand1-001	protein_coding	protein_coding	TRUE	ensembl	1289.54	350.323	596.991	728.055	3013.03
Larp1	ENSMUST00000071487	Larp1-001	protein_coding	protein_coding	TRUE	ensembl	3225.82	131.392	212.931	174.518	13261.2
Cnot8	ENSMUST00000108843	Cnot8-003	protein_coding	protein_coding	TRUE	ensembl	384.926	59.1171	312.993	212.2	1650.63
Gemin5	ENSMUST00000035604	Gemin5-001	protein_coding	protein_coding	TRUE	ensembl	5374.3	207.607	159.225	276.82	9266.15
Mrpl22	ENSMUST00000020820	Mrpl22-001	protein_coding	protein_coding	TRUE	ensembl	329.478	27.539	31.7457	86.5154	252.754
Igtp	ENSMUST00000094169	Igtp-003	protein_coding	protein_coding	TRUE	ensembl	306.137	16.009	62.5445	90.8878	477.916
Irgm2	ENSMUST00000108836	Irgm2-001	protein_coding	protein_coding	TRUE	ensembl	120.358	11.302	22.7721	74.3038	560.054
Zfp692	ENSMUST00000049353	Zfp692-001	protein_coding	protein_coding	TRUE	ensembl	125.163	20.0321	30.6184	26.4912	564.468
Zfp672	ENSMUST00000108829	Zfp672-003	protein_coding	protein_coding	TRUE	ensembl	38.0347	3.2718	16.3238	29.1809	279.39
Gm9900	ENSMUST00000065533	Gm9900-201	protein_coding	protein_coding	TRUE	ensembl	3.85372	1.04994	4.46424	7.65677	363.932
Sh3bp5l	ENSMUST00000073128	Sh3bp5l-001	protein_coding	protein_coding	TRUE	ensembl	443.456	111.867	229.164	225.081	1986.83
Fam183b	ENSMUST00000094156	Fam183b-002	protein_coding	protein_coding	TRUE	ensembl	85.0473	9.08011	13.3025	5.3861	37.6777
Gm12258	ENSMUST00000139337	Gm12258-001	protein_coding	protein_coding	TRUE	ensembl	36.3603	8.76547	10.1009	13.2524	532.657
2810021J22Rik	ENSMUST00000073924	2810021J22Rik-001	protein_coding	protein_coding	TRUE	ensembl	72.8521	16.0957	25.4326	43.6835	588.681
Zfp39	ENSMUST00000102703	Zfp39-001	protein_coding	protein_coding	TRUE	ensembl	208.305	34.2399	13.6633	48.0288	449.978
Rnf187	ENSMUST00000094151	Rnf187-001	protein_coding	protein_coding	TRUE	ensembl	1280.24	132.182	204.724	342.426	4989.45
Hist3h2ba	ENSMUST00000078267	Hist3h2ba-001	protein_coding	protein_coding	TRUE	ensembl	321.198	97.2261	331.662	891.808	285.031
Hist3h2a	ENSMUST00000108817	Hist3h2a-001	protein_coding	protein_coding	TRUE	ensembl	5757.77	2014.55	2394.95	11725.7	2718.62
Trim11	ENSMUST00000108809	Trim11-002	protein_coding	protein_coding	TRUE	ensembl	367.337	114.336	128.877	142.221	2528.26
Obscn	ENSMUST00000020732	Obscn-001	protein_coding	protein_coding	TRUE	ensembl	4.57938	3.07915	3.92312	2.89917	45.0787
Iba57	ENSMUST00000054523	Iba57-001	protein_coding	protein_coding	TRUE	ensembl	74.5288	8.25816	10.1911	20.9091	320.65
Guk1	ENSMUST00000170202	Guk1-001	protein_coding	protein_coding	TRUE	ensembl	561.312	159.965	227.947	180.917	1985.03
Mrpl55	ENSMUST00000045697	Mrpl55-001	protein_coding	protein_coding	TRUE	ensembl	918.502	149.886	310.468	352.549	1110.86
2310033P09Rik	ENSMUST00000020719	2310033P09Rik-001	protein_coding	protein_coding	TRUE	ensembl	291.716	52.5221	88.2026	144.505	636.61
Arf1	ENSMUST00000061242	Arf1-001	protein_coding	protein_coding	TRUE	ensembl	315.475	89.0546	232.952	124.428	749.001
Wnt3a	ENSMUST00000010044	Wnt3a-001	protein_coding	protein_coding	TRUE	ensembl	10.0183	0.349979	2.79579	4.34537	47.1609
Wnt9a	ENSMUST00000000128	Wnt9a-001	protein_coding	protein_coding	TRUE	ensembl	44.5609	8.38016	9.92054	37.2702	521.669
Prss38	ENSMUST00000061481	Prss38-001	protein_coding	protein_coding	TRUE	ensembl	5.8029	1.20726	2.25467	3.7304	17.2365
Snap47	ENSMUST00000010038	Snap47-001	protein_coding	protein_coding	TRUE	ensembl	3267.75	222.264	422.254	426.488	4123.41
Jmjd4	ENSMUST00000108777	Jmjd4-001	protein_coding	protein_coding	TRUE	ensembl	265.339	63.0728	132.935	186.554	1328.29
Zfp867	ENSMUST00000057799	Zfp867-001	protein_coding	protein_coding	TRUE	ensembl	195.887	45.5579	107.187	134.984	806.569
Zkscan17	ENSMUST00000013262	Zkscan17-001	protein_coding	protein_coding	TRUE	ensembl	886.453	87.112	300.186	259.195	3897.85
Nlrp3	ENSMUST00000079476	Nlrp3-001	protein_coding	protein_coding	TRUE	ensembl	1.49593	0.349979	1.75864	1.24347	11.5402
Mprip	ENSMUST00000066330	Mprip-002	protein_coding	protein_coding	TRUE	ensembl	866.428	69.4398	110.975	35.6077	9660.27
Pld6	ENSMUST00000125307	Pld6-001	protein_coding	protein_coding	TRUE	ensembl	73.3946	5.45833	3.83293	11.1777	88.748
Flcn	ENSMUST00000047706	Flcn-002	protein_coding	protein_coding	TRUE	ensembl	305.555	52.0855	149.62	240.32	268.729
Cops3	ENSMUST00000019517	Cops3-001	protein_coding	protein_coding	TRUE	ensembl	4698.34	271.569	448.859	405.228	4519.64
Nt5m	ENSMUST00000102695	Nt5m-001	protein_coding	protein_coding	TRUE	ensembl	41.8884	6.19362	7.89133	19.2534	169.34
Med9	ENSMUST00000081980	Med9-001	protein_coding	protein_coding	TRUE	ensembl	691.195	115.213	330.579	222.634	1311.81
Rasd1	ENSMUST00000062405	Rasd1-001	protein_coding	protein_coding	TRUE	ensembl	19.9919	9.08011	16.5042	11.7926	27.7851
Pemt	ENSMUST00000102693	Pemt-003	protein_coding	protein_coding	TRUE	ensembl	53.5388	5.84364	10.0107	13.2524	191.045
Rai1	ENSMUST00000102688	Rai1-005	protein_coding	protein_coding	TRUE	ensembl	677.157	22.7966	52.6239	244.239	5349.41
Srebf1	ENSMUST00000020846	Srebf1-005	protein_coding	protein_coding	TRUE	ensembl	1971.65	153.476	98.3486	152.183	7932.17
Tom1l2	ENSMUST00000102683	Tom1l2-002	protein_coding	protein_coding	TRUE	ensembl	132.283	14.1885	19.3901	19.4697	1144.69
Lrrc48	ENSMUST00000070805	Lrrc48-003	protein_coding	protein_coding	TRUE	ensembl	18.9962	1.04994	6.89928	3.93313	18.515
Atpaf2	ENSMUST00000108721	Atpaf2-001	protein_coding	protein_coding	TRUE	ensembl	472.106	70.2617	108.359	171.612	1383.34
Gid4	ENSMUST00000070681	Gid4-001	protein_coding	protein_coding	TRUE	ensembl	148.424	24.3892	85.4519	85.2922	2489.39
Drg2	ENSMUST00000018568	Drg2-001	protein_coding	protein_coding	TRUE	ensembl	1602.24	86.6401	435.106	316.719	1120.21
Myo15	ENSMUST00000071880	Myo15-001	protein_coding	protein_coding	TRUE	ensembl	2.53862	0.507303	2.93107	8.69074	14.3926
Alkbh5	ENSMUST00000044250	Alkbh5-001	protein_coding	protein_coding	TRUE	ensembl	1041.86	99.3033	257.754	540.644	8583.88
Llgl1	ENSMUST00000052346	Llgl1-001	protein_coding	protein_coding	TRUE	ensembl	1238.66	86.4987	70.2103	73.2766	4297.91
Flii	ENSMUST00000002889	Flii-001	protein_coding	protein_coding	TRUE	ensembl	2017.46	161.298	160.081	180.296	3305.64
Smcr7	ENSMUST00000018743	Smcr7-001	protein_coding	protein_coding	TRUE	ensembl	243.534	47.7638	83.0168	127.57	923.198
Top3a	ENSMUST00000120417	Top3a-006	protein_coding	protein_coding	TRUE	ensembl	554.885	45.3139	92.8923	162.522	1056.84
Smcr8	ENSMUST00000102667	Smcr8-001	protein_coding	protein_coding	TRUE	ensembl	697.055	90.1718	147.41	336.175	2953.75
Shmt1	ENSMUST00000018744	Shmt1-001	protein_coding	protein_coding	TRUE	ensembl	6011.14	235.964	941.008	1243.33	5119.65
Dhrs7b	ENSMUST00000108718	Dhrs7b-001	protein_coding	protein_coding	TRUE	ensembl	1303.83	122.681	354.569	221.702	2253.5
Tmem11	ENSMUST00000062677	Tmem11-001	protein_coding	protein_coding	TRUE	ensembl	1257.16	135.804	131.808	424.19	2039.26
Gm16515	ENSMUST00000019075	Gm16515-001	protein_coding	protein_coding	TRUE	ensembl	145.115	54.834	48.2499	80.5482	2510.69
Map2k3	ENSMUST00000019076	Map2k3-001	protein_coding	protein_coding	TRUE	ensembl	480.725	82.039	86.6694	120.481	1303.49
Kcnj12	ENSMUST00000041944	Kcnj12-002	protein_coding	protein_coding	TRUE	ensembl	18.4514	0.699957	1.62336	7.65677	121.516
Tnfrsf13b	ENSMUST00000010286	Tnfrsf13b-001	protein_coding	protein_coding	TRUE	ensembl	7.75207	1.20726	3.92312	3.93313	26.4328
Usp22	ENSMUST00000041683	Usp22-001	protein_coding	protein_coding	TRUE	ensembl	4020.59	238.745	399.121	551.923	13868.9
Aldh3a1	ENSMUST00000019246	Aldh3a1-001	protein_coding	protein_coding	TRUE	ensembl	41.8884	4.28641	7.57568	6.00783	53.9226
Aldh3a2	ENSMUST00000066277	Aldh3a2-001	protein_coding	protein_coding	TRUE	ensembl	672.122	66.8519	118.595	103.113	1059.73
Slc47a2	ENSMUST00000134423	Slc47a2-001	protein_coding	protein_coding	TRUE	ensembl	12.5123	2.41452	4.46424	8.069	42.8002
Slc47a1	ENSMUST00000010267	Slc47a1-001	protein_coding	protein_coding	TRUE	ensembl	118.547	7.1729	33.82	19.8752	399.463
Rnf112	ENSMUST00000060255	Rnf112-001	protein_coding	protein_coding	TRUE	ensembl	6.70938	0.857281	2.25467	1.8652	13.1711
Mfap4	ENSMUST00000040522	Mfap4-004	protein_coding	protein_coding	TRUE	ensembl	138.678	21.9233	15.7827	22.5648	289.348
Mapk7	ENSMUST00000079080	Mapk7-011	protein_coding	protein_coding	TRUE	ensembl	1083.83	126.181	310.332	563.722	3069.85
B9d1	ENSMUST00000102657	B9d1-001	protein_coding	protein_coding	TRUE	ensembl	367.48	42.7421	123.736	92.7463	503.678
Epn2	ENSMUST00000108712	Epn2-006	protein_coding	protein_coding	TRUE	ensembl	1023.77	74.2335	201.026	211.382	3771.49
Fam83g	ENSMUST00000093019	Fam83g-001	protein_coding	protein_coding	TRUE	ensembl	355.191	32.4547	59.884	66.032	937.148
Prpsap2	ENSMUST00000004955	Prpsap2-001	protein_coding	protein_coding	TRUE	ensembl	126.342	5.37167	12.4909	7.2513	116.976
Ulk2	ENSMUST00000004920	Ulk2-001	protein_coding	protein_coding	TRUE	ensembl	29.5123	3.97176	14.5201	8.07577	901.9
Akap10	ENSMUST00000058173	Akap10-002	protein_coding	protein_coding	TRUE	ensembl	239.859	20.7321	16.2787	19.6657	1110.46
Specc1	ENSMUST00000092415	Specc1-002	protein_coding	protein_coding	TRUE	ensembl	1331.91	119.74	109.171	219.566	8875.11
Adora2b	ENSMUST00000018644	Adora2b-001	protein_coding	protein_coding	TRUE	ensembl	54.2645	6.19362	24.4406	25.2545	206.524
Zswim7	ENSMUST00000072916	Zswim7-001	protein_coding	protein_coding	TRUE	ensembl	233.102	16.2883	18.4432	63.7817	710.82
Ttc19	ENSMUST00000050646	Ttc19-003	protein_coding	protein_coding	TRUE	ensembl	297.12	18.1089	48.1597	54.2394	1189.14
Ncor1	ENSMUST00000018645	Ncor1-001	protein_coding	protein_coding	TRUE	ensembl	2106.58	89.2632	83.3325	120.474	13501.5
Pigl	ENSMUST00000014389	Pigl-001	protein_coding	protein_coding	TRUE	ensembl	351.61	41.0628	92.5315	130.016	1664.57
Cenpv	ENSMUST00000018653	Cenpv-001	protein_coding	protein_coding	TRUE	ensembl	331.526	28.9389	109.487	42.4265	508.223
Ubb	ENSMUST00000019649	Ubb-001	protein_coding	protein_coding	TRUE	ensembl	639.484	14.1371	25.0268	31.2556	311.442
Trpv2	ENSMUST00000018651	Trpv2-001	protein_coding	protein_coding	TRUE	ensembl	143.161	4.32174	17.8119	24.2138	402.252
Fam211a	ENSMUST00000057194	Fam211a-001	protein_coding	protein_coding	TRUE	ensembl	17.5895	1.90722	8.02661	1.24347	160.941
Mmgt2	ENSMUST00000129162	Mmgt2-005	protein_coding	protein_coding	TRUE	ensembl	82.2809	12.9812	23.1329	37.8784	371.29
Zfp287	ENSMUST00000005399	Zfp287-001	protein_coding	protein_coding	TRUE	ensembl	71.9433	2.22186	7.39531	16.7597	259.351
Zfp286	ENSMUST00000108705	Zfp286-002	protein_coding	protein_coding	TRUE	ensembl	109.21	10.6727	21.0586	59.6187	353.967
Trim16	ENSMUST00000055006	Trim16-001	protein_coding	protein_coding	TRUE	ensembl	99.7342	8.25816	22.1859	26.2817	283.506
Fbxw10	ENSMUST00000036085	Fbxw10-002	protein_coding	protein_coding	TRUE	ensembl	15.2317	4.12908	6.71891	1.24347	48.4713
Tvp23b	ENSMUST00000014321	Tvp23b-001	protein_coding	protein_coding	TRUE	ensembl	362.811	66.4666	56.051	94.429	1810.25
Cdrt4	ENSMUST00000035854	Cdrt4-001	protein_coding	protein_coding	TRUE	ensembl	12.7847	0	4.82499	3.5209	27.9244
Pmp22	ENSMUST00000108702	Pmp22-002	protein_coding	protein_coding	TRUE	ensembl	10449.8	351.961	1860.33	3415.65	23377.1
Hs3st3b1	ENSMUST00000094103	Hs3st3b1-001	protein_coding	protein_coding	TRUE	ensembl	62.195	18.6675	40.8997	64.1601	1374.64
Cox10	ENSMUST00000049091	Cox10-001	protein_coding	protein_coding	TRUE	ensembl	627.281	40.6969	85.9028	100.836	1652.73
Hs3st3a1	ENSMUST00000058652	Hs3st3a1-001	protein_coding	protein_coding	TRUE	ensembl	18.7238	3.7791	4.32896	10.7654	94.2078
Elac2	ENSMUST00000071891	Elac2-001	protein_coding	protein_coding	TRUE	ensembl	2469.54	132.949	99.9719	94.8413	3809.14
Arhgap44	ENSMUST00000047463	Arhgap44-004	protein_coding	protein_coding	TRUE	ensembl	56.5284	6.70093	12.9869	12.8401	689.313
1700086D15Rik	ENSMUST00000108696	1700086D15Rik-001	protein_coding	protein_coding	TRUE	ensembl	0	0	0.315653	1.03397	13.3187
Myocd	ENSMUST00000102635	Myocd-001	protein_coding	protein_coding	TRUE	ensembl	22.4413	2.60717	2.66051	6.00107	116.362
Map2k4	ENSMUST00000046963	Map2k4-005	protein_coding	protein_coding	TRUE	ensembl	703.031	48.5344	161.389	92.53	6088.85
Zkscan6	ENSMUST00000018491	Zkscan6-001	protein_coding	protein_coding	TRUE	ensembl	293.994	18.4235	59.8389	99.3691	472.802
Shisa6	ENSMUST00000123454	Shisa6-002	protein_coding	protein_coding	TRUE	ensembl	21.4432	0.349979	3.42709	2.06793	323.683
Pirt	ENSMUST00000123434	Pirt-001	protein_coding	protein_coding	TRUE	ensembl	10.7439	5.26568	5.72685	6.00107	209.779
Tmem220	ENSMUST00000061786	Tmem220-001	protein_coding	protein_coding	TRUE	ensembl	14.7339	3.58645	5.77195	2.89917	79.9779
Adprm	ENSMUST00000116363	Adprm-004	protein_coding	protein_coding	TRUE	ensembl	348.571	33.312	112.553	114.291	826.066
Sco1	ENSMUST00000092996	Sco1-001	protein_coding	protein_coding	TRUE	ensembl	658.654	81.0757	180.914	167.043	1298.83
Myh3	ENSMUST00000108689	Myh3-001	protein_coding	protein_coding	TRUE	ensembl	122.131	12.3519	28.6794	22.1526	176.8
Myh13	ENSMUST00000108684	Myh13-001	protein_coding	protein_coding	TRUE	ensembl	284.288	13.4372	24.2602	22.5716	442.603
Gas7	ENSMUST00000041611	Gas7-003	protein_coding	protein_coding	TRUE	ensembl	25.614	0.699957	0.315653	0	148.073
Usp43	ENSMUST00000021288	Usp43-001	protein_coding	protein_coding	TRUE	ensembl	90.2115	3.42912	7.21493	10.3532	298.742
Wdr16	ENSMUST00000021287	Wdr16-001	protein_coding	protein_coding	TRUE	ensembl	12.9655	0.507303	2.34485	4.34537	12.6225
Stx8	ENSMUST00000108675	Stx8-002	protein_coding	protein_coding	TRUE	ensembl	142.98	52.2588	70.3907	78.6559	227.237
Ntn1	ENSMUST00000108674	Ntn1-001	protein_coding	protein_coding	TRUE	ensembl	1298.4	126.374	199.854	277.401	4865.18
Pik3r5	ENSMUST00000021283	Pik3r5-001	protein_coding	protein_coding	TRUE	ensembl	19.0855	1.55724	6.764	9.52197	96.5752
Mfsd6l	ENSMUST00000053211	Mfsd6l-001	protein_coding	protein_coding	TRUE	ensembl	11.0163	1.71456	1.03715	3.10866	39.3992
Myh10	ENSMUST00000108673	Myh10-006	protein_coding	protein_coding	TRUE	ensembl	968.429	198.787	395.153	732.658	1797.25
Ndel1	ENSMUST00000018880	Ndel1-001	protein_coding	protein_coding	TRUE	ensembl	499.801	34.3426	61.7779	220.485	2790.39
Rpl26	ENSMUST00000073471	Rpl26-001	protein_coding	protein_coding	TRUE	ensembl	136.59	20.4174	3.06635	9.31923	416.031
Arhgef15	ENSMUST00000108671	Arhgef15-001	protein_coding	protein_coding	TRUE	ensembl	43.2481	5.17902	12.581	10.5627	314.333
Slc25a35	ENSMUST00000018884	Slc25a35-002	protein_coding	protein_coding	TRUE	ensembl	86.2262	13.8738	29.0852	25.2477	141.597
Rangrf	ENSMUST00000038644	Rangrf-001	protein_coding	protein_coding	TRUE	ensembl	5.98373	0.507303	0.40584	1.03397	12.3271
Pfas	ENSMUST00000021282	Pfas-001	protein_coding	protein_coding	TRUE	ensembl	7090.62	395.197	283.727	469.577	10382.1
Ctc1	ENSMUST00000021278	Ctc1-005	protein_coding	protein_coding	TRUE	ensembl	2684.14	503.199	349.609	408.282	4879.56
Aurkb	ENSMUST00000021277	Aurkb-001	protein_coding	protein_coding	TRUE	ensembl	2316.02	117.223	889.015	1164.63	1708.71
9330160F10Rik	ENSMUST00000101007	9330160F10Rik-201	protein_coding	protein_coding	TRUE	ensembl	0.589448	0	0.40584	2.27743	17.3842
2310047M10Rik	ENSMUST00000051888	2310047M10Rik-001	protein_coding	protein_coding	TRUE	ensembl	51.0002	10.3227	18.4432	30.6271	250.189
Tmem107	ENSMUST00000094081	Tmem107-002	protein_coding	protein_coding	TRUE	ensembl	142.578	23.3392	115.935	67.2823	369.769
Vamp2	ENSMUST00000117780	Vamp2-002	protein_coding	protein_coding	TRUE	ensembl	81.6938	22.4466	59.7938	35.8172	279.955
Per1	ENSMUST00000101004	Per1-003	protein_coding	protein_coding	TRUE	ensembl	450.935	39.069	74.2687	139.518	705.283
Aloxe3	ENSMUST00000021268	Aloxe3-001	protein_coding	protein_coding	TRUE	ensembl	15.3679	1.20726	8.02661	8.07577	31.7432
Alox12b	ENSMUST00000036424	Alox12b-001	protein_coding	protein_coding	TRUE	ensembl	13.9636	2.22186	3.20163	7.24453	17.5973
Cntrob	ENSMUST00000092973	Cntrob-001	protein_coding	protein_coding	TRUE	ensembl	597.327	85.8341	129.643	115.723	1433.48
Trappc1	ENSMUST00000060956	Trappc1-003	protein_coding	protein_coding	TRUE	ensembl	479.987	64.3827	127.479	113.23	860.46
Kcnab3	ENSMUST00000018614	Kcnab3-001	protein_coding	protein_coding	TRUE	ensembl	26.5651	5.17902	13.8437	10.7654	120.485
Chd3	ENSMUST00000108661	Chd3-001	protein_coding	protein_coding	TRUE	ensembl	383.574	41.5701	32.1516	20.9091	3466.93
Cyb5d1	ENSMUST00000051620	Cyb5d1-001	protein_coding	protein_coding	TRUE	ensembl	4.30697	0	0	0.621733	12.1795
Lsmd1	ENSMUST00000144531	Lsmd1-001	protein_coding	protein_coding	TRUE	ensembl	1577.65	180.572	663.954	531.777	1728.65
Tmem88	ENSMUST00000050140	Tmem88-001	protein_coding	protein_coding	TRUE	ensembl	488.51	49.4623	71.7435	103.701	1041.08
Kdm6b	ENSMUST00000094077	Kdm6b-001	protein_coding	protein_coding	TRUE	ensembl	979.849	103.05	181.546	430.577	5229.18
Dnahc2	ENSMUST00000035539	Dnahc2-001	protein_coding	protein_coding	TRUE	ensembl	55.6712	3.81443	7.75605	8.07577	106.763
Efnb3	ENSMUST00000004036	Efnb3-001	protein_coding	protein_coding	TRUE	ensembl	42.9757	4.98636	5.54648	25.0382	369.319
Wrap53	ENSMUST00000048139	Wrap53-001	protein_coding	protein_coding	TRUE	ensembl	617.855	110.923	176.631	159.826	901.467
Trp53	ENSMUST00000005371	Trp53-001	protein_coding	protein_coding	TRUE	ensembl	5546.61	804.638	2528.38	1032.12	4567.96
Atp1b2	ENSMUST00000047889	Atp1b2-001	protein_coding	protein_coding	TRUE	ensembl	574.381	16.8663	81.5739	146.972	1113.56
Sat2	ENSMUST00000108656	Sat2-001	protein_coding	protein_coding	TRUE	ensembl	41.3459	17.181	19.1196	15.1108	58.4629
Fxr2	ENSMUST00000018909	Fxr2-006	protein_coding	protein_coding	TRUE	ensembl	3525.47	127.491	121.932	328.775	5313.56
Sox15	ENSMUST00000047373	Sox15-001	protein_coding	protein_coding	TRUE	ensembl	254.816	8.10084	31.7457	67.485	172.103
Mpdu1	ENSMUST00000018905	Mpdu1-001	protein_coding	protein_coding	TRUE	ensembl	1156.14	107.966	144.389	206.591	2704.03
Cd68	ENSMUST00000018918	Cd68-001	protein_coding	protein_coding	TRUE	ensembl	245.391	28.3609	85.5421	101.268	463.215
Eif4a1	ENSMUST00000163666	Eif4a1-001	protein_coding	protein_coding	TRUE	ensembl	12.0144	2.57184	2.25467	2.48693	305.818
Senp3	ENSMUST00000005336	Senp3-001	protein_coding	protein_coding	TRUE	ensembl	2039.7	94.0923	785.751	943.486	2585.41
BC096441	ENSMUST00000094070	BC096441-001	protein_coding	protein_coding	TRUE	ensembl	67.8195	21.782	26.0189	33.7493	236.655
Tnfsf12	ENSMUST00000181810	Tnfsf12-001	protein_coding	protein_coding	TRUE	ensembl	36.0855	7.75086	11.7694	14.9081	199.078
Tnfsf13	ENSMUST00000108648	Tnfsf13-002	protein_coding	protein_coding	TRUE	ensembl	36.8112	10.0594	10.7773	16.3475	148.833
Polr2a	ENSMUST00000058470	Polr2a-001	protein_coding	protein_coding	TRUE	ensembl	9453.67	350.073	1167.15	700.47	18610.2
Zbtb4	ENSMUST00000108639	Zbtb4-001	protein_coding	protein_coding	TRUE	ensembl	35.1344	7.33022	5.81704	14.0768	735.248
Chrnb1	ENSMUST00000045971	Chrnb1-001	protein_coding	protein_coding	TRUE	ensembl	108.754	18.1089	10.1009	8.6975	575.917
Fgf11	ENSMUST00000102585	Fgf11-001	protein_coding	protein_coding	TRUE	ensembl	11.1972	2.06454	7.07965	8.2785	74.7984
Tmem102	ENSMUST00000051025	Tmem102-001	protein_coding	protein_coding	TRUE	ensembl	316.98	45.8725	90.6376	141.383	277.12
Nlgn2	ENSMUST00000108634	Nlgn2-001	protein_coding	protein_coding	TRUE	ensembl	341.046	45.5772	50.1438	139.755	2666.03
Tmem256	ENSMUST00000094065	Tmem256-001	protein_coding	protein_coding	TRUE	ensembl	348.571	97.8554	119.858	188.621	443.379
Plscr3	ENSMUST00000019605	Plscr3-001	protein_coding	protein_coding	TRUE	ensembl	372.731	157.637	145.246	225.838	1751.63
Tnk1	ENSMUST00000108626	Tnk1-003	protein_coding	protein_coding	TRUE	ensembl	250.967	65.802	140.601	164.969	327.519
Kctd11	ENSMUST00000050555	Kctd11-001	protein_coding	protein_coding	TRUE	ensembl	280.704	51.8575	125.585	407.498	995.695
Acap1	ENSMUST00000001631	Acap1-001	protein_coding	protein_coding	TRUE	ensembl	193.576	13.7518	27.552	18.4222	213.405
2810408A11Rik	ENSMUST00000102580	2810408A11Rik-004	protein_coding	protein_coding	TRUE	ensembl	37.2644	3.23647	12.8065	15.7325	196.363
Neurl4	ENSMUST00000061837	Neurl4-001	protein_coding	protein_coding	TRUE	ensembl	778.793	45.8919	54.2022	44.9405	3169.01
Gps2	ENSMUST00000072581	Gps2-004	protein_coding	protein_coding	TRUE	ensembl	236.733	34.8339	69.1732	99.5853	278.573
Eif5a	ENSMUST00000043419	Eif5a-002	protein_coding	protein_coding	TRUE	ensembl	3744.68	912.446	2083.54	1604.91	4132.17
Ybx2	ENSMUST00000018698	Ybx2-001	protein_coding	protein_coding	TRUE	ensembl	57.5264	2.22186	3.69765	5.58883	96.7798
Slc2a4	ENSMUST00000018710	Slc2a4-001	protein_coding	protein_coding	TRUE	ensembl	25.567	3.62178	3.60747	10.9749	114.786
Cldn7	ENSMUST00000060651	Cldn7-004	protein_coding	protein_coding	TRUE	ensembl	180.343	14.0311	36.706	113.236	220.195
Elp5	ENSMUST00000143175	Elp5-009	protein_coding	protein_coding	TRUE	ensembl	220.646	148.923	162.516	172.45	133.006
Ctdnep1	ENSMUST00000108593	Ctdnep1-001	protein_coding	protein_coding	TRUE	ensembl	190.627	118.603	139.023	120.9	823.224
Gabarap	ENSMUST00000108592	Gabarap-004	protein_coding	protein_coding	TRUE	ensembl	1424.25	340.678	797.656	739.99	2262.51
Phf23	ENSMUST00000018716	Phf23-001	protein_coding	protein_coding	TRUE	ensembl	1483.15	118.777	318.765	649.731	2832.16
Dvl2	ENSMUST00000019362	Dvl2-001	protein_coding	protein_coding	TRUE	ensembl	2115.4	158.88	364.986	359.794	2556.78
Acadvl	ENSMUST00000102574	Acadvl-001	protein_coding	protein_coding	TRUE	ensembl	756.577	64.9447	96.8605	67.4715	1095.74
Dlg4	ENSMUST00000108588	Dlg4-001	protein_coding	protein_coding	TRUE	ensembl	133.826	15.1164	33.3691	48.0288	769.794
Asgr2	ENSMUST00000102572	Asgr2-001	protein_coding	protein_coding	TRUE	ensembl	12.1952	1.20726	1.75864	2.27743	21.4412
Slc16a11	ENSMUST00000126388	Slc16a11-006	protein_coding	protein_coding	TRUE	ensembl	8.20531	3.58645	4.32896	3.10866	27.2851
Slc16a13	ENSMUST00000060010	Slc16a13-001	protein_coding	protein_coding	TRUE	ensembl	302.92	36.0411	67.1891	118.839	838.301
Bcl6b	ENSMUST00000000326	Bcl6b-001	protein_coding	protein_coding	TRUE	ensembl	130.515	12.3166	28.8597	36.2227	644.58
[truncated: 14,240 more rows]

## Sheet: ORF counts
															Ribosome Profiling				Computational Scores
Gene	Transcript	Transcript Name	Gene Type	Transcript Type	Overlaps with protein coding	Database	Start Codon	Kozak Score	ORF Type	ORF Start	ORF End	3' UTR length	3' UTR length til next AUG	Control transcriptome mean	Control mean	PateamineA mean	Harringtonine mean	Puromycin mean	RR-score	TE-score	ORFscore	Floss score
Xkr4	ENSMUST00000070533	Xkr4-001	protein_coding	protein_coding	TRUE	ensembl	AUG	338	known CDS	151	2091	1544	21	33.7605	5.53048	1.21752	4.4084	10.7654	0.172243	0.163815	2.205	0.542786
Sox17	ENSMUST00000027035	Sox17-201	protein_coding	protein_coding	TRUE	ensembl	AUG	159	known CDS	1083	2339	792	118	2.11003	5.9391	0.315653	3.81443	1.6557	0.972933	2.8147	0.295	0.565823
Mrpl15	ENSMUST00000156816	Mrpl15-001	protein_coding	protein_coding	TRUE	ensembl	AUG	172	known CDS	63	947	3257	49	1161.87	2703.99	189.663	275.881	330.606	64.8719	2.32727	9.365	0.0546404
Lypla1	ENSMUST00000027036	Lypla1-001	protein_coding	protein_coding	TRUE	ensembl	AUG	-137	known CDS	92	781	1727	70	231.316	339.907	35.5336	59.6757	93.814	21.3292	1.46945	7.135	0.0791198
Tcea1	ENSMUST00000165720	Tcea1-002	protein_coding	protein_coding	TRUE	ensembl	AUG	-106	known CDS	371	1306	1549	125	54.1625	356.861	3.92312	5.49367	24.0178	9.98117	6.5887	7.535	0.0965408
Rgs20	ENSMUST00000118000	Rgs20-001	protein_coding	protein_coding	TRUE	ensembl	AUG	190	known CDS	109	1224	902	50	15.6915	12.6485	1.66845	4.25107	4.14263	0.493249	0.806071	3.26	0.255609
Atp6v1h	ENSMUST00000044369	Atp6v1h-201	protein_coding	protein_coding	TRUE	ensembl	AUG	39	known CDS	141	1589	388	35	807.682	1323.44	15.1514	80.9117	174.666	18.1116	1.63856	9.02	0.0333985
Oprk1	ENSMUST00000160777	Oprk1-001	protein_coding	protein_coding	TRUE	ensembl	AUG	421	known CDS	186	1325	3351	17	11.6052	13.6912	0	0	3.93313	0.134933	1.17975	3.905	0.2348
Rb1cc1	ENSMUST00000027040	Rb1cc1-001	protein_coding	protein_coding	TRUE	ensembl	AUG	319	known CDS	468	5231	2377	233	618.76	281.623	3.33691	9.20211	18.8412	1.31677	0.45514	6.895	0.064001
Pcmtd1	ENSMUST00000061280	Pcmtd1-001	protein_coding	protein_coding	TRUE	ensembl	AUG	139	known CDS	413	1483	3750	20	455.5	119.454	8.74811	25.1405	61.7002	3.31552	0.262248	4.105	0.0674964
Rrs1	ENSMUST00000072079	Rrs1-201	protein_coding	protein_coding	TRUE	ensembl	AUG	231	known CDS	117	1211	837	192	79.6761	400.555	26.1541	123.307	113.642	9.23941	5.02729	6.495	0.088882
Adhfe1	ENSMUST00000144177	Adhfe1-001	protein_coding	protein_coding	TRUE	ensembl	AUG	280	known CDS	146	1540	1700	80	12.6602	8.16069	1.84883	2.41452	4.7576	0.752068	0.644594	3.605	0.296062
Mybl1	ENSMUST00000115468	Mybl1-002	protein_coding	protein_coding	TRUE	ensembl	AUG	136	known CDS	71	2143	351	25	294.201	45.8337	5.59157	8.88746	9.73147	0.822091	0.15579	4.76	0.147769
Vcpip1	ENSMUST00000057438	Vcpip1-001	protein_coding	protein_coding	TRUE	ensembl	AUG	73	known CDS	227	3886	5864	32	1594.44	859.435	18.7137	52.6955	67.6945	3.13167	0.539019	8.565	0.0443093
Sgk3	ENSMUST00000168907	Sgk3-203	protein_coding	protein_coding	TRUE	ensembl	AUG	-49	known CDS	347	1834	3670	27	45.1428	66.1427	1.84883	6.82292	11.1777	2.53352	1.46519	4.62	0.145593
Mcmdc2	ENSMUST00000140948	Mcmdc2-004	protein_coding	protein_coding	TRUE	ensembl	AUG	136	known CDS	40	2115	1135	15	18.812	15.6403	0.631307	5.10836	2.06793	0.292692	0.831403	3.48	0.313512
Cops5	ENSMUST00000027050	Cops5-001	protein_coding	protein_coding	TRUE	ensembl	AUG	274	known CDS	316	1317	381	203	766.745	1104.32	30.3027	43.8433	92.3476	56.7743	1.44027	9.01	0.0384774
Cspp1	ENSMUST00000071087	Cspp1-004	protein_coding	protein_coding	TRUE	ensembl	AUG	256	known CDS	138	3728	627	69	833.151	534.623	36.0747	49.3017	28.7889	14.8805	0.641687	7.485	0.0413353
Arfgef1	ENSMUST00000131556	Arfgef1-001	protein_coding	protein_coding	TRUE	ensembl	AUG	121	known CDS	177	3338	87	14	1219.57	421.428	12.1301	54.182	67.6675	0.133066	0.345554	7.52	0.0323771
Prex2	ENSMUST00000027056	Prex2-201	protein_coding	protein_coding	TRUE	ensembl	AUG	345	known CDS	329	5122	5933	19	207.378	123.31	5.05045	12.8239	19.4629	0.86653	0.594615	4.67	0.126712
A830018L16Rik	ENSMUST00000137824	A830018L16Rik-002	protein_coding	protein_coding	TRUE	ensembl	AUG	147	known CDS	458	1843	939	48	19.1835	9.83745	0.315653	1.71456	0	0.18119	0.512808	-0.115	0.284801
Sulf1	ENSMUST00000177608	Sulf1-202	protein_coding	protein_coding	TRUE	ensembl	AUG	243	known CDS	483	3092	1533	73	2813.51	2068.98	33.7749	122.241	215.532	14.1925	0.735373	9.32	0.0241751
Slco5a1	ENSMUST00000115403	Slco5a1-001	protein_coding	protein_coding	TRUE	ensembl	AUG	231	known CDS	683	3232	5323	37	190.171	34.7258	1.53317	2.60717	8.069	0.11989	0.182603	4.155	0.2017
Prdm14	ENSMUST00000047577	Prdm14-001	protein_coding	protein_coding	TRUE	ensembl	AUG	168	known CDS	76	1758	807	78	133.883	270.104	12.1301	26.2964	38.7231	16.6225	2.01746	6.36	0.0534085
Ncoa2	ENSMUST00000081713	Ncoa2-001	protein_coding	protein_coding	TRUE	ensembl	AUG	199	known CDS	334	4512	3660	99	789.138	457.508	17.406	24.3539	46.9949	10.865	0.579757	6.56	0.0847618
Tram1	ENSMUST00000027068	Tram1-201	protein_coding	protein_coding	TRUE	ensembl	AUG	440	known CDS	143	1264	1625	99	1622.44	1093.98	32.1516	102.119	211.632	254.434	0.674281	8.865	0.0751279
Lactb2	ENSMUST00000027071	Lactb2-001	protein_coding	protein_coding	TRUE	ensembl	AUG	105	known CDS	97	960	2020	46	358.334	759.583	33.7749	112.355	150.5	16.0236	2.11976	8.41	0.0637325
Eya1	ENSMUST00000168081	Eya1-203	protein_coding	protein_coding	TRUE	ensembl	AUG	-37	known CDS	580	2253	1961	96	28.8569	25.0692	1.44299	2.41452	8.90023	2.49212	0.86874	3.17	0.255401
Msc	ENSMUST00000027062	Msc-201	protein_coding	protein_coding	TRUE	ensembl	AUG	61	known CDS	219	821	897	22	10.8771	23.6179	1.53317	4.82904	11.7926	1.01546	2.17134	2.875	0.274667
Trpa1	ENSMUST00000041447	Trpa1-201	protein_coding	protein_coding	TRUE	ensembl	AUG	7	known CDS	28	3402	862	16	94.1937	54.9432	2.16448	6.89358	3.3114	0.386371	0.5833	4.26	0.160519
Terf1	ENSMUST00000027057	Terf1-201	protein_coding	protein_coding	TRUE	ensembl	AUG	317	known CDS	21	1283	350	20	999.339	2156.13	128.922	392.792	269.71	26.6749	2.15756	9.59	0.0676433
Rpl7	ENSMUST00000058437	Rpl7-001	protein_coding	protein_coding	TRUE	ensembl	AUG	300	known CDS	285	1094	70	70	468.561	1498.2	55.5099	55.8259	126.719	1.12834	3.19745	9.845	0.0959765
Rdh10	ENSMUST00000027053	Rdh10-001	protein_coding	protein_coding	TRUE	ensembl	AUG	209	known CDS	245	1267	2321	90	185.222	78.561	3.33691	7.87285	30.8366	1.76736	0.424145	4.905	0.0995704
Stau2	ENSMUST00000115359	Stau2-002	protein_coding	protein_coding	TRUE	ensembl	AUG	164	known CDS	173	547	605	50	26.9549	29.4677	0.40584	13.2092	12.2184	0.419384	1.09322	0.13	0.195312
Ube2w	ENSMUST00000117146	Ube2w-001	protein_coding	protein_coding	TRUE	ensembl	AUG	43	known CDS	152	691	1491	49	103.362	120.947	27.0109	60.6036	99.3623	13.1291	1.17013	3.93	0.10322
Tceb1	ENSMUST00000115352	Tceb1-201	protein_coding	protein_coding	TRUE	ensembl	AUG	193	known CDS	94	429	526	86	160.823	387.063	22.0056	87.616	157.325	68.4563	2.40676	6.475	0.0686425
Tmem70	ENSMUST00000177501	Tmem70-001	protein_coding	protein_coding	TRUE	ensembl	AUG	205	known CDS	102	863	774	28	413.091	461.724	24.8013	36.4071	64.9981	11.6001	1.11773	7.165	0.063113
Ly96	ENSMUST00000026881	Ly96-201	protein_coding	protein_coding	TRUE	ensembl	AUG	100	known CDS	53	532	72	8	10.4164	13.1463	0.81168	3.11448	8.48124	0.450673	1.26208	1.375	0.342441
Jph1	ENSMUST00000038382	Jph1-201	protein_coding	protein_coding	TRUE	ensembl	AUG	94	known CDS	286	2265	2545	99	102.693	59.0693	1.84883	5.10836	12.4211	1.09804	0.575201	4.49	0.139274
Crispld1	ENSMUST00000095075	Crispld1-001	protein_coding	protein_coding	TRUE	ensembl	AUG	134	known CDS	740	2239	2234	44	55.5444	41.0266	1.03715	2.72917	3.72363	1.42775	0.738626	4.73	0.137224
Mcm3	ENSMUST00000053266	Mcm3-201	protein_coding	protein_coding	TRUE	ensembl	AUG	309	known CDS	71	2506	486	74	4697.72	10486.1	343.792	696.985	801.704	148.626	2.23218	12	0.0271507
Paqr8	ENSMUST00000068880	Paqr8-201	protein_coding	protein_coding	TRUE	ensembl	AUG	178	known CDS	288	1349	3071	15	70.062	63.5101	1.53317	5.33634	25.4572	2.73148	0.906484	4.245	0.140108
Efhc1	ENSMUST00000038447	Efhc1-001	protein_coding	protein_coding	TRUE	ensembl	AUG	100	known CDS	47	1990	154	18	25.3798	29.8294	1.03715	2.72917	2.06793	0.271696	1.17532	3.095	0.190617
Tram2	ENSMUST00000037998	Tram2-001	protein_coding	protein_coding	TRUE	ensembl	AUG	280	known CDS	117	1226	5270	36	204.569	190.446	7.12475	47.5711	31.2623	2.26951	0.93096	6.2	0.1061
Tmem14a	ENSMUST00000027065	Tmem14a-001	protein_coding	protein_coding	TRUE	ensembl	AUG	83	known CDS	332	628	541	28	13.0465	25.1138	1.93901	6.00097	17.3882	0.68947	1.92494	3.525	0.278025
Gsta3	ENSMUST00000027067	Gsta3-001	protein_coding	protein_coding	TRUE	ensembl	AUG	280	known CDS	93	755	403	145	18.0393	27.2908	0.315653	3.11448	6.42007	11.8891	1.51285	3.065	0.172688
Kcnq5	ENSMUST00000115300	Kcnq5-001	protein_coding	protein_coding	TRUE	ensembl	AUG	190	known CDS	362	3217	3759	59	51.681	16.8192	1.75864	2.37919	2.68967	1.07216	0.325444	0.92	0.238812
Rims1	ENSMUST00000164877	Rims1-207	protein_coding	protein_coding	TRUE	ensembl	AUG	86	known CDS	128	784	1511	67	14.0124	23.5286	0.94696	1.20726	0	2.25562	1.67913	3.475	0.254431
Ogfrl1	ENSMUST00000027343	Ogfrl1-201	protein_coding	protein_coding	TRUE	ensembl	AUG	29	known CDS	125	1516	3329	64	62.0677	9.38421	1.03715	6.0363	6.8323	0.540495	0.151193	-0.375	0.314195
Smap1	ENSMUST00000027339	Smap1-001	protein_coding	protein_coding	TRUE	ensembl	AUG	338	known CDS	163	1482	808	80	613.693	630.271	22.5016	88.1233	83.0013	46.1264	1.02701	7.83	0.0663782
1110058L19Rik	ENSMUST00000027338	1110058L19Rik-001	protein_coding	protein_coding	TRUE	ensembl	AUG	147	known CDS	57	368	316	100	106.586	257.993	29.3558	39.2776	33.3303	57.7945	2.4205	6.78	0.0846928
Fam135a	ENSMUST00000027337	Fam135a-201	protein_coding	protein_coding	TRUE	ensembl	AUG	174	known CDS	413	4930	1538	60	1098.45	245.894	8.7932	14.8178	24.43	2.10558	0.223855	6.435	0.0759952
Lmbrd1	ENSMUST00000095062	Lmbrd1-201	protein_coding	protein_coding	TRUE	ensembl	AUG	193	known CDS	214	1824	3567	29	713.132	471.329	19.6607	33.3986	23.1933	18.9369	0.660928	7.685	0.045888
Bai3	ENSMUST00000151309	Bai3-001	protein_coding	protein_coding	TRUE	ensembl	AUG	79	known CDS	262	4827	622	140	12.259	7.84366	0	0.699957	0.621733	0.142029	0.639828	0.265	0.468824
Phf3	ENSMUST00000088310	Phf3-201	protein_coding	protein_coding	TRUE	ensembl	AUG	212	known CDS	27	6101	1461	31	3831.39	2241.59	58.5312	133.434	206.388	40.1211	0.585058	9.48	0.03166
Prim2	ENSMUST00000027312	Prim2-201	protein_coding	protein_coding	TRUE	ensembl	AUG	214	known CDS	173	1687	279	8	504.12	711.589	10.7773	48.6884	101.423	22.6234	1.41155	7.93	0.0412792
Rab23	ENSMUST00000088287	Rab23-001	protein_coding	protein_coding	TRUE	ensembl	AUG	55	known CDS	450	1160	3176	13	110.732	299.794	6.31307	50.6309	89.2321	4.17416	2.70738	6.615	0.0950871
Bag2	ENSMUST00000044691	Bag2-001	protein_coding	protein_coding	TRUE	ensembl	AUG	106	known CDS	104	733	1127	33	146.766	191.536	12.3556	20.8187	27.5184	7.08669	1.30504	6.165	0.112376
Zfp451	ENSMUST00000019861	Zfp451-001	protein_coding	protein_coding	TRUE	ensembl	AUG	35	known CDS	238	3405	623	55	1240.58	837.672	16.3689	36.4424	80.5414	15.1128	0.675226	8.215	0.047374
Dst	ENSMUST00000183034	Dst-007	protein_coding	protein_coding	TRUE	ensembl	AUG	305	known CDS	48	23198	756	54	22226.6	1603.05	597.216	877.855	172.882	5.53797	0.0721232	8.835	0.0341977
Ccdc115	ENSMUST00000042493	Ccdc115-201	protein_coding	protein_coding	TRUE	ensembl	AUG	246	known CDS	335	874	831	46	15.0526	66.5959	33.5494	31.6487	38.9191	5.44796	4.42423	3.97	0.134092
Imp4	ENSMUST00000027303	Imp4-001	protein_coding	protein_coding	TRUE	ensembl	AUG	233	known CDS	75	947	1270	27	585.817	1309.96	65.5657	52.9588	151.541	47.7212	2.23612	8.895	0.033625
Ptpn18	ENSMUST00000027302	Ptpn18-201	protein_coding	protein_coding	TRUE	ensembl	AUG	246	known CDS	79	1437	133	83	26.0039	41.7522	5.59157	15.5884	18.4154	5.77001	1.60561	1.86	0.20855
Cfc1	ENSMUST00000027298	Cfc1-201	protein_coding	protein_coding	TRUE	ensembl	AUG	-23	known CDS	256	861	178	19	7.38512	17.5449	2.25467	6.66559	3.72363	1.54513	2.37571	-1.825	0.266648
Arhgef4	ENSMUST00000159747	Arhgef4-004	protein_coding	protein_coding	TRUE	ensembl	AUG	276	known CDS	37	5601	914	122	142.903	36.7666	8.92848	7.36555	5.79833	1.38031	0.257284	0.98	0.155409
Fam168b	ENSMUST00000047534	Fam168b-001	protein_coding	protein_coding	TRUE	ensembl	AUG	193	known CDS	250	831	4205	30	402.526	368.147	17.9021	145.022	183.857	3.12556	0.914592	6.61	0.0532156
Plekhb2	ENSMUST00000027297	Plekhb2-001	protein_coding	protein_coding	TRUE	ensembl	AUG	105	known CDS	81	743	2537	153	73.3311	141.895	7.48549	19.4028	24.8423	73.7241	1.93499	6.45	0.110827
Hs6st1	ENSMUST00000088174	Hs6st1-001	protein_coding	protein_coding	TRUE	ensembl	AUG	34	known CDS	259	1491	2229	26	622.698	425.676	9.78526	22.132	68.7285	12.212	0.683599	6.94	0.0727751
Uggt1	ENSMUST00000046875	Uggt1-001	protein_coding	protein_coding	TRUE	ensembl	AUG	72	known CDS	179	4831	2700	18	5577.53	2678.35	67.144	118.671	185.932	12.0692	0.480204	9.92	0.0304941
Arid5a	ENSMUST00000115031	Arid5a-004	protein_coding	protein_coding	TRUE	ensembl	AUG	246	known CDS	80	2131	872	23	95.323	87.856	5.68176	16.953	36.4457	2.31996	0.921666	4.845	0.134578
Kansl3	ENSMUST00000010597	Kansl3-201	protein_coding	protein_coding	TRUE	ensembl	AUG	246	known CDS	129	2759	1905	7	771.693	354.01	21.0135	74.4261	90.8946	2.25296	0.458744	7.075	0.0793303
Lman2l	ENSMUST00000115011	Lman2l-002	protein_coding	protein_coding	TRUE	ensembl	AUG	173	known CDS	39	1112	1179	117	102.396	111.021	9.60488	11.8446	18.4222	37.9818	1.08423	5.24	0.0777377
Cnnm4	ENSMUST00000153128	Cnnm4-001	protein_coding	protein_coding	TRUE	ensembl	AUG	378	known CDS	74	2386	2162	60	298.035	167.19	7.71096	9.23744	20.7064	2.77938	0.560974	5.95	0.0986872
Cnnm3	ENSMUST00000001166	Cnnm3-001	protein_coding	protein_coding	TRUE	ensembl	AUG	242	known CDS	45	2183	3011	33	420.001	258.723	24.8464	25.2111	30.8433	5.16393	0.616007	6.59	0.042604
Ankrd39	ENSMUST00000001172	Ankrd39-201	protein_coding	protein_coding	TRUE	ensembl	AUG	186	known CDS	17	565	1222	81	42.5722	20.0835	2.97616	10.48	12.0089	6.56141	0.471752	3.29	0.193152
Sema4c	ENSMUST00000114990	Sema4c-006	protein_coding	protein_coding	TRUE	ensembl	AUG	280	known CDS	491	2992	901	41	609.443	302.467	10.146	9.85073	27.3292	5.09118	0.496301	6.34	0.0837975
Fam178b	ENSMUST00000114981	Fam178b-001	protein_coding	protein_coding	TRUE	ensembl	AUG	211	known CDS	419	1555	118	88	32.0814	79.289	0.40584	12.7886	24.2273	9.03682	2.47149	3.15	0.152108
Cox5b	ENSMUST00000081180	Cox5b-201	protein_coding	protein_coding	TRUE	ensembl	AUG	194	known CDS	101	487	80	27	119.321	112.519	5.4112	1.04994	22.1526	4.57792	0.942994	5.68	0.176542
Actr1b	ENSMUST00000043951	Actr1b-001	protein_coding	protein_coding	TRUE	ensembl	AUG	223	known CDS	156	1283	878	83	785.453	704.614	27.0109	163.741	91.3068	68.1646	0.89708	8.005	0.0432876
Zap70	ENSMUST00000027291	Zap70-201	protein_coding	protein_coding	TRUE	ensembl	AUG	110	known CDS	92	1945	236	36	27.579	31.4169	2.88597	7.83752	4.14263	1.13707	1.13916	2.655	0.225625
Tmem131	ENSMUST00000027290	Tmem131-201	protein_coding	protein_coding	TRUE	ensembl	AUG	187	known CDS	183	5813	734	45	5852.31	2898.62	44.7777	49.353	86.3262	11.8832	0.495295	10.42	0.0355941
Cnga3	ENSMUST00000027288	Cnga3-001	protein_coding	protein_coding	TRUE	ensembl	AUG	133	known CDS	314	2206	1292	7	45.3657	28.5589	2.07429	3.93643	9.94096	0.225871	0.629526	3.235	0.216836
Inpp4a	ENSMUST00000132401	Inpp4a-004	protein_coding	protein_coding	TRUE	ensembl	AUG	305	known CDS	371	3286	34	34	181.344	101.547	5.59157	5.96564	15.523	0.064647	0.55997	5.52	0.0933514
Coa5	ENSMUST00000027286	Coa5-001	protein_coding	protein_coding	TRUE	ensembl	AUG	315	known CDS	137	358	3506	9	64.0886	66.5936	8.97358	59.5764	53.2122	1.33893	1.03909	4.09	0.128299
Unc50	ENSMUST00000027285	Unc50-001	protein_coding	protein_coding	TRUE	ensembl	AUG	29	known CDS	329	1105	310	39	852.483	486.145	22.5467	79.5185	110.952	11.0946	0.570269	6.52	0.059224
Mgat4a	ENSMUST00000151952	Mgat4a-001	protein_coding	protein_coding	TRUE	ensembl	AUG	3	known CDS	325	1929	5323	34	118.979	54.5369	2.43504	9.08011	17.1787	1.32345	0.458374	2.515	0.117352
2010300C02Rik	ENSMUST00000162875	2010300C02Rik-001	protein_coding	protein_coding	TRUE	ensembl	AUG	134	known CDS	527	4051	584	125	20.8329	14.5977	1.21752	3.07915	1.6557	0.539481	0.700703	2.9	0.336352
Tsga10	ENSMUST00000041815	Tsga10-001	protein_coding	protein_coding	TRUE	ensembl	AUG	64	known CDS	586	2676	929	6	20.0453	10.4715	0.40584	0.857281	1.03397	0.187858	0.522392	0.015	0.282539
Lipt1	ENSMUST00000041621	Lipt1-001	protein_coding	protein_coding	TRUE	ensembl	AUG	205	known CDS	122	1240	1405	387	123.036	255.048	4.32896	17.4603	27.7482	27.3737	2.07296	6.66	0.0661068
Mitd1	ENSMUST00000027257	Mitd1-001	protein_coding	protein_coding	TRUE	ensembl	AUG	93	known CDS	102	848	543	11	165.37	339.821	20.6978	89.7159	60.45	8.72108	2.05491	7.3	0.0658825
Mrpl30	ENSMUST00000027256	Mrpl30-001	protein_coding	protein_coding	TRUE	ensembl	AUG	310	known CDS	216	695	275	28	95.1893	81.7807	5.05045	74.3235	27.336	3.69642	0.859138	3.385	0.10065
Txndc9	ENSMUST00000162031	Txndc9-001	protein_coding	protein_coding	TRUE	ensembl	AUG	182	known CDS	228	905	3799	279	80.4339	172.088	8.7932	38.8216	42.6563	53.3307	2.1395	6.34	0.115821
Eif5b	ENSMUST00000027252	Eif5b-201	protein_coding	protein_coding	TRUE	ensembl	AUG	68	known CDS	281	3928	3870	34	1747.15	4590.06	65.6559	547.035	818.68	7.42833	2.62717	10.98	0.0396781
Rev1	ENSMUST00000027251	Rev1-201	protein_coding	protein_coding	TRUE	ensembl	AUG	345	known CDS	212	3958	304	73	1216.55	512.632	21.6448	49.353	80.5414	3.81534	0.421381	7.415	0.0530989
Aff3	ENSMUST00000027250	Aff3-001	protein_coding	protein_coding	TRUE	ensembl	AUG	418	known CDS	202	1353	294	45	29.3176	38.5326	1.12733	11.4946	8.488	0.469288	1.31432	3.665	0.174725
Lonrf2	ENSMUST00000147695	Lonrf2-001	protein_coding	protein_coding	TRUE	ensembl	AUG	303	known CDS	371	1924	4364	104	10.9662	19.6303	0	0.699957	0.621733	0.62572	1.79007	3.515	0.22013
Chst10	ENSMUST00000027249	Chst10-201	protein_coding	protein_coding	TRUE	ensembl	AUG	160	known CDS	370	1491	1625	52	41.5766	32.0063	0.81168	6.5436	2.89917	2.24295	0.769817	4.435	0.158318
Pdcl3	ENSMUST00000027247	Pdcl3-201	protein_coding	protein_coding	TRUE	ensembl	AUG	183	known CDS	31	750	957	6	560.779	991.072	53.7964	201.024	111.777	9.88821	1.76731	9.47	0.0637808
Tbc1d8	ENSMUST00000054462	Tbc1d8-201	protein_coding	protein_coding	TRUE	ensembl	AUG	125	known CDS	182	3583	854	231	163.186	94.4738	5.95232	20.7321	15.5163	13.5975	0.578934	5.09	0.10848
Cnot11	ENSMUST00000161515	Cnot11-001	protein_coding	protein_coding	TRUE	ensembl	AUG	-66	known CDS	342	1856	1619	102	803.403	1148.8	34.9473	165.613	125.475	48.8091	1.42991	8.575	0.0287001
Rnf149	ENSMUST00000062525	Rnf149-001	protein_coding	protein_coding	TRUE	ensembl	AUG	274	known CDS	132	1313	1180	210	387.31	339.771	25.6581	37.1777	70.8032	30.7816	0.877259	7.095	0.0581952
Map4k4	ENSMUST00000163854	Map4k4-201	protein_coding	protein_coding	TRUE	ensembl	AUG	165	known CDS	318	4181	1602	287	4543.54	2229.25	93.5687	257.402	263.155	128.305	0.490641	9.67	0.0389748
Il1r2	ENSMUST00000027243	Il1r2-201	protein_coding	protein_coding	TRUE	ensembl	AUG	53	known CDS	93	1322	16	14	21.4421	28.108	1.57827	10.0947	3.3114	0.458183	1.31088	3.01	0.151583
Il1rl2	ENSMUST00000095020	Il1rl2-201	protein_coding	protein_coding	TRUE	ensembl	AUG	64	known CDS	200	1921	30	30	8.3807	5.8029	0	0.507303	0.621733	0.242291	0.692412	-0.74	0.417831
Mfsd9	ENSMUST00000039672	Mfsd9-001	protein_coding	protein_coding	TRUE	ensembl	AUG	89	known CDS	45	1442	1719	29	67.8628	26.6121	3.92312	3.74377	4.9671	1.19559	0.392145	3.99	0.190257
Mrps9	ENSMUST00000057208	Mrps9-201	protein_coding	protein_coding	TRUE	ensembl	AUG	406	known CDS	60	1229	190	52	533.586	1168.92	173.158	235.823	147.195	92.3492	2.19069	8.515	0.0415936
Tgfbrap1	ENSMUST00000095014	Tgfbrap1-201	protein_coding	protein_coding	TRUE	ensembl	AUG	145	known CDS	566	3145	2394	104	228.983	91.5759	1.44299	11.8446	11.1777	1.82798	0.399924	5.525	0.113887
AI597479	ENSMUST00000010434	AI597479-001	protein_coding	protein_coding	TRUE	ensembl	AUG	351	known CDS	55	750	2709	51	200.736	244.532	26.064	28.133	80.3251	10.2718	1.21818	6.935	0.0596287
Fhl2	ENSMUST00000008280	Fhl2-201	protein_coding	protein_coding	TRUE	ensembl	AUG	345	known CDS	284	1120	444	45	497.478	362.762	12.1752	42.6714	113.236	8.91076	0.729203	6.605	0.0877798
Nck2	ENSMUST00000086421	Nck2-001	protein_coding	protein_coding	TRUE	ensembl	AUG	145	known CDS	457	1596	1177	25	66.4512	37.6707	0.94696	1.52191	5.58883	1.06419	0.566893	3.825	0.189485
Uxs1	ENSMUST00000126008	Uxs1-001	protein_coding	protein_coding	TRUE	ensembl	AUG	125	known CDS	93	1352	3269	23	216.011	165.511	8.7932	9.20211	6.00107	3.32365	0.766214	5.98	0.101484
Tpp2	ENSMUST00000087933	Tpp2-201	protein_coding	protein_coding	TRUE	ensembl	AUG	208	known CDS	88	3873	810	52	2898.59	3509.07	125.45	312.689	296.904	5.36423	1.21061	10.575	0.0370995
Tex30	ENSMUST00000147571	Tex30-004	protein_coding	protein_coding	TRUE	ensembl	AUG	99	known CDS	603	1277	84	20	230.365	398.848	6.35816	24.1259	56.0843	5.4618	1.73137	6.825	0.0981101
Kdelc1	ENSMUST00000065767	Kdelc1-001	protein_coding	protein_coding	TRUE	ensembl	AUG	-83	known CDS	310	1815	545	31	853.642	588.429	24.7562	35.8485	66.2551	20.6682	0.689316	7.54	0.0593238
Bivm	ENSMUST00000114709	Bivm-001	protein_coding	protein_coding	TRUE	ensembl	AUG	87	known CDS	434	1939	1632	7	277.039	177.889	4.50933	19.2102	28.1537	4.95138	0.642109	5.895	0.11387
Ercc5	ENSMUST00000027214	Ercc5-001	protein_coding	protein_coding	TRUE	ensembl	AUG	277	known CDS	217	3726	182	51	1295.9	728.058	26.6502	54.8307	77.6422	6.04464	0.561816	8.34	0.0491457
Gulp1	ENSMUST00000162600	Gulp1-004	protein_coding	protein_coding	TRUE	ensembl	AUG	357	known CDS	45	941	1858	59	83.2275	111.117	1.93901	26.3124	22.5581	1.17928	1.3351	5.56	0.112283
Col3a1	ENSMUST00000087883	Col3a1-001	protein_coding	protein_coding	TRUE	ensembl	AUG	145	known CDS	211	4602	963	46	3724.36	735.338	53.0749	65.1534	143.282	7.72801	0.19744	7.44	0.0569792
Col5a2	ENSMUST00000086430	Col5a2-001	protein_coding	protein_coding	TRUE	ensembl	AUG	145	known CDS	369	4859	1767	27	175.787	79.7893	3.87803	9.23744	23.8083	0.400203	0.453898	4.555	0.137068
Wdr75	ENSMUST00000027139	Wdr75-001	protein_coding	protein_coding	TRUE	ensembl	AUG	118	known CDS	357	2846	108	11	1446.56	2412.7	104.121	315.974	371.958	8.11028	1.66788	10.31	0.0279285
Slc40a1	ENSMUST00000027137	Slc40a1-201	protein_coding	protein_coding	TRUE	ensembl	AUG	149	known CDS	332	2041	1340	47	174.182	18.6768	2.84088	18.9822	5.3861	1.15373	0.107226	2.175	0.289305
Slc39a10	ENSMUST00000027131	Slc39a10-001	protein_coding	protein_coding	TRUE	ensembl	AUG	83	known CDS	588	3086	2413	35	3330.14	1812.18	63.6267	146.627	187.121	2.28296	0.544174	8.34	0.0281217
Nabp1	ENSMUST00000027279	Nabp1-201	protein_coding	protein_coding	TRUE	ensembl	AUG	165	known CDS	485	1078	1751	23	595.148	823.084	53.616	205.202	313.786	0.0977693	1.38299	7.305	0.0598688
Myo1b	ENSMUST00000018561	Myo1b-002	protein_coding	protein_coding	TRUE	ensembl	AUG	318	known CDS	178	3585	1183	85	1160.96	1480.57	24.3955	46.1872	61.2677	62.8475	1.27529	9.04	0.0269037
Stat4	ENSMUST00000027277	Stat4-201	protein_coding	protein_coding	TRUE	ensembl	AUG	304	known CDS	487	2730	252	38	84.0001	126.619	4.46424	5.80831	4.55487	1.79213	1.50736	5.245	0.0393184
Stat1	ENSMUST00000070968	Stat1-201	protein_coding	protein_coding	TRUE	ensembl	AUG	100	known CDS	351	2597	2572	71	310.16	466.622	2.16448	21.1687	38.0946	14.8361	1.50446	7.495	0.0403368
Gls	ENSMUST00000114513	Gls-002	protein_coding	protein_coding	TRUE	ensembl	AUG	38	known CDS	232	2253	2714	52	807.43	512.823	16.6394	41.1302	42.6292	6.63384	0.63513	7.84	0.0479933
Nab1	ENSMUST00000069792	Nab1-001	protein_coding	protein_coding	TRUE	ensembl	AUG	90	known CDS	490	1947	1928	10	185.995	46.8741	2.25467	10.952	5.58883	0.0897976	0.252018	4.385	0.140273
Tmem194b	ENSMUST00000165859	Tmem194b-201	protein_coding	protein_coding	TRUE	ensembl	AUG	121	known CDS	54	1316	2079	22	151.729	64.0127	15.0161	26.7684	28.9849	1.64655	0.421888	4.66	0.169796
Mfsd6	ENSMUST00000156876	Mfsd6-001	protein_coding	protein_coding	TRUE	ensembl	AUG	250	known CDS	492	2873	2060	24	89.4238	38.7134	0	1.87189	5.1766	0.473107	0.43292	3.175	0.209431
Inpp1	ENSMUST00000027271	Inpp1-001	protein_coding	protein_coding	TRUE	ensembl	AUG	69	known CDS	336	1523	259	118	125.265	156.671	6.49344	20.8541	41.183	17.8858	1.25072	6.065	0.0977083
Hibch	ENSMUST00000044478	Hibch-001	protein_coding	protein_coding	TRUE	ensembl	AUG	175	known CDS	65	1219	612	61	84.3419	185.777	7.4404	9.58742	12.4211	13.0087	2.20267	6.695	0.0823733
1700019D03Rik	ENSMUST00000050567	1700019D03Rik-002	protein_coding	protein_coding	TRUE	ensembl	AUG	302	known CDS	398	715	2927	26	122.085	60.6122	2.7056	8.57281	9.31923	1.04777	0.496476	4.14	0.164421
Pms1	ENSMUST00000027267	Pms1-001	protein_coding	protein_coding	TRUE	ensembl	AUG	112	known CDS	154	2904	151	13	396.508	488.162	6.71891	20.5394	39.3246	1.37058	1.23115	7.665	0.0545905
Ormdl1	ENSMUST00000027266	Ormdl1-001	protein_coding	protein_coding	TRUE	ensembl	AUG	266	known CDS	102	560	1351	6	76.5556	115.508	3.60747	7.94352	37.2634	1.2849	1.50882	5.535	0.0867583
Osgepl1	ENSMUST00000114484	Osgepl1-003	protein_coding	protein_coding	TRUE	ensembl	AUG	53	known CDS	220	1461	823	79	162.8	142.487	3.29181	12.7372	28.1537	0.187279	0.875229	6.23	0.104845
Asnsd1	ENSMUST00000027264	Asnsd1-001	protein_coding	protein_coding	TRUE	ensembl	AUG	222	known CDS	446	2326	117	117	1434.36	208.446	5.23083	26.855	22.3621	0.531562	0.145323	6.31	0.065781
Stk17b	ENSMUST00000027263	Stk17b-001	protein_coding	protein_coding	TRUE	ensembl	AUG	344	known CDS	193	1308	1986	86	166.975	183.328	8.92848	48.547	43.6835	6.93929	1.09794	6.08	0.0980102
Hecw2	ENSMUST00000120904	Hecw2-001	protein_coding	protein_coding	TRUE	ensembl	AUG	258	known CDS	181	4914	2051	14	115.472	51.545	4.19368	5.96564	14.6986	0.120635	0.446384	4.11	0.141813
Ccdc150	ENSMUST00000027128	Ccdc150-001	protein_coding	protein_coding	TRUE	ensembl	AUG	163	known CDS	147	3476	332	85	28.53	5.66669	0.631307	4.63638	1.24347	0.153855	0.198622	2	0.573147
Gtf3c3	ENSMUST00000041638	Gtf3c3-201	protein_coding	protein_coding	TRUE	ensembl	AUG	183	known CDS	58	2703	303	25	286.073	562.597	33.9102	57.0172	38.7164	5.00021	1.96662	7.925	0.0492645
Pgap1	ENSMUST00000097739	Pgap1-201	protein_coding	protein_coding	TRUE	ensembl	AUG	268	known CDS	105	2870	7710	26	623.5	546.989	32.4672	61.5123	61.6934	14.3769	0.877288	7.275	0.0300891
Ankrd44	ENSMUST00000179030	Ankrd44-001	protein_coding	protein_coding	TRUE	ensembl	AUG	134	known CDS	222	3200	2941	18	74.2672	37.8092	1.03715	4.25107	7.65677	0.178745	0.509097	4.835	0.160933
Sf3b1	ENSMUST00000027127	Sf3b1-201	protein_coding	protein_coding	TRUE	ensembl	AUG	256	known CDS	113	4024	2169	53	7466.8	10189.1	500.536	410.313	505.989	64.2211	1.36458	12.21	0.0254828
Coq10b	ENSMUST00000087617	Coq10b-202	protein_coding	protein_coding	TRUE	ensembl	AUG	95	known CDS	106	681	902	151	35.3059	136.188	45.3188	143.619	63.9709	121.759	3.85738	6.61	0.0724061
Hspd1	ENSMUST00000027123	Hspd1-001	protein_coding	protein_coding	TRUE	ensembl	AUG	-4	known CDS	249	1967	457	33	850.596	1615.35	156.248	34.2912	120.501	0.669322	1.89908	9.52	0.101311
Hspe1	ENSMUST00000075242	Hspe1-001	protein_coding	protein_coding	TRUE	ensembl	AUG	180	known CDS	279	584	191	18	84.6985	255.68	21.0586	32.8753	78.8789	1.07098	3.0187	7.17	0.0965296
Mob4	ENSMUST00000159311	Mob4-003	protein_coding	protein_coding	TRUE	ensembl	AUG	205	known CDS	70	681	1136	22	280.516	343.994	27.3717	71.575	84.0352	19.6259	1.22629	7.465	0.0603839
Rftn2	ENSMUST00000114428	Rftn2-004	protein_coding	protein_coding	TRUE	ensembl	AUG	216	known CDS	524	1555	458	103	20.0899	8.34152	0.315653	2.41452	6.21057	0.0477161	0.41521	2.565	0.281197
Mars2	ENSMUST00000061334	Mars2-201	protein_coding	protein_coding	TRUE	ensembl	AUG	308	known CDS	64	1821	1062	41	389.97	320.693	39.7272	34.2559	70.8032	1.77494	0.822353	6.445	0.0824402
Boll	ENSMUST00000159398	Boll-003	protein_coding	protein_coding	TRUE	ensembl	AUG	150	known CDS	151	546	113	11	12.9425	13.555	0	5.84364	6.21057	0.368734	1.04732	3.17	0.246385
Plcl1	ENSMUST00000042986	Plcl1-201	protein_coding	protein_coding	TRUE	ensembl	AUG	-32768	known CDS	1	3288	343	19	49.675	21.6241	0.81168	0.349979	0	0.154288	0.435311	3	0.286209
Satb2	ENSMUST00000114415	Satb2-001	protein_coding	protein_coding	TRUE	ensembl	AUG	319	known CDS	807	3005	2801	31	32.2597	9.83745	0.40584	2.22186	0	0.14055	0.304945	2.9	0.418597
1700066M21Rik	ENSMUST00000042734	1700066M21Rik-201	protein_coding	protein_coding	TRUE	ensembl	AUG	44	known CDS	52	1146	1863	13	9.22768	7.34345	1.93901	6.70093	3.5209	0.72542	0.795806	-0.37	0.436685
Tyw5	ENSMUST00000161780	Tyw5-003	protein_coding	protein_coding	TRUE	ensembl	AUG	443	known CDS	77	439	134	25	56.9858	132.102	25.8836	87.4427	68.9312	7.43334	2.31816	5.45	0.0774468
9430016H08Rik	ENSMUST00000027114	9430016H08Rik-001	protein_coding	protein_coding	TRUE	ensembl	AUG	317	known CDS	446	1318	2223	80	362.673	591.236	85.993	73.5335	88.1846	58.4837	1.63022	7.73	0.0635579
Spats2l	ENSMUST00000167085	Spats2l-001	protein_coding	protein_coding	TRUE	ensembl	AUG	239	known CDS	262	1995	1935	108	107.092	144.934	3.51728	17.9322	52.5769	27.6807	1.35336	5.755	0.116529
Kctd18	ENSMUST00000114410	Kctd18-001	protein_coding	protein_coding	TRUE	ensembl	AUG	-14	known CDS	143	1429	1084	51	115.666	60.6568	4.7348	24.6332	31.2759	1.73673	0.524416	4.64	0.115309
Sgol2	ENSMUST00000027202	Sgol2-001	protein_coding	protein_coding	TRUE	ensembl	AUG	108	known CDS	345	3836	1104	23	1015.73	1230.32	12.9869	95.0169	56.0978	11.8136	1.21127	9.56	0.0431867
Aox1	ENSMUST00000001027	Aox1-001	protein_coding	protein_coding	TRUE	ensembl	AUG	157	known CDS	87	4085	339	12	13.522	7.88828	1.03715	5.10836	3.3114	0.204719	0.583364	1.38	0.3782
Aox4	ENSMUST00000040442	Aox4-001	protein_coding	protein_coding	TRUE	ensembl	AUG	350	known CDS	179	4186	788	33	7.50399	8.65855	1.03715	1.55724	3.5209	0.314821	1.15386	1.765	0.410918
Bzw1	ENSMUST00000050552	Bzw1-201	protein_coding	protein_coding	TRUE	ensembl	AUG	-38	known CDS	92	1348	1486	52	597.169	931.96	25.3425	47.5518	55.0639	0.553799	1.56063	8.445	0.044792
Clk1	ENSMUST00000034868	Clk1-001	protein_coding	protein_coding	TRUE	ensembl	AUG	78	known CDS	148	1596	201	100	1057.57	1196.36	81.7542	250.162	302.108	16.307	1.13123	8.995	0.0612723
Ppil3	ENSMUST00000117069	Ppil3-004	protein_coding	protein_coding	TRUE	ensembl	AUG	97	known CDS	668	1150	214	10	223.188	262.26	3.69765	32.4707	35.3982	30.9908	1.17506	8.495	0.06775
Nif3l1	ENSMUST00000114337	Nif3l1-002	protein_coding	protein_coding	TRUE	ensembl	AUG	-20	known CDS	392	1378	791	115	537.776	1382.92	58.0802	313.749	256.451	1.68649	2.57155	8.495	0.0541476
Orc2	ENSMUST00000027198	Orc2-001	protein_coding	protein_coding	TRUE	ensembl	AUG	227	known CDS	398	2125	1437	72	1276.48	997.659	17.9922	67.0059	131.855	42.745	0.78157	8.415	0.041756
Fam126b	ENSMUST00000097724	Fam126b-002	protein_coding	protein_coding	TRUE	ensembl	AUG	29	known CDS	184	1941	2641	10	144.196	50.5939	1.84883	8.73014	12.4211	2.47089	0.35087	4.11	0.121405
Ndufb3	ENSMUST00000027193	Ndufb3-001	protein_coding	protein_coding	TRUE	ensembl	AUG	248	known CDS	290	601	163	70	47.9661	122.173	21.4193	27.2917	52.9959	7.97232	2.54707	5.09	0.226337
Cflar	ENSMUST00000097722	Cflar-002	protein_coding	protein_coding	TRUE	ensembl	AUG	312	known CDS	263	1714	58	58	92.5146	19.4025	1.89392	4.4084	1.6557	0.130194	0.209724	-0.57	0.353425
Casp8	ENSMUST00000027189	Casp8-201	protein_coding	protein_coding	TRUE	ensembl	AUG	143	known CDS	394	1833	753	7	206.263	175.35	3.47219	13.6812	20.6996	0.300938	0.850129	6.13	0.0791457
Trak2	ENSMUST00000027186	Trak2-001	protein_coding	protein_coding	TRUE	ensembl	AUG	143	known CDS	393	3131	3059	42	886.853	235.467	17.1806	31.3694	54.2326	2.57014	0.265509	5.555	0.0938804
Stradb	ENSMUST00000027185	Stradb-001	protein_coding	protein_coding	TRUE	ensembl	AUG	-1	known CDS	425	1678	1283	22	68.2492	20.5814	0.40584	3.11448	4.76437	1.22517	0.301562	3.2	0.261777
Tmem237	ENSMUST00000087475	Tmem237-201	protein_coding	protein_coding	TRUE	ensembl	AUG	83	known CDS	72	1280	544	72	380.965	378.078	21.0586	66.4826	48.2316	21.4564	0.992423	7.87	0.116826
Als2	ENSMUST00000027178	Als2-001	protein_coding	protein_coding	TRUE	ensembl	AUG	54	known CDS	136	5088	1255	54	1022.95	708.118	32.7378	46.9225	86.7452	20.5784	0.692231	7.2	0.0393196
Fzd7	ENSMUST00000114246	Fzd7-001	protein_coding	protein_coding	TRUE	ensembl	AUG	35	known CDS	814	2529	2273	58	1081.73	1142.41	41.08	50.2809	83.2243	53.2893	1.05609	8.735	0.0651485
Gm973	ENSMUST00000114243	Gm973-201	protein_coding	protein_coding	TRUE	ensembl	AUG	12	known CDS	169	3345	250	18	24.4734	14.3252	1.03715	4.09375	3.5209	0.208071	0.585339	2.035	0.294213
Nop58	ENSMUST00000027174	Nop58-201	protein_coding	protein_coding	TRUE	ensembl	AUG	226	known CDS	177	1784	193	40	4146.84	6960.53	87.9771	491.527	660.881	107.505	1.67852	11.37	0.0325928
Bmpr2	ENSMUST00000087435	Bmpr2-201	protein_coding	protein_coding	TRUE	ensembl	AUG	68	known CDS	375	3488	68	6	1604.73	369.258	5.36611	16.7603	59.4295	0.078629	0.230107	7.22	0.134269
Fam117b	ENSMUST00000036540	Fam117b-001	protein_coding	protein_coding	TRUE	ensembl	AUG	249	known CDS	159	1910	3623	20	314.573	490.008	20.2018	33.6266	33.7425	11.2797	1.55769	7.25	0.0704249
Wdr12	ENSMUST00000117438	Wdr12-002	protein_coding	protein_coding	TRUE	ensembl	AUG	282	known CDS	684	1952	1300	7	127.91	314.258	3.60747	2.22186	10.5559	1.41393	2.45688	7.075	0.105008
Carf	ENSMUST00000027171	Carf-001	protein_coding	protein_coding	TRUE	ensembl	AUG	347	known CDS	128	2194	349	75	127.627	35.6323	4.01331	1.36458	4.76437	4.5674	0.27919	-2.4	0.204442
Nbeal1	ENSMUST00000160834	Nbeal1-001	protein_coding	protein_coding	TRUE	ensembl	AUG	252	known CDS	210	8273	7340	25	1357.24	302.608	9.24414	35.1999	45.1432	0.50532	0.222958	6.32	0.084111
Cyp20a1	ENSMUST00000060608	Cyp20a1-001	protein_coding	protein_coding	TRUE	ensembl	AUG	116	known CDS	64	1449	775	11	614.406	528.32	31.0693	70.1751	35.824	20.5501	0.859887	8.16	0.0653128
Abi2	ENSMUST00000052332	Abi2-201	protein_coding	protein_coding	TRUE	ensembl	AUG	197	known CDS	185	1522	4251	86	564.167	379.713	19.6156	81.7564	117.791	11.5798	0.673051	7.24	0.0558827
Raph1	ENSMUST00000090293	Raph1-003	protein_coding	protein_coding	TRUE	ensembl	AUG	302	known CDS	206	2140	534	19	833.879	328.217	10.7773	52.8175	81.7713	0.773586	0.393603	6.58	0.0594789
Cd28	ENSMUST00000027165	Cd28-001	protein_coding	protein_coding	TRUE	ensembl	AUG	176	known CDS	117	770	3578	127	12.155	12.0121	2.57032	2.06454	7.03504	2.8056	0.988242	-1.595	0.370186
Pard3b	ENSMUST00000075374	Pard3b-001	protein_coding	protein_coding	TRUE	ensembl	AUG	204	known CDS	420	4028	4365	130	34.6818	14.5061	0	0.507303	3.5209	0.541863	0.418261	-0.88	0.280248
Nrp2	ENSMUST00000027112	Nrp2-005	protein_coding	protein_coding	TRUE	ensembl	AUG	176	known CDS	504	3221	996	154	2896.6	1620.7	48.0244	101.666	233.528	20.3342	0.559517	9.21	0.0298805
Ino80d	ENSMUST00000097718	Ino80d-003	protein_coding	protein_coding	TRUE	ensembl	AUG	106	known CDS	743	3490	10186	98	932.041	229.659	13.7986	32.8367	60.8622	5.66964	0.246405	6.115	0.0720527
Ndufs1	ENSMUST00000027111	Ndufs1-001	protein_coding	protein_coding	TRUE	ensembl	AUG	223	known CDS	243	2423	239	42	2002.05	3218.23	54.9688	59.711	106.654	10.1975	1.60747	10.57	0.0234946
Eef1b2	ENSMUST00000129339	Eef1b2-001	protein_coding	protein_coding	TRUE	ensembl	AUG	308	known CDS	388	1062	878	75	7079.45	15827.3	821.691	6440.25	5957.91	22.2447	2.23567	12.495	0.103846
Gpr1	ENSMUST00000050536	Gpr1-001	protein_coding	protein_coding	TRUE	ensembl	AUG	347	known CDS	557	1615	326	40	23.5373	26.9737	0	1.55724	7.0418	0.526613	1.146	3.65	0.276499
Zdbf2	ENSMUST00000114132	Zdbf2-001	protein_coding	protein_coding	TRUE	ensembl	AUG	142	known CDS	517	7995	4635	28	7400.39	3090.73	47.8891	108.573	189.851	11.2238	0.417643	10.105	0.0362719
Adam23	ENSMUST00000087374	Adam23-001	protein_coding	protein_coding	TRUE	ensembl	AUG	203	known CDS	317	2803	3624	23	2116.59	537.786	33.1436	46.6432	60.6459	0.434691	0.254082	7.335	0.0788324
Fastkd2	ENSMUST00000027103	Fastkd2-001	protein_coding	protein_coding	TRUE	ensembl	AUG	173	known CDS	166	2232	2255	37	1101.5	616.082	33.7298	39.1716	31.6813	2.89837	0.559313	7.74	0.0537571
Klf7	ENSMUST00000114086	Klf7-001	protein_coding	protein_coding	TRUE	ensembl	AUG	319	known CDS	491	1381	6284	107	292.745	161.751	11.4086	21.0114	85.103	2.88734	0.552532	4.33	0.106527
Creb1	ENSMUST00000049932	Creb1-201	protein_coding	protein_coding	TRUE	ensembl	AUG	93	known CDS	226	1248	7173	40	322.196	305.825	9.60488	67.2339	120.278	12.5492	0.949189	6.765	0.0675549
Mettl21a	ENSMUST00000053469	Mettl21a-002	protein_coding	protein_coding	TRUE	ensembl	AUG	98	known CDS	750	1403	1264	29	120.658	149.913	20.6528	72.9042	72.2358	5.42215	1.24246	5.705	0.0804717
Fzd5	ENSMUST00000063982	Fzd5-201	protein_coding	protein_coding	TRUE	ensembl	AUG	195	known CDS	872	2626	4287	111	1010.9	865.052	14.3397	45.0506	127.759	49.7363	0.855725	8.365	0.0713753
Plekhm3	ENSMUST00000097713	Plekhm3-001	protein_coding	protein_coding	TRUE	ensembl	AUG	155	known CDS	361	2643	5920	17	189.175	141.531	4.55443	13.3312	25.0518	1.5609	0.748149	6	0.118897
D630023F18Rik	ENSMUST00000050047	D630023F18Rik-001	protein_coding	protein_coding	TRUE	ensembl	AUG	275	known CDS	101	793	1388	17	24.3843	17.0001	1.84883	16.6737	8.07577	1.56407	0.697174	-0.29	0.283357
Idh1	ENSMUST00000097709	Idh1-001	protein_coding	protein_coding	TRUE	ensembl	AUG	137	known CDS	209	1450	853	24	872.707	1943.23	54.3826	200.786	203.516	0.860832	2.22667	9.53	0.0312976
Pikfyve	ENSMUST00000097707	Pikfyve-202	protein_coding	protein_coding	TRUE	ensembl	AUG	96	known CDS	94	6384	258	15	1624.59	603.034	24.5308	97.3767	83.2175	0.959262	0.371191	7.265	0.0666937
Map2	ENSMUST00000114015	Map2-003	protein_coding	protein_coding	TRUE	ensembl	AUG	173	known CDS	461	1861	3580	40	88.1311	129.519	0.631307	13.5945	32.4855	2.88828	1.46962	5.71	0.11909
Rpe	ENSMUST00000113995	Rpe-002	protein_coding	protein_coding	TRUE	ensembl	AUG	412	known CDS	77	781	1933	31	244.868	379.081	34.1357	57.3705	101.842	20.3326	1.5481	7.815	0.0657976
Kansl1l	ENSMUST00000113987	Kansl1l-002	protein_coding	protein_coding	TRUE	ensembl	AUG	347	known CDS	219	2318	25	25	101.98	28.6975	1.03715	7.64487	12.8334	0.098158	0.281403	3.05	0.173631
Acadl	ENSMUST00000027153	Acadl-001	protein_coding	protein_coding	TRUE	ensembl	AUG	372	known CDS	29	1318	599	35	365.184	718.355	58.8919	104.903	105.6	36.7322	1.9671	8.51	0.0395965
Lancl1	ENSMUST00000113979	Lancl1-002	protein_coding	protein_coding	TRUE	ensembl	AUG	269	known CDS	298	1494	2968	14	486.645	774.425	13.3025	87.0574	270.569	28.376	1.59135	7.89	0.0378541
Ikzf2	ENSMUST00000027146	Ikzf2-201	protein_coding	protein_coding	TRUE	ensembl	AUG	195	known CDS	283	1860	7558	31	130.064	39.3498	2.48013	3.07915	11.7994	1.22612	0.302541	4.545	0.210652
Spag16	ENSMUST00000065425	Spag16-001	protein_coding	protein_coding	TRUE	ensembl	AUG	280	known CDS	17	1933	4	4	12.4225	12.059	1.03715	2.88649	3.5209	0.340845	0.970745	3.43	0.183549
Bard1	ENSMUST00000027393	Bard1-001	protein_coding	protein_coding	TRUE	ensembl	AUG	32	known CDS	340	2634	3026	5	703.236	723.3	14.5651	41.8848	67.4782	0.830028	1.02853	8.035	0.0658132
Abca12	ENSMUST00000087268	Abca12-201	protein_coding	protein_coding	TRUE	ensembl	AUG	136	known CDS	329	8113	211	42	28.53	6.25614	0.721493	0.349979	0.621733	0.0251781	0.219283	0.74	0.556619
Atic	ENSMUST00000027384	Atic-001	protein_coding	protein_coding	TRUE	ensembl	AUG	341	known CDS	107	1882	964	40	2306.07	5760.75	277.234	666.097	707.951	126.828	2.49808	10.935	0.0239354
Fn1	ENSMUST00000055226	Fn1-201	protein_coding	protein_coding	TRUE	ensembl	AUG	158	known CDS	190	7620	693	62	116340	46418.5	1747.82	2226.73	4205.68	148.611	0.398988	14.175	0.0145466
Mreg	ENSMUST00000048860	Mreg-201	protein_coding	protein_coding	TRUE	ensembl	AUG	246	known CDS	197	838	1656	170	379.702	140.622	11.5439	62.4949	69.5665	54.7249	0.370349	3.82	0.0947089
Pecr	ENSMUST00000097698	Pecr-003	protein_coding	protein_coding	TRUE	ensembl	AUG	211	known CDS	44	823	110	19	164.642	645.446	61.7779	346.881	357.537	7.92708	3.9203	-0.35	0.11016
Xrcc5	ENSMUST00000027379	Xrcc5-201	protein_coding	protein_coding	TRUE	ensembl	AUG	370	known CDS	127	2322	234	8	1556.09	2914.87	183.034	101.105	168.963	38.1673	1.8732	10.405	0.029198
Smarcal1	ENSMUST00000047615	Smarcal1-001	protein_coding	protein_coding	TRUE	ensembl	AUG	137	known CDS	247	2976	84	50	527.746	685.627	20.6077	56.5099	101.025	43.6201	1.29916	7.94	0.0403053
Igfbp2	ENSMUST00000047328	Igfbp2-001	protein_coding	protein_coding	TRUE	ensembl	AUG	270	known CDS	78	992	316	53	6343.16	7982.69	334.006	1137.21	1467.63	275.231	1.25847	11.435	0.0420838
Igfbp5	ENSMUST00000027377	Igfbp5-001	protein_coding	protein_coding	TRUE	ensembl	AUG	80	known CDS	746	1558	4449	184	2113.9	2539.62	57.7195	82.331	738.537	123.304	1.20139	10.245	0.143783
Tns1	ENSMUST00000169786	Tns1-201	protein_coding	protein_coding	TRUE	ensembl	AUG	-32768	known CDS	1	5664	4303	45	739.478	255.137	13.9338	22.026	42.021	0.92129	0.345024	6.6	0.082678
Arpc2	ENSMUST00000006467	Arpc2-002	protein_coding	protein_coding	TRUE	ensembl	AUG	265	known CDS	310	1209	196	78	1029.86	1860.8	64.5286	1056.19	325.2	167.307	1.80685	9.385	0.0664077
Aamp	ENSMUST00000178235	Aamp-202	protein_coding	protein_coding	TRUE	ensembl	AUG	189	known CDS	116	1423	398	22	1283.87	2364.81	252.207	1403.03	1294.2	38.2264	1.84194	9.98	0.0550607
Pnkd	ENSMUST00000113805	Pnkd-003	protein_coding	protein_coding	TRUE	ensembl	AUG	309	known CDS	142	567	174	58	30.432	38.7604	6.49344	2.92182	15.3135	0.450574	1.27367	3.94	0.187508
Tmbim1	ENSMUST00000113796	Tmbim1-002	protein_coding	protein_coding	TRUE	ensembl	AUG	212	known CDS	8963	9889	1123	16	687.128	549.134	16.1885	83.5416	122.961	13.4225	0.799172	7.67	0.059995
Slc11a1	ENSMUST00000027368	Slc11a1-001	protein_coding	protein_coding	TRUE	ensembl	AUG	133	known CDS	113	1756	560	123	13.953	16.2298	2.38995	6.70093	5.58883	2.5405	1.16318	2.105	0.234355
Ctdsp1	ENSMUST00000027367	Ctdsp1-001	protein_coding	protein_coding	TRUE	ensembl	AUG	259	known CDS	390	1172	1705	106	63.9994	25.25	2.79579	19.1395	14.0768	1.2966	0.394535	-2.515	0.201147
Vil1	ENSMUST00000027366	Vil1-001	protein_coding	protein_coding	TRUE	ensembl	AUG	412	known CDS	73	2553	572	91	22.3337	24.7968	2.48013	0.699957	1.8652	0.388303	1.11029	3.925	0.31847
Usp37	ENSMUST00000044260	Usp37-201	protein_coding	protein_coding	TRUE	ensembl	AUG	125	known CDS	376	3312	3885	98	1268.38	1009.76	8.56774	53.0101	78.2707	23.541	0.796103	8.43	0.0490752
Rqcd1	ENSMUST00000087215	Rqcd1-001	protein_coding	protein_coding	TRUE	ensembl	AUG	237	known CDS	381	1277	1994	56	537.464	1121.97	41.9819	305.873	185.27	154.718	2.08753	8.55	0.0510119
Plcd4	ENSMUST00000027362	Plcd4-001	protein_coding	protein_coding	TRUE	ensembl	AUG	28	known CDS	322	2742	236	40	11.0702	12.6485	0.315653	0.349979	2.27743	0.437456	1.14257	1.625	0.336225
Zfp142	ENSMUST00000066986	Zfp142-004	protein_coding	protein_coding	TRUE	ensembl	AUG	126	known CDS	452	5377	380	50	1240.25	494.456	11.9948	57.8038	162.968	2.3725	0.398673	7.365	0.0505024
Bcs1l	ENSMUST00000027358	Bcs1l-001	protein_coding	protein_coding	TRUE	ensembl	AUG	237	known CDS	262	1515	376	16	259.623	386.016	7.62077	25.0538	36.8512	7.34565	1.48683	7.175	0.048765
Rnf25	ENSMUST00000027357	Rnf25-001	protein_coding	protein_coding	TRUE	ensembl	AUG	216	known CDS	33	1400	80	80	393.165	570.701	39.7272	38.5777	45.9609	7.73424	1.45156	7.64	0.0506518
Stk36	ENSMUST00000113694	Stk36-007	protein_coding	protein_coding	TRUE	ensembl	AUG	261	known CDS	190	624	6	6	14.2947	31.0552	0.94696	10.602	18.4222	0.755139	2.1725	1.975	0.159382
Ttll4	ENSMUST00000042125	Ttll4-001	protein_coding	protein_coding	TRUE	ensembl	AUG	236	known CDS	407	3985	4137	127	1670.33	851.45	19.3	63.1402	126.921	20.6654	0.50975	7.775	0.041346
Cyp27a1	ENSMUST00000027356	Cyp27a1-201	protein_coding	protein_coding	TRUE	ensembl	AUG	188	known CDS	58	1656	235	28	40.7593	23.437	1.12733	1.90722	8.488	0.156962	0.575011	3.085	0.272564
Wnt6	ENSMUST00000006716	Wnt6-201	protein_coding	protein_coding	TRUE	ensembl	AUG	122	known CDS	255	1346	723	250	76.4516	42.3417	3.47219	5.45833	12.4211	37.7602	0.553836	3.89	0.127957
Wnt10a	ENSMUST00000006718	Wnt10a-001	protein_coding	protein_coding	TRUE	ensembl	AUG	277	known CDS	656	1906	563	34	12.0955	6.89021	1.03715	1.20726	5.37934	0.786572	0.569648	1.7	0.544099
Cnppd1	ENSMUST00000168720	Cnppd1-202	protein_coding	protein_coding	TRUE	ensembl	AUG	114	known CDS	52	1272	1849	142	306.193	319.46	6.31307	36.9338	98.923	16.0693	1.04333	6.225	0.0819573
Fam134a	ENSMUST00000097694	Fam134a-201	protein_coding	protein_coding	TRUE	ensembl	AUG	85	known CDS	78	1700	858	8	437.713	167.688	10.3715	15.659	15.1108	0.563393	0.383099	5.045	0.0817942
Zfand2b	ENSMUST00000027394	Zfand2b-001	protein_coding	protein_coding	TRUE	ensembl	AUG	104	known CDS	198	968	349	133	65.3962	90.4369	4.7348	17.197	16.1515	22.6962	1.38291	4.935	0.130007
Abcb6	ENSMUST00000027396	Abcb6-001	protein_coding	protein_coding	TRUE	ensembl	AUG	297	known CDS	275	2800	167	55	533.11	326.399	7.71096	16.009	24.6463	24.4853	0.612255	6.65	0.0661284
Atg9a	ENSMUST00000040689	Atg9a-201	protein_coding	protein_coding	TRUE	ensembl	AUG	88	known CDS	185	2701	1064	26	606.932	196.113	5.81704	12.5092	22.3553	0.849614	0.323121	6.005	0.0669871
Ankzf1	ENSMUST00000152233	Ankzf1-001	protein_coding	protein_coding	TRUE	ensembl	AUG	92	known CDS	293	2536	204	76	228.864	255.003	7.30512	37.0204	41.6088	8.63144	1.11421	6.025	0.0942413
Glb1l	ENSMUST00000113623	Glb1l-001	protein_coding	protein_coding	TRUE	ensembl	AUG	104	known CDS	252	2189	151	12	36.3609	11.9675	0.721493	1.71456	2.68967	0.129387	0.329129	1.645	0.222521
Stk16	ENSMUST00000027401	Stk16-001	protein_coding	protein_coding	TRUE	ensembl	AUG	70	known CDS	305	1219	1658	30	242	84.2747	17.1806	18.5969	34.7832	0.2416	0.348242	-0.725	0.120182
Tuba4a	ENSMUST00000079464	Tuba4a-201	protein_coding	protein_coding	TRUE	ensembl	AUG	245	known CDS	59	1402	652	71	647.008	1614.72	60.1094	50.2103	146.573	55.9578	2.49568	9.325	0.0329422
Dnajb2	ENSMUST00000055223	Dnajb2-201	protein_coding	protein_coding	TRUE	ensembl	AUG	283	known CDS	420	1196	4	4	39.1099	51.6789	3.56237	24.7905	26.7075	0.471647	1.32138	3.275	0.170394
Ptprn	ENSMUST00000027404	Ptprn-201	protein_coding	protein_coding	TRUE	ensembl	AUG	41	known CDS	82	3024	512	118	923.704	274.129	18.1275	8.73014	19.8819	24.8882	0.296771	5.975	0.0731552
Dnpep	ENSMUST00000066668	Dnpep-201	protein_coding	protein_coding	TRUE	ensembl	AUG	67	known CDS	304	1722	767	68	985.297	1759.2	36.4805	156.568	189.851	66.1646	1.78545	9.365	0.0245037
Des	ENSMUST00000027409	Des-001	protein_coding	protein_coding	TRUE	ensembl	AUG	345	known CDS	90	1496	1533	143	135.25	209.4	18.0824	47.8858	63.1396	59.7179	1.54824	6.01	0.0510201
Speg	ENSMUST00000113587	Speg-014	protein_coding	protein_coding	TRUE	ensembl	AUG	298	known CDS	135	473	782	138	53.1372	55.9882	1.62336	9.97273	42.021	16.7643	1.05365	0.27	0.169705
Gmppa	ENSMUST00000113584	Gmppa-002	protein_coding	protein_coding	TRUE	ensembl	AUG	233	known CDS	258	1517	176	7	267.514	432.068	17.9021	37.8777	65.0048	2.82075	1.61513	7.245	0.0461678
Chpf	ENSMUST00000079205	Chpf-001	protein_coding	protein_coding	TRUE	ensembl	AUG	215	known CDS	167	2488	405	134	1130.34	559.093	51.9024	31.6681	67.9108	40.9796	0.494624	7.35	0.0765104
Obsl1	ENSMUST00000113567	Obsl1-001	protein_coding	protein_coding	TRUE	ensembl	AUG	204	known CDS	138	5549	131	61	910.331	742.846	26.6051	58.1378	62.9301	1.57285	0.816018	7.775	0.0548181
Stk11ip	ENSMUST00000027414	Stk11ip-001	protein_coding	protein_coding	TRUE	ensembl	AUG	121	known CDS	140	3355	1104	51	421.026	273.269	12.6712	29.3562	30.4311	9.15983	0.649056	6.16	0.0569016
Slc4a3	ENSMUST00000124341	Slc4a3-001	protein_coding	protein_coding	TRUE	ensembl	AUG	280	known CDS	217	3897	3286	13	201.583	49.2788	7.03456	12.6666	8.6975	0.0839938	0.24446	4.445	0.209597
Epha4	ENSMUST00000027451	Epha4-201	protein_coding	protein_coding	TRUE	ensembl	AUG	322	known CDS	58	3015	3314	51	1865.7	1514.75	68.4968	108.47	128.557	38.3434	0.811895	9.37	0.0279059
Pax3	ENSMUST00000004994	Pax3-002	protein_coding	protein_coding	TRUE	ensembl	AUG	226	known CDS	90	1541	1538	52	11.9024	6.80097	1.03715	1.36458	1.24347	0.0632158	0.571396	1.29	0.481937
Farsb	ENSMUST00000170217	Farsb-202	protein_coding	protein_coding	TRUE	ensembl	AUG	318	known CDS	18	1784	270	20	2121.31	4162.76	354.118	828.772	708.032	2.94712	1.96235	10.59	0.0254461
Acsl3	ENSMUST00000035779	Acsl3-001	protein_coding	protein_coding	TRUE	ensembl	AUG	-31	known CDS	460	2619	576	62	4054.5	3025.89	33.4142	98.6547	149.689	79.0095	0.746304	10.24	0.0277044
Utp14b	ENSMUST00000151622	Utp14b-002	protein_coding	protein_coding	TRUE	ensembl	AUG	-15	known CDS	488	2827	859	28	1046.95	978.792	13.1222	113.193	243.03	1.55191	0.9349	8.83	0.0538242
Ap1s3	ENSMUST00000162342	Ap1s3-001	protein_coding	protein_coding	TRUE	ensembl	AUG	208	known CDS	121	582	2295	38	10.8474	16.366	1.3528	1.90722	4.34537	0.528649	1.50875	0.455	0.31385
Wdfy1	ENSMUST00000048820	Wdfy1-002	protein_coding	protein_coding	TRUE	ensembl	AUG	309	known CDS	70	630	88	62	43.1814	79.7869	26.7404	49.6516	91.9083	0.655515	1.84771	5.695	0.154926
Mrpl44	ENSMUST00000027464	Mrpl44-201	protein_coding	protein_coding	TRUE	ensembl	AUG	283	known CDS	116	1114	311	75	452.81	1352.02	204.634	81.1817	169.726	422.543	2.98585	8.985	0.0340525
Serpine2	ENSMUST00000027467	Serpine2-001	protein_coding	protein_coding	TRUE	ensembl	AUG	272	known CDS	209	1399	812	191	1270.94	802.27	16.6845	56.4392	114.284	141.121	0.631242	7.755	0.0827767
Cul3	ENSMUST00000163119	Cul3-001	protein_coding	protein_coding	TRUE	ensembl	AUG	346	known CDS	170	2473	2237	6	2272.36	1700.78	27.056	152.455	72.0331	3.5931	0.748465	9.72	0.0414853
Dock10	ENSMUST00000077946	Dock10-201	protein_coding	protein_coding	TRUE	ensembl	AUG	257	known CDS	106	6666	638	25	28.8718	8.52235	0	0.349979	0	0.0345778	0.295179	2.305	0.398313
Irs1	ENSMUST00000069799	Irs1-001	protein_coding	protein_coding	TRUE	ensembl	AUG	341	known CDS	924	4616	4529	27	1259.17	348.939	14.5651	22.2893	161.076	0.199071	0.277119	5.14	0.0758656
Rhbdd1	ENSMUST00000140020	Rhbdd1-002	protein_coding	protein_coding	TRUE	ensembl	AUG	129	known CDS	328	1272	2416	6	247.171	274.54	5.23083	57.2965	78.2504	2.18708	1.11073	5.29	0.0806728
Mff	ENSMUST00000162003	Mff-005	protein_coding	protein_coding	TRUE	ensembl	AUG	131	known CDS	459	1406	682	94	648.702	670.936	5.90723	94.3523	171.199	283.347	1.03427	7.85	0.0533692
Agfg1	ENSMUST00000113444	Agfg1-202	protein_coding	protein_coding	TRUE	ensembl	AUG	274	known CDS	241	1923	1221	38	1084.63	930.342	48.0244	103.066	158.17	145.811	0.85775	8.385	0.0424468
Slc19a3	ENSMUST00000045560	Slc19a3-001	protein_coding	protein_coding	TRUE	ensembl	AUG	251	known CDS	212	1675	1300	31	45.2023	37.0836	1.03715	1.52191	4.97386	2.17401	0.820392	3.95	0.132288
Ccl20	ENSMUST00000027351	Ccl20-002	protein_coding	protein_coding	TRUE	ensembl	AUG	157	known CDS	59	367	1054	97	7.99435	12.059	2.57032	6.42161	10.9749	0.529852	1.50844	1.69	0.376759
Pid1	ENSMUST00000177458	Pid1-002	protein_coding	protein_coding	TRUE	ensembl	AUG	33	known CDS	242	532	1990	12	35.1127	27.1546	1.3528	14.6604	29.8161	0.274549	0.773353	1.325	0.266305
Dner	ENSMUST00000049126	Dner-201	protein_coding	protein_coding	TRUE	ensembl	AUG	189	known CDS	494	2704	927	33	62.9295	61.6526	2.25467	5.68632	7.03504	0.835735	0.979708	5.025	0.0989143
Trip12	ENSMUST00000027421	Trip12-201	protein_coding	protein_coding	TRUE	ensembl	AUG	33	known CDS	126	6200	3433	53	11604.2	8497.35	217.666	557.383	1684.46	12.4968	0.732265	11.575	0.0304
Fbxo36	ENSMUST00000097672	Fbxo36-001	protein_coding	protein_coding	TRUE	ensembl	AUG	291	known CDS	33	596	306	8	30.8332	32.8682	3.83293	12.4739	14.7121	0.372867	1.066	3.73	0.206664
Slc16a14	ENSMUST00000027422	Slc16a14-201	protein_coding	protein_coding	TRUE	ensembl	AUG	71	known CDS	280	1815	1384	78	15.1714	6.25614	0	0.857281	1.6557	0.301028	0.412363	1.66	0.496761
Cab39	ENSMUST00000113360	Cab39-001	protein_coding	protein_coding	TRUE	ensembl	AUG	241	known CDS	425	1447	2359	81	425.216	648.039	7.30512	95.7328	234.731	190.089	1.52402	8.215	0.0548
Itm2c	ENSMUST00000027425	Itm2c-001	protein_coding	protein_coding	TRUE	ensembl	AUG	204	known CDS	384	1190	1041	110	748.408	1106.97	44.1464	233.174	281.557	576.493	1.47911	8.975	0.0626694
Psmd1	ENSMUST00000027432	Psmd1-001	protein_coding	protein_coding	TRUE	ensembl	AUG	176	known CDS	172	3030	83	58	4635.48	7554.13	97.8976	289.886	468.712	125.172	1.62963	11.67	0.0245689
Htr2b	ENSMUST00000027431	Htr2b-001	protein_coding	protein_coding	TRUE	ensembl	AUG	-3	known CDS	327	1763	321	36	11.1	5.39428	0	0	1.03397	0.249977	0.485972	-0.5	#N/A
Armc9	ENSMUST00000131412	Armc9-008	protein_coding	protein_coding	TRUE	ensembl	AUG	376	known CDS	67	2064	97	66	201.166	378.222	15.3768	57.0172	62.7409	0.942003	1.88014	7.405	0.0648951
B3gnt7	ENSMUST00000113306	B3gnt7-201	protein_coding	protein_coding	TRUE	ensembl	AUG	307	known CDS	324	1514	1080	44	1728.93	2168.09	111.922	142.431	298.898	78.7344	1.254	9.355	0.0513285
Ncl	ENSMUST00000027438	Ncl-201	protein_coding	protein_coding	TRUE	ensembl	AUG	362	known CDS	233	2353	5905	78	13105.9	31811.2	383.068	2396.12	3427.48	83.5331	2.42725	14.08	0.0326968
Pde6d	ENSMUST00000146220	Pde6d-004	protein_coding	protein_coding	TRUE	ensembl	AUG	272	known CDS	199	570	310	28	83.8218	142.212	8.52264	69.5618	52.3674	1.40424	1.6966	5.59	0.126844
Cops7b	ENSMUST00000121534	Cops7b-001	protein_coding	protein_coding	TRUE	ensembl	AUG	122	known CDS	430	1221	1288	155	277.96	429.532	21.8252	35.4792	78.2301	180.797	1.5453	7.07	0.0565316
Dis3l2	ENSMUST00000168237	Dis3l2-202	protein_coding	protein_coding	TRUE	ensembl	AUG	40	known CDS	165	2816	356	5	252.506	465.216	6.22288	63.1208	95.6319	4.90805	1.8424	7.69	0.0578703
Ecel1	ENSMUST00000161002	Ecel1-001	protein_coding	protein_coding	TRUE	ensembl	AUG	271	known CDS	374	2698	336	79	11.8281	10.4269	0.81168	0.349979	2.48693	1.25569	0.881538	1.925	0.291263
Eif4e2	ENSMUST00000050876	Eif4e2-003	protein_coding	protein_coding	TRUE	ensembl	AUG	74	known CDS	87	863	2007	16	930.748	1805.68	54.3375	550.794	550.22	2.54434	1.94003	-8.83	0.0560233
Efhd1	ENSMUST00000027472	Efhd1-001	protein_coding	protein_coding	TRUE	ensembl	AUG	301	known CDS	88	807	1048	59	12.5116	40.7988	2.88597	11.424	9.31247	7.12069	3.26087	4.415	0.20602
Gigyf2	ENSMUST00000027475	Gigyf2-001	protein_coding	protein_coding	TRUE	ensembl	AUG	134	known CDS	198	4070	1655	48	1283.99	2135.85	69.3987	197.483	301.398	57.575	1.66345	9.89	0.0462755
Ngef	ENSMUST00000068681	Ngef-001	protein_coding	protein_coding	TRUE	ensembl	AUG	261	known CDS	257	2386	724	48	25.9445	13.3272	0.315653	1.01461	2.68967	0.182031	0.51368	2.365	0.200431
Inpp5d	ENSMUST00000169754	Inpp5d-001	protein_coding	protein_coding	TRUE	ensembl	AUG	135	known CDS	178	3750	1188	63	768.572	1247.76	64.4835	114.349	173.93	25.8309	1.62348	9.075	0.0465911
Atg16l1	ENSMUST00000113190	Atg16l1-002	protein_coding	protein_coding	TRUE	ensembl	AUG	239	known CDS	115	1983	1120	53	557.539	446.452	20.7429	38.279	55.8883	17.9146	0.800754	7.47	0.0687312
Dgkd	ENSMUST00000027517	Dgkd-201	protein_coding	protein_coding	TRUE	ensembl	AUG	341	known CDS	15	3674	2021	93	989.933	403.965	23.9897	121.172	37.6824	9.72415	0.408073	6.905	0.0560181
Usp40	ENSMUST00000040783	Usp40-201	protein_coding	protein_coding	TRUE	ensembl	AUG	297	known CDS	134	3571	1479	56	287.544	144.253	9.01867	16.0957	32.499	1.8541	0.501672	5.335	0.0928073
Hjurp	ENSMUST00000147393	Hjurp-003	protein_coding	protein_coding	TRUE	ensembl	AUG	317	known CDS	38	304	1727	48	95.5608	240.14	41.9368	178.802	178.316	0.738983	2.51296	7.015	0.107494
Arl4c	ENSMUST00000159814	Arl4c-001	protein_coding	protein_coding	TRUE	ensembl	AUG	187	known CDS	558	1133	2865	57	429.838	333.835	24.8915	33.5913	153.568	11.169	0.776653	6.495	0.0743658
Sh3bp4	ENSMUST00000066279	Sh3bp4-001	protein_coding	protein_coding	TRUE	ensembl	AUG	443	known CDS	390	3275	1721	162	1052	710.335	13.2123	32.3134	155.886	66.3297	0.675223	7.985	0.062937
Agap1	ENSMUST00000027521	Agap1-201	protein_coding	protein_coding	TRUE	ensembl	AUG	361	known CDS	620	3190	6392	135	696.831	334.746	7.93643	18.4395	39.3313	43.0502	0.480383	5.77	0.0698043
Gbx2	ENSMUST00000036954	Gbx2-001	protein_coding	protein_coding	TRUE	ensembl	AUG	-14	known CDS	2536	3579	662	30	161.21	324.591	2.07429	15.6237	60.2337	5.74591	2.01347	6.41	0.0674356
Cxcr7	ENSMUST00000065587	Cxcr7-001	protein_coding	protein_coding	TRUE	ensembl	AUG	288	known CDS	135	1220	1846	39	77.8484	114.015	7.39531	11.4593	9.52197	12.3424	1.46458	5.59	0.09866
Cops8	ENSMUST00000036153	Cops8-201	protein_coding	protein_coding	TRUE	ensembl	AUG	108	known CDS	126	752	1092	59	359.166	463.882	36.6158	79.3065	131.456	134.942	1.29155	7.65	0.0666258
Col6a3	ENSMUST00000097653	Col6a3-001	protein_coding	protein_coding	TRUE	ensembl	AUG	197	known CDS	236	8266	736	18	682.135	289.201	14.6102	27.4843	15.3203	1.60634	0.423964	6.575	0.0969041
Lrrfip1	ENSMUST00000097649	Lrrfip1-203	protein_coding	protein_coding	TRUE	ensembl	AUG	350	known CDS	215	2401	1262	108	923.942	915.378	28.7696	34.0986	95.4359	77.3504	0.990731	8.595	0.0356824
Rbm44	ENSMUST00000094698	Rbm44-201	protein_coding	protein_coding	TRUE	ensembl	AUG	114	known CDS	86	3124	728	5	63.1524	92.2076	2.88597	5.65099	2.27743	0.518559	1.46008	4.945	0.130373
Ube2f	ENSMUST00000171165	Ube2f-203	protein_coding	protein_coding	TRUE	ensembl	AUG	-41	known CDS	115	669	3526	52	18.6188	24.7991	1.44299	13.8738	10.3532	0.461655	1.33194	2.055	0.237742
Scly	ENSMUST00000027532	Scly-001	protein_coding	protein_coding	TRUE	ensembl	AUG	38	known CDS	59	1354	849	210	207.185	290.135	15.5121	22.9893	46.7854	93.1794	1.40037	7.055	0.093654
Klhl30	ENSMUST00000027533	Klhl30-001	protein_coding	protein_coding	TRUE	ensembl	AUG	259	known CDS	194	1936	1154	47	120.881	63.5571	5.23083	40.5875	32.4923	1.81476	0.525782	4.845	0.190755
Fam132b	ENSMUST00000086861	Fam132b-201	protein_coding	protein_coding	TRUE	ensembl	AUG	370	known CDS	52	1071	1744	141	58.546	65.0084	10.1911	6.00097	5.79833	12.1502	1.11038	3.97	0.120872
Ilkap	ENSMUST00000027534	Ilkap-201	protein_coding	protein_coding	TRUE	ensembl	AUG	350	known CDS	79	1254	115	84	544.82	489.827	61.0564	85.1982	65.2076	14.0147	0.899063	7.18	0.107742
Hes6	ENSMUST00000086851	Hes6-001	protein_coding	protein_coding	TRUE	ensembl	AUG	310	known CDS	86	757	579	29	100.137	94.293	14.5651	44.9993	47.5963	4.70726	0.941636	5.235	0.1585
Per2	ENSMUST00000069620	Per2-201	protein_coding	protein_coding	TRUE	ensembl	AUG	288	known CDS	177	3947	1891	78	34.0429	18.9492	0.631307	2.72917	4.13587	0.193369	0.556629	3.795	0.264442
Traf3ip1	ENSMUST00000047242	Traf3ip1-201	protein_coding	protein_coding	TRUE	ensembl	AUG	293	known CDS	99	1973	1524	5	160.6	296.936	15.6474	30.4928	24.43	3.07175	1.84892	6.46	0.0522086
Asb1	ENSMUST00000027538	Asb1-201	protein_coding	protein_coding	TRUE	ensembl	AUG	215	known CDS	249	1256	4716	12	120.108	87.9922	2.07429	14.1725	53.2054	0.368652	0.732606	-1.215	0.141219
Twist2	ENSMUST00000007949	Twist2-001	protein_coding	protein_coding	TRUE	ensembl	AUG	321	known CDS	167	646	684	68	67.1347	72.3965	7.35021	7.0509	19.6589	2.50365	1.07838	4.22	0.107543
Hdac4	ENSMUST00000008995	Hdac4-201	protein_coding	protein_coding	TRUE	ensembl	AUG	73	known CDS	117	3344	594	204	628.567	357.187	16.3238	24.5978	64.1804	29.8681	0.568256	6.93	0.0711563
Ndufa10	ENSMUST00000027478	Ndufa10-001	protein_coding	protein_coding	TRUE	ensembl	AUG	176	known CDS	124	1188	833	36	1244.82	1989.83	134.288	557.342	274.731	332.982	1.59849	9.45	0.0558002
Myeov2	ENSMUST00000097642	Myeov2-001	protein_coding	protein_coding	TRUE	ensembl	AUG	175	known CDS	44	214	225	19	54.95	312.91	74.6746	453.626	251.923	79.0636	5.69445	6.41	0.125795
Gpc1	ENSMUST00000045970	Gpc1-201	protein_coding	protein_coding	TRUE	ensembl	AUG	350	known CDS	288	1958	1638	41	1125.35	461.907	8.88339	20.4174	86.5289	9.68675	0.410458	7.365	0.0559272
Dusp28	ENSMUST00000060913	Dusp28-201	protein_coding	protein_coding	TRUE	ensembl	AUG	-22	known CDS	67	555	937	109	8.29154	6.43697	2.25467	5.84364	3.3114	2.84653	0.776329	1.08	0.512408
Rnpepl1	ENSMUST00000027487	Rnpepl1-001	protein_coding	protein_coding	TRUE	ensembl	AUG	203	known CDS	189	2348	990	10	347.769	70.3581	21.0135	15.0811	24.2138	0.602146	0.202313	5.53	0.0863618
Capn10	ENSMUST00000027488	Capn10-001	protein_coding	protein_coding	TRUE	ensembl	AUG	69	known CDS	499	2496	407	27	466.362	142.44	14.5651	18.4235	38.7164	0.681768	0.305428	4.72	0.0840027
Kif1a	ENSMUST00000112958	Kif1a-202	protein_coding	protein_coding	TRUE	ensembl	AUG	131	known CDS	129	5222	710	160	1513.61	799.457	33.7749	36.3365	52.381	34.3175	0.52818	8.23	0.0395431
2310007B03Rik	ENSMUST00000043718	2310007B03Rik-001	protein_coding	protein_coding	TRUE	ensembl	AUG	39	known CDS	282	1637	663	63	24.5626	26.6097	1.44299	3.42912	0.621733	3.09662	1.08334	2.945	0.183583
Sned1	ENSMUST00000062202	Sned1-001	protein_coding	protein_coding	TRUE	ensembl	AUG	35	known CDS	149	4357	4791	123	185.416	45.5144	4.55443	8.34483	9.10973	1.93968	0.245472	4.055	0.145901
Mterfd2	ENSMUST00000112942	Mterfd2-004	protein_coding	protein_coding	TRUE	ensembl	AUG	309	known CDS	20	739	787	9	163.632	330.119	65.8814	125.195	94.6047	0.713845	2.01745	5.755	0.0741716
Pask	ENSMUST00000027493	Pask-001	protein_coding	protein_coding	TRUE	ensembl	AUG	212	known CDS	314	4462	1318	39	948.891	910.933	25.2072	48.8297	47.4071	4.74526	0.959997	8.12	0.0443709
Ppp1r7	ENSMUST00000027494	Ppp1r7-001	protein_coding	protein_coding	TRUE	ensembl	AUG	278	known CDS	807	1889	8427	84	310.74	1107.38	35.263	72.2749	110.337	30.1414	3.56369	8.87	0.0383802
Hdlbp	ENSMUST00000170883	Hdlbp-202	protein_coding	protein_coding	TRUE	ensembl	AUG	256	known CDS	199	4002	2237	53	8642.77	7724.81	114.808	320.793	601.884	306.8	0.893789	11.54	0.0199766
41884	ENSMUST00000027495	Sept2-001	protein_coding	protein_coding	TRUE	ensembl	AUG	108	known CDS	128	1210	2570	109	1891.99	3042.37	112.147	285.629	390.84	24.392	1.60803	10.315	0.0219525
Farp2	ENSMUST00000122402	Farp2-002	protein_coding	protein_coding	TRUE	ensembl	AUG	67	known CDS	103	2487	331	33	151.937	72.4435	5.77195	15.903	17.8005	1.23477	0.476798	4.79	0.0961068
Stk25	ENSMUST00000027498	Stk25-001	protein_coding	protein_coding	TRUE	ensembl	AUG	212	known CDS	233	1510	586	17	765.794	550.573	67.2342	110.759	114.906	14.0379	0.718958	6.73	0.0892597
Bok	ENSMUST00000027499	Bok-201	protein_coding	protein_coding	TRUE	ensembl	AUG	252	known CDS	191	829	604	332	112.263	37.4922	0.315653	4.44373	9.31923	16.5939	0.333969	2.22	0.202262
Thap4	ENSMUST00000112905	Thap4-201	protein_coding	protein_coding	TRUE	ensembl	AUG	176	known CDS	306	2012	149	38	630.157	335.38	23.5838	37.0557	80.3184	10.0304	0.532216	6.575	0.0614258
Atg4b	ENSMUST00000027502	Atg4b-001	protein_coding	protein_coding	TRUE	ensembl	AUG	142	known CDS	141	1319	1679	23	194.613	396.938	35.6688	34.9912	45.3392	6.93677	2.03962	6.88	0.0703838
Dtymk	ENSMUST00000027503	Dtymk-001	protein_coding	protein_coding	TRUE	ensembl	AUG	131	known CDS	108	743	261	261	1281.07	1751.58	83.0619	128.422	260.648	37.2498	1.36728	8.93	0.0269367
Ing5	ENSMUST00000027505	Ing5-201	protein_coding	protein_coding	TRUE	ensembl	AUG	193	known CDS	39	758	3782	57	271.362	599.812	54.0669	173.238	172.477	91.8249	2.21037	7.47	0.0728829
D2hgdh	ENSMUST00000097633	D2hgdh-001	protein_coding	protein_coding	TRUE	ensembl	AUG	126	known CDS	103	1707	1526	5	82.4696	89.8521	7.62077	27.5037	18.0167	0.384442	1.08952	5.06	0.10274
Fam174a	ENSMUST00000059975	Fam174a-201	protein_coding	protein_coding	TRUE	ensembl	AUG	253	known CDS	190	759	1349	7	60.8641	22.0327	2.48013	2.88649	10.5559	0.61206	0.361998	-0.14	0.213717
St8sia4	ENSMUST00000043336	St8sia4-201	protein_coding	protein_coding	TRUE	ensembl	AUG	167	known CDS	334	1410	4002	53	43.9392	26.2481	1.66845	1.36458	3.5209	0.482753	0.597372	3.575	0.280836
Slco4c1	ENSMUST00000071985	Slco4c1-201	protein_coding	protein_coding	TRUE	ensembl	AUG	266	known CDS	63	2228	167	104	180.482	157.397	19.345	31.4914	21.3281	14.4845	0.872091	5.865	0.0985322
D1Ertd622e	ENSMUST00000153115	D1Ertd622e-003	protein_coding	protein_coding	TRUE	ensembl	AUG	177	known CDS	1060	1680	1816	43	21.0706	33.1852	2.48013	9.15078	12.8334	0.552079	1.57495	2.935	0.236264
Ppip5k2	ENSMUST00000112845	Ppip5k2-002	protein_coding	protein_coding	TRUE	ensembl	AUG	75	known CDS	841	4566	1674	30	1403.77	713.294	17.7668	48.881	67.485	11.0972	0.508128	7.645	0.0501105
Gin1	ENSMUST00000112844	Gin1-001	protein_coding	protein_coding	TRUE	ensembl	AUG	107	known CDS	92	1645	402	20	151.313	192.395	11.3635	28.6756	32.918	0.786235	1.2715	5.66	0.0644616
Pam	ENSMUST00000058762	Pam-001	protein_coding	protein_coding	TRUE	ensembl	AUG	241	known CDS	440	3376	720	218	923.541	159.123	9.78526	10.2167	17.1923	28.0084	0.172297	6.095	0.0888419
Pign	ENSMUST00000070699	Pign-201	protein_coding	protein_coding	TRUE	ensembl	AUG	-19	known CDS	151	2943	3586	28	557.569	143.074	2.38995	5.30101	19.6657	1.70134	0.256603	5.525	0.0727365
2310035C23Rik	ENSMUST00000086721	2310035C23Rik-202	protein_coding	protein_coding	TRUE	ensembl	AUG	166	known CDS	248	3895	1512	36	743.534	644.147	16.6845	45.2592	100.173	5.01039	0.866332	7.79	0.04194
Tnfrsf11a	ENSMUST00000027559	Tnfrsf11a-201	protein_coding	protein_coding	TRUE	ensembl	AUG	343	known CDS	30	1904	3119	58	19.6738	11.1972	0.721493	1.71456	4.13587	0.15532	0.56914	2.155	0.277398
Zcchc2	ENSMUST00000118196	Zcchc2-001	protein_coding	protein_coding	TRUE	ensembl	AUG	24	known CDS	102	3599	1915	27	469.943	279.619	18.9392	28.4123	33.7357	2.77826	0.595007	6.625	0.0685121
Phlpp1	ENSMUST00000061047	Phlpp1-001	protein_coding	protein_coding	TRUE	ensembl	AUG	210	known CDS	253	5313	914	92	501.861	280.209	9.92054	18.2116	19.2534	2.51951	0.558339	6.77	0.0633044
Bcl2	ENSMUST00000112751	Bcl2-001	protein_coding	protein_coding	TRUE	ensembl	AUG	136	known CDS	1395	2102	5090	31	28.9461	17.8619	0	1.20726	6.8323	0.685194	0.617076	2.35	0.229605
Kdsr	ENSMUST00000010049	Kdsr-201	protein_coding	protein_coding	TRUE	ensembl	AUG	-9	known CDS	92	1087	4496	19	386.404	391.265	46.7167	56.0026	61.0785	17.3757	1.01258	7.355	0.0641322
Vps4b	ENSMUST00000094646	Vps4b-001	protein_coding	protein_coding	TRUE	ensembl	AUG	440	known CDS	282	1613	3021	23	403.804	690.197	7.35021	16.709	36.6484	0.607169	1.70924	7.77	0.0480027
Serpinb8	ENSMUST00000112706	Serpinb8-001	protein_coding	protein_coding	TRUE	ensembl	AUG	44	known CDS	298	1419	1588	99	52.9292	71.0814	0.721493	9.78007	25.6667	6.17483	1.34295	4.235	0.22008
Dsel	ENSMUST00000035462	Dsel-201	protein_coding	protein_coding	TRUE	ensembl	AUG	240	known CDS	1653	5273	482	5	403.819	37.0836	3.51728	5.26568	0.621733	0.0706133	0.0918322	1.88	0.225888
Tsn	ENSMUST00000027623	Tsn-201	protein_coding	protein_coding	TRUE	ensembl	AUG	278	known CDS	67	750	2291	205	964.36	1657.59	56.1412	380.941	332.323	216.828	1.71885	9.755	0.0650171
Mki67ip	ENSMUST00000027626	Mki67ip-001	protein_coding	protein_coding	TRUE	ensembl	AUG	370	known CDS	55	1005	885	38	866.956	2150.47	173.023	268.03	216.16	99.8694	2.48048	9.565	0.0403566
Clasp1	ENSMUST00000049404	Clasp1-201	protein_coding	protein_coding	TRUE	ensembl	AUG	326	known CDS	749	5356	2442	155	1772.79	1306.13	26.56	51.0676	128.536	48.3558	0.736767	9.11	0.0392925
Tfcp2l1	ENSMUST00000027629	Tfcp2l1-201	protein_coding	protein_coding	TRUE	ensembl	AUG	147	known CDS	97	1533	7737	35	581.062	1200.9	36.5256	85.9721	134.159	68.1852	2.06674	8.67	0.0373637
Gli2	ENSMUST00000062483	Gli2-001	protein_coding	protein_coding	TRUE	ensembl	AUG	108	known CDS	350	4981	1657	56	835.232	913.523	20.8331	37.2997	82.3931	5.35987	1.09374	8.39	0.0446217
Inhbb	ENSMUST00000038765	Inhbb-001	protein_coding	protein_coding	TRUE	ensembl	AUG	389	known CDS	1163	2395	1861	34	161.611	96.1999	7.12475	11.8446	13.0429	5.2195	0.595257	5	0.134454
Ralb	ENSMUST00000004565	Ralb-001	protein_coding	protein_coding	TRUE	ensembl	AUG	226	known CDS	268	885	1405	122	276.043	250.877	22.2761	28.0976	103.512	90.2774	0.908834	6.565	0.0987665
Epb4.1l5	ENSMUST00000163147	Epb4.1l5-203	protein_coding	protein_coding	TRUE	ensembl	AUG	-4	known CDS	219	2435	4100	67	406.508	389.008	7.71096	35.1132	38.1014	21.3173	0.956949	7.31	0.0780081
Ptpn4	ENSMUST00000064091	Ptpn4-001	protein_coding	protein_coding	TRUE	ensembl	AUG	62	known CDS	730	3507	90	46	434.191	65.2808	2.07429	11.1447	20.6929	1.79578	0.15035	2.31	0.112873
Tmem177	ENSMUST00000037906	Tmem177-001	protein_coding	protein_coding	TRUE	ensembl	AUG	150	known CDS	284	1216	2126	53	130.852	160.346	5.77195	9.9374	54.8679	9.4393	1.2254	5.62	0.0753924
Tmem37	ENSMUST00000056089	Tmem37-001	protein_coding	protein_coding	TRUE	ensembl	AUG	313	known CDS	343	975	337	36	121.55	114.196	5.86213	8.50215	21.1186	7.13119	0.939497	5.075	0.125359
Dbi	ENSMUST00000151708	Dbi-002	protein_coding	protein_coding	TRUE	ensembl	AUG	58	known CDS	24	428	64	52	395.884	936.413	53.7513	61.005	196.886	6.64402	2.36537	9.375	0.0546794
3110009E18Rik	ENSMUST00000027637	3110009E18Rik-003	protein_coding	protein_coding	TRUE	ensembl	AUG	279	known CDS	637	999	9	9	27.5047	45.4697	3.92312	22.0967	17.5977	0.584782	1.65316	-2.85	0.192086
Steap3	ENSMUST00000112643	Steap3-005	protein_coding	protein_coding	TRUE	ensembl	AUG	98	known CDS	299	1876	998	21	250.232	382.698	17.6766	39.7849	31.8773	8.76071	1.52937	6.69	0.0578468
En1	ENSMUST00000079721	En1-001	protein_coding	protein_coding	TRUE	ensembl	AUG	250	known CDS	616	1818	2111	103	49.8087	27.4716	9.10886	18.1602	22.9771	7.67676	0.551542	-0.465	0.199054
Insig2	ENSMUST00000003818	Insig2-002	protein_coding	protein_coding	TRUE	ensembl	AUG	318	known CDS	467	1141	1557	58	114.388	172.45	5.05045	13.0005	77.6287	7.46185	1.50759	6.75	0.115071
Ccdc93	ENSMUST00000036025	Ccdc93-001	protein_coding	protein_coding	TRUE	ensembl	AUG	173	known CDS	168	2054	5221	26	224.927	308.221	17.9922	79.6212	67.0931	0.634638	1.37032	6.68	0.0652608
Htr5b	ENSMUST00000055884	Htr5b-001	protein_coding	protein_coding	TRUE	ensembl	AUG	108	known CDS	277	1386	550	101	8.7819	18.4514	1.3528	0	1.24347	1.1992	2.10107	2.1	0.222616
Ddx18	ENSMUST00000001724	Ddx18-001	protein_coding	protein_coding	TRUE	ensembl	AUG	197	known CDS	115	2094	165	107	99.5579	237.731	11.4086	61.8462	38.5069	27.3321	2.38787	6.31	0.127163
Actr3	ENSMUST00000178474	Actr3-202	protein_coding	protein_coding	TRUE	ensembl	AUG	165	known CDS	400	1653	1094	35	293.577	545.684	6.13269	7.52288	6.62956	95.3802	1.85874	7.15	0.0805762
Slc35f5	ENSMUST00000027580	Slc35f5-201	protein_coding	protein_coding	TRUE	ensembl	AUG	60	known CDS	230	1801	797	30	447.104	260.078	4.59952	13.3312	23.1933	1.51181	0.581695	6.075	0.0808063
Gpr39	ENSMUST00000027581	Gpr39-001	protein_coding	protein_coding	TRUE	ensembl	AUG	239	known CDS	343	1710	982	5	82.5588	55.3541	0.40584	3.46446	19.4629	0.23493	0.670482	0	0.189136
Nckap5	ENSMUST00000161954	Nckap5-001	protein_coding	protein_coding	TRUE	ensembl	AUG	166	known CDS	442	5964	1127	32	15.6024	9.65662	0	1.01461	1.6557	0.215168	0.61892	2.325	0.404841
Mgat5	ENSMUST00000171405	Mgat5-202	protein_coding	protein_coding	TRUE	ensembl	AUG	105	known CDS	15	2234	983	214	315.123	144.434	2.16448	4.44373	6.21733	15.5446	0.45834	5.865	0.121325
Tmem163	ENSMUST00000160616	Tmem163-001	protein_coding	protein_coding	TRUE	ensembl	AUG	321	known CDS	468	1331	706	41	22.8537	14.5977	1.03715	0	4.34537	0.17244	0.638742	2.58	0.304551
Ccnt2	ENSMUST00000027587	Ccnt2-001	protein_coding	protein_coding	TRUE	ensembl	AUG	177	known CDS	65	2233	4506	47	1525.17	931.519	63.3561	91.3791	105.377	9.69777	0.610765	8.35	0.0510688
Rab3gap1	ENSMUST00000037649	Rab3gap1-001	protein_coding	protein_coding	TRUE	ensembl	AUG	262	known CDS	40	2982	1262	94	725.97	811.894	72.8708	46.0652	42.021	30.8754	1.11836	8.44	0.0422534
Zranb3	ENSMUST00000086614	Zranb3-001	protein_coding	protein_coding	TRUE	ensembl	AUG	386	known CDS	218	3424	787	27	661.927	525.513	11.4086	30.7915	24.849	2.26023	0.793915	7.765	0.0461074
R3hdm1	ENSMUST00000036288	R3hdm1-201	protein_coding	protein_coding	TRUE	ensembl	AUG	-70	known CDS	428	3832	981	82	1207.41	200.781	12.6712	20.0834	27.1129	23.1563	0.16629	6.405	0.0789888
Ubxn4	ENSMUST00000027592	Ubxn4-201	protein_coding	protein_coding	TRUE	ensembl	AUG	63	known CDS	291	1808	2286	85	1212.97	1288.02	22.5918	61.4769	90.8878	61.7413	1.06187	9.145	0.0507561
Mcm6	ENSMUST00000027601	Mcm6-201	protein_coding	protein_coding	TRUE	ensembl	AUG	350	known CDS	92	2554	348	23	3301.56	6081.85	101.144	400.257	332.904	58.1198	1.84211	11.185	0.0233697
Dars	ENSMUST00000064309	Dars-202	protein_coding	protein_coding	TRUE	ensembl	AUG	67	known CDS	200	460	233	21	128.237	420.077	24.2151	321.342	305.926	0.373671	3.2758	5.9	0.115803
Cxcr4	ENSMUST00000052172	Cxcr4-001	protein_coding	protein_coding	TRUE	ensembl	AUG	261	known CDS	82	1158	648	10	98.8744	224.634	11.6341	42.3728	48.218	0.797929	2.27191	5.82	0.0736918
Cd55	ENSMUST00000027650	Cd55-001	protein_coding	protein_coding	TRUE	ensembl	AUG	11	known CDS	76	1245	1289	78	48.8428	31.8232	5.86213	16.5517	6.42007	4.84228	0.651543	2.86	0.135226
Pfkfb2	ENSMUST00000050406	Pfkfb2-201	protein_coding	protein_coding	TRUE	ensembl	AUG	283	known CDS	122	1675	5634	119	113.169	83.2766	8.52264	9.90206	14.0768	7.53695	0.73586	4.64	0.166388
Yod1	ENSMUST00000049813	Yod1-201	protein_coding	protein_coding	TRUE	ensembl	AUG	116	known CDS	158	1186	2640	98	181.374	20.0835	4.68971	9.46542	11.1844	2.53089	0.11073	1.355	0.354627
AA986860	ENSMUST00000039323	AA986860-201	protein_coding	protein_coding	TRUE	ensembl	AUG	69	known CDS	330	2147	762	12	40.1947	54.039	1.12733	4.67172	8.2785	0.471982	1.34443	4.425	0.171021
Il24	ENSMUST00000121040	Il24-001	protein_coding	protein_coding	TRUE	ensembl	AUG	-140	known CDS	116	775	385	38	31.4573	40.2117	2.25467	7.55821	20.4901	7.29085	1.27829	3.185	0.118347
Mapkapk2	ENSMUST00000016672	Mapkapk2-201	protein_coding	protein_coding	TRUE	ensembl	AUG	276	known CDS	19	1176	1392	49	769.018	384.118	16.8649	37.2644	30.0121	5.10103	0.499492	7.45	0.0723627
Dyrk3	ENSMUST00000016670	Dyrk3-201	protein_coding	protein_coding	TRUE	ensembl	AUG	193	known CDS	79	1836	237	34	672.417	1054.96	19.0294	35.3059	119.879	15.4266	1.56891	8.19	0.0384256
Eif2d	ENSMUST00000068791	Eif2d-005	protein_coding	protein_coding	TRUE	ensembl	AUG	105	known CDS	190	1548	1765	24	974.39	948.242	26.9207	64.4181	128.138	0.753448	0.973165	8.74	0.0318873
Rassf5	ENSMUST00000027688	Rassf5-001	protein_coding	protein_coding	TRUE	ensembl	AUG	278	known CDS	129	1367	2119	127	22.4674	19.9003	2.16448	4.75838	9.73147	2.30023	0.885743	3.585	0.227613
Ikbke	ENSMUST00000161764	Ikbke-002	protein_coding	protein_coding	TRUE	ensembl	AUG	13	known CDS	83	2161	707	231	35.3802	39.3052	1.75864	9.39476	9.31923	8.39005	1.11094	3.115	0.215922
Srgap2	ENSMUST00000097588	Srgap2-201	protein_coding	protein_coding	TRUE	ensembl	AUG	256	known CDS	719	3931	4110	146	921.817	685.003	15.7376	27.9563	44.7107	42.4262	0.7431	7.88	0.0451853
Fam72a	ENSMUST00000068613	Fam72a-001	protein_coding	protein_coding	TRUE	ensembl	AUG	146	known CDS	799	1245	947	12	51.7404	104.405	1.12733	29.2696	39.9463	0.709457	2.01787	5.01	0.164412
Pm20d1	ENSMUST00000112393	Pm20d1-001	protein_coding	protein_coding	TRUE	ensembl	AUG	220	known CDS	38	1546	2009	29	131.164	96.5146	11.2733	31.5974	16.3543	4.81417	0.735832	5.495	0.117961
Slc41a1	ENSMUST00000086559	Slc41a1-001	protein_coding	protein_coding	TRUE	ensembl	AUG	141	known CDS	1029	2564	2134	99	403.641	166.647	5.99741	19.6821	18.848	4.49027	0.41286	5.735	0.109449
Rab7l1	ENSMUST00000027693	Rab7l1-001	protein_coding	protein_coding	TRUE	ensembl	AUG	219	known CDS	305	916	311	62	41.1754	20.2197	1.44299	8.60814	4.14263	1.79747	0.491064	3.705	0.272193
Nucks1	ENSMUST00000062264	Nucks1-201	protein_coding	protein_coding	TRUE	ensembl	AUG	244	known CDS	277	978	5119	10	2779.35	3202.65	92.5315	191.292	566.209	25.7251	1.1523	10.925	0.0516033
Slc45a3	ENSMUST00000027695	Slc45a3-201	protein_coding	protein_coding	TRUE	ensembl	AUG	260	known CDS	443	2101	1239	39	60.7303	20.5368	1.44299	1.71456	4.55487	0.581724	0.338163	3.55	0.191806
Elk4	ENSMUST00000086556	Elk4-001	protein_coding	protein_coding	TRUE	ensembl	AUG	132	known CDS	344	1633	1877	57	366.418	32.7297	7.21493	8.1875	15.3203	2.06225	0.0893233	3.88	0.237616
Cdk18	ENSMUST00000027697	Cdk18-201	protein_coding	protein_coding	TRUE	ensembl	AUG	221	known CDS	302	1654	1390	8	446.109	259.801	9.42451	42.0581	85.1098	1.72033	0.582372	5.295	0.0460666
Klhdc8a	ENSMUST00000046071	Klhdc8a-201	protein_coding	protein_coding	TRUE	ensembl	AUG	258	known CDS	652	1701	2569	53	42.9288	7.29883	0.81168	1.01461	2.68967	0.18965	0.170022	1.79	0.397971
Nuak2	ENSMUST00000072177	Nuak2-002	protein_coding	protein_coding	TRUE	ensembl	AUG	389	known CDS	105	2021	916	14	187.867	211.483	9.55979	13.3312	31.8841	0.833511	1.1257	6.235	0.102754
Tmcc2	ENSMUST00000045473	Tmcc2-001	protein_coding	protein_coding	TRUE	ensembl	AUG	357	known CDS	99	2216	1195	97	273.22	13.7358	3.42709	4.44373	5.58883	0.645484	0.0502738	-0.01	0.274825
Dstyk	ENSMUST00000045110	Dstyk-201	protein_coding	protein_coding	TRUE	ensembl	AUG	116	known CDS	154	2934	3452	60	227.334	115.511	10.2362	17.8102	18.8412	3.37037	0.508111	5.005	0.122436
Rbbp5	ENSMUST00000027700	Rbbp5-201	protein_coding	protein_coding	TRUE	ensembl	AUG	46	known CDS	143	1756	1877	147	201.389	264.888	9.33432	40.4142	65.0319	19.6587	1.3153	6.815	0.0705962
Cntn2	ENSMUST00000086521	Cntn2-201	protein_coding	protein_coding	TRUE	ensembl	AUG	373	known CDS	304	3423	6113	238	137.093	89.939	3.60747	5.10836	7.86627	14.4267	0.656045	5.205	0.130928
Nfasc	ENSMUST00000094569	Nfasc-202	protein_coding	protein_coding	TRUE	ensembl	AUG	160	known CDS	327	4046	5733	56	213.411	102.181	5.32101	6.66559	7.86627	2.46549	0.478801	4.85	0.146391
Lrrn2	ENSMUST00000027706	Lrrn2-001	protein_coding	protein_coding	TRUE	ensembl	AUG	345	known CDS	622	2811	618	26	82.7074	37.5815	0	1.36458	4.55487	0.228446	0.454391	2.455	0.211066
Mdm4	ENSMUST00000067398	Mdm4-201	protein_coding	protein_coding	TRUE	ensembl	AUG	260	known CDS	150	1619	305	98	600.364	151.009	12.6261	24.4052	30.0256	13.0818	0.251529	5.655	0.111413
Pik3c2b	ENSMUST00000077730	Pik3c2b-001	protein_coding	protein_coding	TRUE	ensembl	AUG	304	known CDS	501	5396	2533	127	235.001	112.472	4.41915	22.604	17.8072	2.02217	0.478601	5.485	0.0937172
Ppp1r15b	ENSMUST00000052529	Ppp1r15b-001	protein_coding	protein_coding	TRUE	ensembl	AUG	70	known CDS	605	2695	2900	84	2611.87	1317.7	40.088	93.601	167.07	16.1306	0.504507	8.255	0.0287668
Plekha6	ENSMUST00000038295	Plekha6-201	protein_coding	protein_coding	TRUE	ensembl	AUG	179	known CDS	141	3659	3739	34	80.7608	66.0535	2.57032	4.63638	2.27743	0.280341	0.81789	4.955	0.174739
Etnk2	ENSMUST00000135222	Etnk2-002	protein_coding	protein_coding	TRUE	ensembl	AUG	89	known CDS	193	1347	951	23	61.3099	53.6281	6.04251	11.9153	6.21057	1.56925	0.874706	2.03	0.207513
Sox13	ENSMUST00000153799	Sox13-002	protein_coding	protein_coding	TRUE	ensembl	AUG	333	known CDS	558	2342	1352	123	345.377	399.977	11.9046	48.621	40.1558	31.229	1.15809	6.4	0.04273
Zc3h11a	ENSMUST00000027736	Zc3h11a-201	protein_coding	protein_coding	TRUE	ensembl	AUG	184	known CDS	345	2720	1676	19	939.381	582.396	11.7694	30.7561	43.2712	0.599229	0.619979	8.06	0.0478792
Zbed6	ENSMUST00000179598	Zbed6-201	protein_coding	protein_coding	TRUE	ensembl	AUG	27	known CDS	1722	4661	5496	30	2597.54	397.356	12.6712	30.9135	84.265	2.13121	0.152974	6.295	0.0889436
Lax1	ENSMUST00000169295	Lax1-201	protein_coding	protein_coding	TRUE	ensembl	AUG	5	known CDS	399	1619	753	5	13.3883	6.70938	0	0.349979	3.3114	0.0578239	0.501137	3.15	0.38257
Atp2b4	ENSMUST00000125659	Atp2b4-003	protein_coding	protein_coding	TRUE	ensembl	AUG	232	known CDS	401	3916	664	10	451.993	317.022	7.71096	22.026	39.1218	3.22174	0.701388	6.715	0.0540953
Optc	ENSMUST00000124051	Optc-001	protein_coding	protein_coding	TRUE	ensembl	AUG	-60	known CDS	139	1281	605	28	11.947	9.74586	3.15653	1.55724	4.34537	0.193546	0.815762	0.815	0.306811
Btg2	ENSMUST00000020692	Btg2-001	protein_coding	protein_coding	TRUE	ensembl	AUG	78	known CDS	68	541	2203	41	302.077	489.411	124.909	375.502	747.37	192.3	1.62016	7.51	0.147467
Chit1	ENSMUST00000159963	Chit1-001	protein_coding	protein_coding	TRUE	ensembl	AUG	291	known CDS	229	1620	196	106	17.014	15.5957	0.94696	0	3.72363	0.554896	0.916641	2.92	0.273923
Ppfia4	ENSMUST00000168515	Ppfia4-201	protein_coding	protein_coding	TRUE	ensembl	AUG	234	known CDS	406	3966	2102	83	305.019	171.771	24.621	42.0934	25.464	0.623635	0.56315	5.975	0.107436
Tmem183a	ENSMUST00000049470	Tmem183a-201	protein_coding	protein_coding	TRUE	ensembl	AUG	220	known CDS	130	1254	1916	101	699.625	143.797	22.2761	28.0623	14.7053	29.6765	0.205535	5.335	0.113711
Cyb5r1	ENSMUST00000027726	Cyb5r1-001	protein_coding	protein_coding	TRUE	ensembl	AUG	101	known CDS	259	1173	665	29	747.115	387.554	36.255	63.0888	76.6218	40.2033	0.518734	6.415	0.0781994
Adipor1	ENSMUST00000112237	Adipor1-002	protein_coding	protein_coding	TRUE	ensembl	AUG	67	known CDS	629	1753	1694	73	1871.97	623.411	16.91	172.541	109.729	97.0706	0.333024	7.58	0.0615462
Klhl12	ENSMUST00000027725	Klhl12-002	protein_coding	protein_coding	TRUE	ensembl	AUG	21	known CDS	142	1845	1564	82	394.591	390.011	16.8198	59.2391	61.4975	38.0751	0.988392	7.115	0.0541456
Rabif	ENSMUST00000047978	Rabif-201	protein_coding	protein_coding	TRUE	ensembl	AUG	137	known CDS	25	393	1565	115	110.866	199.924	17.6315	93.649	102.065	156.943	1.8033	4.22	0.0838989
4931440L10Rik	ENSMUST00000172898	4931440L10Rik-001	protein_coding	protein_coding	TRUE	ensembl	AUG	83	known CDS	372	1688	48	16	16.0333	5.8029	1.12733	0.349979	3.10866	0.126782	0.361928	3	0.515337
Kdm5b	ENSMUST00000047714	Kdm5b-001	protein_coding	protein_coding	TRUE	ensembl	AUG	63	known CDS	169	4800	1507	27	9951.65	12750.1	656.694	813.999	701.666	60.4233	1.2812	12.285	0.0166877
Ppp1r12b	ENSMUST00000045665	Ppp1r12b-001	protein_coding	protein_coding	TRUE	ensembl	AUG	136	known CDS	159	3086	5755	63	100.94	24.1181	2.48013	2.22186	4.55487	0.837797	0.238935	3.845	0.177124
Ube2t	ENSMUST00000027687	Ube2t-001	protein_coding	protein_coding	TRUE	ensembl	AUG	156	known CDS	286	897	220	52	203.693	530.546	32.4221	291.716	169.348	71.5618	2.60464	7.78	0.0513966
Lgr6	ENSMUST00000044828	Lgr6-001	protein_coding	protein_coding	TRUE	ensembl	AUG	143	known CDS	137	3037	592	37	198.536	65.2785	4.01331	2.57184	10.9682	1.53848	0.328799	3.505	0.144582
Ptpn7	ENSMUST00000049449	Ptpn7-201	protein_coding	protein_coding	TRUE	ensembl	AUG	291	known CDS	119	1195	2070	19	18.173	25.6586	1.12733	2.72917	4.55487	0.384458	1.41191	3.715	0.265373
Arl8a	ENSMUST00000027684	Arl8a-001	protein_coding	protein_coding	TRUE	ensembl	AUG	236	known CDS	155	712	1002	362	303.444	283.877	16.5042	108.663	94.6047	51.8961	0.935518	6.72	0.0803332
Elf3	ENSMUST00000003135	Elf3-201	protein_coding	protein_coding	TRUE	ensembl	AUG	236	known CDS	133	1305	696	38	279.579	689.93	52.2632	85.7088	134.125	32.7268	2.46774	7.795	0.0268083
Rnpep	ENSMUST00000074357	Rnpep-002	protein_coding	protein_coding	TRUE	ensembl	AUG	231	known CDS	77	1909	263	78	474.639	715.222	43.6954	107.529	96.6794	86.2964	1.50688	8.32	0.0659188
Timm17a	ENSMUST00000081104	Timm17a-001	protein_coding	protein_coding	TRUE	ensembl	AUG	269	known CDS	60	572	390	224	169.991	689.939	54.9237	171	245.314	421.974	4.05867	8.205	0.0906553
Lmod1	ENSMUST00000059352	Lmod1-001	protein_coding	protein_coding	TRUE	ensembl	AUG	226	known CDS	204	1988	1961	30	37.4754	41.7076	2.66051	13.3312	16.976	0.127931	1.11293	2.745	0.177186
Shisa4	ENSMUST00000041240	Shisa4-001	protein_coding	protein_coding	TRUE	ensembl	AUG	318	known CDS	277	867	897	38	141.833	48.7786	6.17779	5.30101	12.6306	0.882532	0.343916	3.375	0.177108
Ipo9	ENSMUST00000041023	Ipo9-001	protein_coding	protein_coding	TRUE	ensembl	AUG	173	known CDS	70	3189	3059	80	2278.03	2529.44	127.344	198.051	169.348	87.3905	1.11036	10.115	0.0545447
Nav1	ENSMUST00000040599	Nav1-201	protein_coding	protein_coding	TRUE	ensembl	AUG	87	known CDS	36	5660	7108	144	1108.08	987.19	34.7219	39.3643	44.2917	33.5237	0.890902	8.425	0.0370379
Nav1	ENSMUST00000112103	Nav1-203	protein_coding	protein_coding	TRUE	ensembl	AUG	251	known CDS	221	931	715	86	91.4744	46.6932	2.07429	12.7372	38.0946	0.181308	0.510451	3.585	0.285569
Csrp1	ENSMUST00000097561	Csrp1-002	protein_coding	protein_coding	TRUE	ensembl	AUG	166	known CDS	135	713	1116	120	1351.88	1145.45	76.6136	192.834	266.845	75.5152	0.847304	8.04	0.075384
Phlda3	ENSMUST00000038945	Phlda3-001	protein_coding	protein_coding	TRUE	ensembl	AUG	188	known CDS	331	705	731	8	184.851	381.563	7.93643	82.6876	152.791	23.5696	2.06417	7.01	0.0930563
Tnni1	ENSMUST00000148201	Tnni1-002	protein_coding	protein_coding	TRUE	ensembl	AUG	383	known CDS	208	768	383	20	11.0554	13.0571	1.44299	3.46446	2.27743	0.407378	1.18106	0.25	0.395813
Lad1	ENSMUST00000038760	Lad1-201	protein_coding	protein_coding	TRUE	ensembl	AUG	276	known CDS	382	1965	1028	56	377.845	385.779	16.7296	33.434	33.9452	59.9489	1.021	7.28	0.0520733
Tmem9	ENSMUST00000063719	Tmem9-001	protein_coding	protein_coding	TRUE	ensembl	AUG	233	known CDS	133	681	808	5	408.737	569.825	36.8864	76.0987	96.2604	1.48216	1.39411	7.4	0.0459226
Cacna1s	ENSMUST00000160641	Cacna1s-002	protein_coding	protein_coding	TRUE	ensembl	AUG	227	known CDS	152	5701	404	73	26.3903	11.742	0	3.55112	1.24347	0.252721	0.444937	0.215	0.297557
Kif21b	ENSMUST00000075164	Kif21b-002	protein_coding	protein_coding	TRUE	ensembl	AUG	314	known CDS	334	5205	3911	466	736.922	264.254	8.56774	15.8677	33.7493	39.3024	0.358591	6.995	0.0666108
5730559C18Rik	ENSMUST00000120339	5730559C18Rik-001	protein_coding	protein_coding	TRUE	ensembl	AUG	27	known CDS	160	2190	799	118	632.133	489.735	51.7672	61.1656	114.453	20.7753	0.774734	7.115	0.0590594
Camsap2	ENSMUST00000048309	Camsap2-201	protein_coding	protein_coding	TRUE	ensembl	AUG	106	known CDS	668	5101	2723	15	1682.8	431.084	11.8145	27.5197	28.1604	1.47805	0.256171	7.39	0.0472814
Ddx59	ENSMUST00000027655	Ddx59-001	protein_coding	protein_coding	TRUE	ensembl	AUG	-9	known CDS	165	2021	146	23	301.23	236.78	6.94437	30.4768	51.1307	5.02729	0.786044	6.29	0.0781208
Kif14	ENSMUST00000047817	Kif14-201	protein_coding	protein_coding	TRUE	ensembl	AUG	-32768	known CDS	1	4872	3899	31	908.533	784.413	45.1384	41.0788	65.4238	2.2983	0.863384	8.41	0.0396956
Zfp281	ENSMUST00000112046	Zfp281-002	protein_coding	protein_coding	TRUE	ensembl	AUG	-3	known CDS	170	2848	2090	35	2240.69	1954.08	43.6954	158.33	321.483	42.9577	0.872087	9.635	0.0418917
Nr5a2	ENSMUST00000168126	Nr5a2-202	protein_coding	protein_coding	TRUE	ensembl	AUG	73	known CDS	257	1753	1883	63	390.059	781.468	34.4062	145.648	144.492	53.9702	2.00346	7.905	0.057451
Nek7	ENSMUST00000027642	Nek7-201	protein_coding	protein_coding	TRUE	ensembl	AUG	232	known CDS	172	1077	2290	78	247.097	186.186	4.01331	7.36555	28.3632	25.769	0.753494	6.94	0.110728
Dennd1b	ENSMUST00000094505	Dennd1b-001	protein_coding	protein_coding	TRUE	ensembl	AUG	226	known CDS	252	2324	1618	51	236.205	52.1815	5.59157	9.70941	17.3882	1.0429	0.220916	4.31	0.126355
Zbtb41	ENSMUST00000039867	Zbtb41-001	protein_coding	protein_coding	TRUE	ensembl	AUG	115	known CDS	159	2882	5479	28	545.459	83.0981	7.62077	10.9873	35.8104	0.496539	0.152345	3.49	0.147575
Aspm	ENSMUST00000053364	Aspm-001	protein_coding	protein_coding	TRUE	ensembl	AUG	280	known CDS	158	9523	344	8	3590	2215.65	85.8126	101.702	87.9751	0.853582	0.617171	9.475	0.0326802
Kcnt2	ENSMUST00000119786	Kcnt2-003	protein_coding	protein_coding	TRUE	ensembl	AUG	58	known CDS	42	3245	371	63	103.882	29.1507	2.7056	2.72917	5.1766	0.845863	0.280613	0.575	0.26685
Cdc73	ENSMUST00000018337	Cdc73-001	protein_coding	protein_coding	TRUE	ensembl	AUG	193	known CDS	270	1862	9728	47	668.108	1285.71	29.0852	90.5892	130.652	102.651	1.92441	9.03	0.0580462
Glrx2	ENSMUST00000145571	Glrx2-008	protein_coding	protein_coding	TRUE	ensembl	AUG	84	known CDS	44	553	206	8	64.7424	84.4086	4.82499	14.5384	22.1594	0.466165	1.30376	4.735	0.141876
Trove2	ENSMUST00000159879	Trove2-001	protein_coding	protein_coding	TRUE	ensembl	AUG	258	known CDS	170	1783	6956	19	483.064	576.563	26.7854	177.961	104.275	5.3121	1.19355	7.975	0.0549305
Uchl5	ENSMUST00000018333	Uchl5-201	protein_coding	protein_coding	TRUE	ensembl	AUG	249	known CDS	124	1110	742	48	368.394	1175.42	23.4034	150.66	178.451	24.2962	3.19066	8.715	0.0541657
Rgs2	ENSMUST00000127206	Rgs2-001	protein_coding	protein_coding	TRUE	ensembl	AUG	78	known CDS	44	676	2346	146	9.95579	27.2908	2.88597	11.6873	10.9682	3.27851	2.74119	4.055	0.18478
Pla2g4a	ENSMUST00000070200	Pla2g4a-001	protein_coding	protein_coding	TRUE	ensembl	AUG	223	known CDS	167	2410	447	18	77.2837	80.1509	0.721493	7.20823	4.55487	0.238431	1.0371	5.655	0.135048
Ptgs2	ENSMUST00000035065	Ptgs2-201	protein_coding	protein_coding	TRUE	ensembl	AUG	29	known CDS	101	1912	2232	32	336.506	154.544	5.00536	15.4311	33.3167	0.162089	0.45926	5.2	0.071546
BC003331	ENSMUST00000097547	BC003331-003	protein_coding	protein_coding	TRUE	ensembl	AUG	89	known CDS	96	1340	1512	61	216.695	216.476	12.7163	68.2292	30.4379	25.3693	0.998989	6.21	0.0953695
Tpr	ENSMUST00000124973	Tpr-002	protein_coding	protein_coding	TRUE	ensembl	AUG	164	known CDS	107	7399	32	26	7725.1	7771.27	178.615	574.349	392.746	0.662841	1.00598	11.64	0.0282176
Hmcn1	ENSMUST00000074783	Hmcn1-001	protein_coding	protein_coding	TRUE	ensembl	AUG	-32768	known CDS	1	16902	4	4	529.247	110.978	33.0985	33.2926	7.0418	0.0738704	0.209691	5.72	0.0572796
Ivns1abp	ENSMUST00000111887	Ivns1abp-203	protein_coding	protein_coding	TRUE	ensembl	AUG	64	known CDS	505	1167	1627	127	875.649	430.405	15.0612	49.1797	105.586	18.745	0.491527	7.41	0.0678925
Swt1	ENSMUST00000064771	Swt1-001	protein_coding	protein_coding	TRUE	ensembl	AUG	86	known CDS	205	2925	764	124	424.919	359.949	8.61283	20.3114	10.9682	7.69022	0.847099	7.08	0.0667519
Trmt1l	ENSMUST00000065625	Trmt1l-201	protein_coding	protein_coding	TRUE	ensembl	AUG	203	known CDS	230	2413	252	34	636.547	990.95	14.5651	103.837	180.471	76.6266	1.55676	8.985	0.0400476
Rnf2	ENSMUST00000076110	Rnf2-201	protein_coding	protein_coding	TRUE	ensembl	AUG	155	known CDS	108	1115	1914	64	821.606	1507.39	35.4885	109.677	100.194	81.3571	1.83469	9.28	0.0360121
Fam129a	ENSMUST00000148810	Fam129a-001	protein_coding	protein_coding	TRUE	ensembl	AUG	208	known CDS	158	2935	3597	60	398.38	434.067	14.3397	24.4405	26.498	10.9303	1.08958	7.125	0.0718888
Edem3	ENSMUST00000059498	Edem3-201	protein_coding	protein_coding	TRUE	ensembl	AUG	151	known CDS	194	2986	3619	224	1234.95	526.868	14.9259	25.8051	66.87	39.3662	0.426632	7.56	0.0555234
1700025G04Rik	ENSMUST00000121533	1700025G04Rik-001	protein_coding	protein_coding	TRUE	ensembl	AUG	115	known CDS	130	492	2550	124	60.552	42.9311	1.03715	12.3519	22.1458	11.6865	0.708995	3.07	0.26316
Tsen15	ENSMUST00000015124	Tsen15-001	protein_coding	protein_coding	TRUE	ensembl	AUG	250	known CDS	99	602	532	47	9.24254	9.83745	0.40584	0.857281	1.24347	0.375395	1.06437	0.76	0.48018
Rgl1	ENSMUST00000111859	Rgl1-002	protein_coding	protein_coding	TRUE	ensembl	AUG	272	known CDS	432	2840	2253	57	106.765	49.6405	1.03715	4.44373	6.00107	0.555121	0.464952	0.265	0.129709
Arpc5	ENSMUST00000097536	Arpc5-003	protein_coding	protein_coding	TRUE	ensembl	AUG	121	known CDS	184	459	1279	70	149.694	169.228	12.8967	64.2094	93.9559	10.6406	1.1305	5.33	0.132304
Smg7	ENSMUST00000043560	Smg7-201	protein_coding	protein_coding	TRUE	ensembl	AUG	66	known CDS	76	3513	2280	27	2557.36	1418	43.6504	64.9414	90.2526	20.6199	0.554477	8.795	0.032916
Nmnat2	ENSMUST00000043313	Nmnat2-201	protein_coding	protein_coding	TRUE	ensembl	AUG	338	known CDS	9	929	3594	272	80.419	132.734	12.581	54.8113	54.6584	16.404	1.65053	5.185	0.0780373
Lamc2	ENSMUST00000027753	Lamc2-201	protein_coding	protein_coding	TRUE	ensembl	AUG	217	known CDS	309	3887	1278	76	1346.11	925.07	45.9952	84.4309	68.323	11.4474	0.687216	8.395	0.0350981
Lamc1	ENSMUST00000027752	Lamc1-001	protein_coding	protein_coding	TRUE	ensembl	AUG	129	known CDS	248	5068	2555	290	13640.8	11464.5	147.41	183.176	165.408	155.547	0.840454	12.285	0.0154669
Shcbp1l	ENSMUST00000042373	Shcbp1l-001	protein_coding	protein_coding	TRUE	ensembl	AUG	286	known CDS	63	1979	114	46	17.4598	7.88828	2.66051	1.55724	1.24347	0.500589	0.451797	0.405	0.531457
Dhx9	ENSMUST00000042141	Dhx9-201	protein_coding	protein_coding	TRUE	ensembl	AUG	181	known CDS	151	4302	315	43	5499.25	12567	146.328	240.803	380.757	32.0881	2.28523	12.44	0.0332054
Npl	ENSMUST00000041874	Npl-201	protein_coding	protein_coding	TRUE	ensembl	AUG	162	known CDS	84	1043	361	135	62.9147	260.982	8.97358	130.637	107.222	5.45393	4.1482	6.5	0.0739301
Rgs16	ENSMUST00000027748	Rgs16-001	protein_coding	protein_coding	TRUE	ensembl	AUG	219	known CDS	121	723	1617	314	58.7095	99.234	17.7217	28.7622	65.1873	41.1535	1.69026	4	0.138361
Glul	ENSMUST00000086199	Glul-001	protein_coding	protein_coding	TRUE	ensembl	AUG	440	known CDS	130	1248	1545	77	264.869	707.298	11.8145	42.5301	76.392	61.0664	2.67037	7.785	0.0476583
Ier5	ENSMUST00000055322	Ier5-201	protein_coding	protein_coding	TRUE	ensembl	AUG	203	known CDS	207	1130	2141	306	107.508	222.819	19.9313	164.341	574.318	96.9147	2.07258	6.3	0.0861304
Mr1	ENSMUST00000027744	Mr1-201	protein_coding	protein_coding	TRUE	ensembl	AUG	-115	known CDS	95	1117	1393	35	20.8031	11.1972	0.81168	3.74377	6.00107	1.17211	0.538244	3.025	0.307225
Stx6	ENSMUST00000027743	Stx6-201	protein_coding	protein_coding	TRUE	ensembl	AUG	278	known CDS	191	955	1505	190	215.565	195.434	6.26797	43.4774	70.1679	62.7727	0.906611	5.97	0.0571637
Xpr1	ENSMUST00000027741	Xpr1-001	protein_coding	protein_coding	TRUE	ensembl	AUG	175	known CDS	76	2160	5313	143	411.665	175.172	3.51728	8.73014	10.3532	12.0299	0.425521	5.545	0.0751062
Acbd6	ENSMUST00000097529	Acbd6-002	protein_coding	protein_coding	TRUE	ensembl	AUG	312	known CDS	513	929	327	29	169.144	510.728	5.68176	107.247	333.945	1.04625	3.01948	8.895	0.186398
Qsox1	ENSMUST00000035325	Qsox1-001	protein_coding	protein_coding	TRUE	ensembl	AUG	67	known CDS	85	2328	1018	39	1321.15	530.48	55.0139	41.4995	131.273	0.813114	0.40153	7.28	0.0632424
Cep350	ENSMUST00000138762	Cep350-001	protein_coding	protein_coding	TRUE	ensembl	AUG	167	known CDS	53	9337	3601	39	2425.01	446.87	16.4591	24.7905	15.3271	6.22695	0.184276	6.94	0.0383846
Tor1aip1	ENSMUST00000027738	Tor1aip1-001	protein_coding	protein_coding	TRUE	ensembl	AUG	222	known CDS	246	1805	148	63	648.39	402.647	26.4247	133.091	58.159	3.83102	0.620996	7.215	0.0654175
Tor1aip2	ENSMUST00000128941	Tor1aip2-009	protein_coding	protein_coding	TRUE	ensembl	AUG	17	known CDS	1067	1459	1467	21	589.962	1019.82	9.74016	112.756	426.887	3.82223	1.72862	8.345	0.111879
Tdrd5	ENSMUST00000121146	Tdrd5-001	protein_coding	protein_coding	TRUE	ensembl	AUG	231	known CDS	359	3478	282	77	172.369	163.93	7.4404	23.7759	16.976	4.12034	0.951042	5.86	0.0840892
Soat1	ENSMUST00000051396	Soat1-201	protein_coding	protein_coding	TRUE	ensembl	AUG	96	known CDS	212	1831	2955	129	2754.23	2801.89	105.654	311.536	262.695	104.822	1.0173	10.075	0.038789
Abl2	ENSMUST00000166172	Abl2-001	protein_coding	protein_coding	TRUE	ensembl	AUG	91	known CDS	63	3296	6856	27	1299.16	826.386	17.9021	48.1651	114.487	28.8773	0.636094	8.21	0.0517766
Tor3a	ENSMUST00000079625	Tor3a-001	protein_coding	protein_coding	TRUE	ensembl	AUG	57	known CDS	52	1206	2080	291	312.82	360.083	35.1728	92.8497	104.539	42.0633	1.15109	7.205	0.070686
Fam20b	ENSMUST00000122424	Fam20b-001	protein_coding	protein_coding	TRUE	ensembl	AUG	390	known CDS	353	1579	2870	69	378.513	99.915	9.78526	15.1164	24.6463	5.21737	0.263967	5.585	0.0978373
Ralgps2	ENSMUST00000063199	Ralgps2-202	protein_coding	protein_coding	TRUE	ensembl	AUG	225	known CDS	222	1991	5002	152	369.256	285.288	8.25208	26.0331	27.5319	42.3451	0.772603	6.675	0.0634209
Rasal2	ENSMUST00000139470	Rasal2-001	protein_coding	protein_coding	TRUE	ensembl	AUG	-17	known CDS	712	4515	181	93	605.446	353.012	5.59157	24.4758	18.6317	13.8768	0.58306	7.06	0.07766
2810025M15Rik	ENSMUST00000061537	2810025M15Rik-001	protein_coding	protein_coding	TRUE	ensembl	AUG	102	known CDS	493	843	351	71	60.0171	196.747	3.74275	41.9521	69.161	118.073	3.27818	4.94	0.101429
BC026585	ENSMUST00000046743	BC026585-001	protein_coding	protein_coding	TRUE	ensembl	AUG	278	known CDS	17	1066	553	284	30.0606	31.4615	5.50139	8.45082	5.1766	14.9976	1.0466	3.825	0.125009
Fam5b	ENSMUST00000004133	Fam5b-201	protein_coding	protein_coding	TRUE	ensembl	AUG	157	known CDS	821	3169	931	126	28.4112	10.5631	0	0.857281	0	0.994567	0.371794	0.255	0.387457
Astn1	ENSMUST00000046110	Astn1-201	protein_coding	protein_coding	TRUE	ensembl	AUG	294	known CDS	280	4185	3040	9	55.8713	31.8232	0.721493	2.22186	0	0.203647	0.56958	3.15	0.193408
Mrps14	ENSMUST00000135680	Mrps14-001	protein_coding	protein_coding	TRUE	ensembl	AUG	374	known CDS	53	436	2564	88	221.331	537.293	34.8572	92.0951	98.7676	9.85799	2.42756	8.09	0.067168
Cacybp	ENSMUST00000014370	Cacybp-201	protein_coding	protein_coding	TRUE	ensembl	AUG	269	known CDS	226	912	1204	22	426.153	1910.48	20.6978	144.441	524.553	366.846	4.4831	9.675	0.0736801
Rabgap1l	ENSMUST00000028049	Rabgap1l-201	protein_coding	protein_coding	TRUE	ensembl	AUG	106	known CDS	246	2690	684	41	145.726	58.7523	4.82499	15.5884	25.2613	0.498485	0.403169	4.525	0.156575
Rc3h1	ENSMUST00000161609	Rc3h1-001	protein_coding	protein_coding	TRUE	ensembl	AUG	75	known CDS	433	3822	7185	8	1578.51	441.835	9.15395	32.6987	22.7743	1.56182	0.279906	7.04	0.0532767
Zbtb37	ENSMUST00000171748	Zbtb37-006	protein_coding	protein_coding	TRUE	ensembl	AUG	184	known CDS	229	1158	984	16	182.191	42.2524	2.16448	10.4094	29.6066	1.41474	0.231913	2.17	0.211048
Dars2	ENSMUST00000035430	Dars2-001	protein_coding	protein_coding	TRUE	ensembl	AUG	322	known CDS	543	2501	1119	71	817.177	1173.42	14.7455	25.4744	35.6145	70.1259	1.43595	8.85	0.0367156
Cenpl	ENSMUST00000111618	Cenpl-004	protein_coding	protein_coding	TRUE	ensembl	AUG	288	known CDS	680	1714	283	13	112.857	108.71	8.34227	15.3251	45.3392	1.89663	0.963252	5.445	0.130404
Klhl20	ENSMUST00000111611	Klhl20-001	protein_coding	protein_coding	TRUE	ensembl	AUG	-61	known CDS	206	2017	2056	27	354.471	443.094	7.80115	49.671	107.864	3.37839	1.25002	6.475	0.0481465
Ankrd45	ENSMUST00000111608	Ankrd45-001	protein_coding	protein_coding	TRUE	ensembl	AUG	-38	known CDS	158	901	1422	85	40.3878	45.559	1.03715	14.6251	17.8072	6.63484	1.12804	3.705	0.154429
Prdx6	ENSMUST00000071718	Prdx6-001	protein_coding	protein_coding	TRUE	ensembl	AUG	315	known CDS	104	775	1613	57	655.983	1651.82	66.0617	355.952	283.679	119.441	2.51808	9.4	0.0390116
Suco	ENSMUST00000048377	Suco-201	protein_coding	protein_coding	TRUE	ensembl	AUG	110	known CDS	290	4051	2258	115	2090.27	491.382	12.7163	26.5051	44.3052	4.23684	0.23508	7.305	0.038988
Pigc	ENSMUST00000111594	Pigc-001	protein_coding	protein_coding	TRUE	ensembl	AUG	-13	known CDS	306	1196	2095	111	121.49	53.8559	1.53317	2.72917	6.8323	5.83611	0.443293	3.575	0.103965
Mettl13	ENSMUST00000028017	Mettl13-001	protein_coding	protein_coding	TRUE	ensembl	AUG	230	known CDS	296	2389	2153	75	483.956	519.436	18.4432	27.2757	75.1485	15.5561	1.07331	7.41	0.058924
Vamp4	ENSMUST00000132158	Vamp4-003	protein_coding	protein_coding	TRUE	ensembl	AUG	66	known CDS	320	742	2011	79	56.0942	105.084	5.05045	42.9507	53.0027	3.03547	1.87335	4.51	0.110984
Prrc2c	ENSMUST00000182149	Prrc2c-001	protein_coding	protein_coding	TRUE	ensembl	AUG	155	known CDS	226	8397	2863	206	14339.4	11979.6	107.457	477.499	537.4	1.1974	0.835437	11.575	0.0195081
Prrx1	ENSMUST00000027878	Prrx1-001	protein_coding	protein_coding	TRUE	ensembl	AUG	282	known CDS	1076	1810	3146	142	26.5835	16.6384	4.28387	2.57184	6.6228	6.64584	0.625894	0.6	0.292166
Gorab	ENSMUST00000045138	Gorab-201	protein_coding	protein_coding	TRUE	ensembl	AUG	-1	known CDS	59	1162	1348	94	143.259	117.638	14.0691	40.6422	26.2952	6.12412	0.821157	5.445	0.0844353
Kifap3	ENSMUST00000027877	Kifap3-002	protein_coding	protein_coding	TRUE	ensembl	AUG	292	known CDS	289	2667	1280	18	689.565	1052.93	34.0004	24.6685	38.0879	7.46058	1.52695	8.875	0.0363765
Scyl3	ENSMUST00000027876	Scyl3-001	protein_coding	protein_coding	TRUE	ensembl	AUG	30	known CDS	473	2677	1692	10	407.682	274.359	15.467	68.4252	83.6433	1.84572	0.672972	6.505	0.0881708
BC055324	ENSMUST00000097493	BC055324-002	protein_coding	protein_coding	TRUE	ensembl	AUG	65	known CDS	77	2857	361	16	903.169	1492.94	58.1253	107.963	81.9808	0.638055	1.653	8.84	0.041171
Mettl18	ENSMUST00000045694	Mettl18-001	protein_coding	protein_coding	TRUE	ensembl	AUG	124	known CDS	382	1467	47	6	136.632	136.59	1.3528	3.58645	19.0439	1.31682	0.999692	5.94	0.114545
F5	ENSMUST00000086040	F5-001	protein_coding	protein_coding	TRUE	ensembl	AUG	110	known CDS	126	6674	757	100	383.684	164.698	5.63667	13.9605	10.5559	1.63704	0.429254	6.015	0.122604
Slc19a2	ENSMUST00000044021	Slc19a2-001	protein_coding	protein_coding	TRUE	ensembl	AUG	232	known CDS	208	1701	1871	61	1436.31	632.981	26.064	53.3088	88.8334	9.72536	0.4407	8.055	0.0789712
Ccdc181	ENSMUST00000027867	Ccdc181-001	protein_coding	protein_coding	TRUE	ensembl	AUG	148	known CDS	202	1728	182	25	129.856	115.419	2.48013	10.952	13.4551	3.32904	0.888823	5.51	0.146558
Blzf1	ENSMUST00000027866	Blzf1-002	protein_coding	protein_coding	TRUE	ensembl	AUG	61	known CDS	290	1519	2430	24	363.981	605.615	5.77195	34.7632	48.0288	28.89	1.66386	7.87	0.0547719
Nme7	ENSMUST00000086028	Nme7-201	protein_coding	protein_coding	TRUE	ensembl	AUG	-32768	known CDS	1	831	4	4	294.32	455.106	6.764	23.3039	43.8862	0.546623	1.5463	7.62	0.0804248
Atp1b1	ENSMUST00000027863	Atp1b1-201	protein_coding	protein_coding	TRUE	ensembl	AUG	408	known CDS	499	1410	1013	92	1161.83	2563	28.003	175.653	402.639	600.117	2.20601	10.675	0.0634322
Sft2d2	ENSMUST00000043338	Sft2d2-201	protein_coding	protein_coding	TRUE	ensembl	AUG	224	known CDS	132	608	4919	61	75.0697	230.251	42.974	139.717	104.579	70.5589	3.06717	5.58	0.116585
Tiprl	ENSMUST00000043235	Tiprl-001	protein_coding	protein_coding	TRUE	ensembl	AUG	173	known CDS	111	923	822	6	370.564	655.394	24.1249	158.436	160.677	11.0447	1.76864	8.47	0.0798333
Dcaf6	ENSMUST00000027856	Dcaf6-001	protein_coding	protein_coding	TRUE	ensembl	AUG	254	known CDS	239	2866	432	28	315.257	135.914	7.98152	14.5384	6.62956	1.0741	0.43112	5.575	0.0984187
Mpc2	ENSMUST00000027853	Mpc2-001	protein_coding	protein_coding	TRUE	ensembl	AUG	257	known CDS	367	747	279	34	30.8927	79.6037	1.12733	12.5446	29.1809	5.81471	2.57678	4.975	0.108798
Mpzl1	ENSMUST00000068705	Mpzl1-201	protein_coding	protein_coding	TRUE	ensembl	AUG	226	known CDS	149	775	1476	59	469.23	366.564	12.6712	29.6549	69.1475	2.72891	0.781204	6.995	0.074672
Rcsd1	ENSMUST00000040357	Rcsd1-201	protein_coding	protein_coding	TRUE	ensembl	AUG	186	known CDS	199	1434	1237	27	27.3859	11.7866	1.03715	0.349979	6.21057	0.266709	0.430391	3.645	0.360063
Creg1	ENSMUST00000111432	Creg1-001	protein_coding	protein_coding	TRUE	ensembl	AUG	269	known CDS	40	699	1465	13	93.8816	171.135	24.2602	147.173	40.9938	2.87838	1.82288	6.715	0.0896536
Pou2f1	ENSMUST00000160260	Pou2f1-001	protein_coding	protein_coding	TRUE	ensembl	AUG	292	known CDS	57	2435	10588	80	705.687	649.544	41.4859	60.2023	51.766	23.5142	0.920442	7.91	0.0578882
Dusp27	ENSMUST00000085992	Dusp27-201	protein_coding	protein_coding	TRUE	ensembl	AUG	246	known CDS	132	3545	476	10	879.082	1921	67.3695	298.379	294.417	9.22508	2.18523	9.48	0.0274311
Gpa33	ENSMUST00000060833	Gpa33-001	protein_coding	protein_coding	TRUE	ensembl	AUG	166	known CDS	325	1281	1235	181	775.779	1212.21	41.2604	106.386	167.503	487.787	1.56257	9.06	0.0388591
Mael	ENSMUST00000038782	Mael-001	protein_coding	protein_coding	TRUE	ensembl	AUG	282	known CDS	79	1380	167	7	66.689	42.6141	1.62336	20.3468	12.4211	0.225429	0.638997	3.52	0.161808
Ildr2	ENSMUST00000111416	Ildr2-001	protein_coding	protein_coding	TRUE	ensembl	AUG	-66	known CDS	238	2220	6032	27	72.7664	18.179	0.94696	3.07915	7.65677	0.432605	0.249826	1.79	0.270032
Tada1	ENSMUST00000027846	Tada1-001	protein_coding	protein_coding	TRUE	ensembl	AUG	162	known CDS	307	1311	905	60	121.773	225.583	3.11144	11.0227	25.6735	8.2563	1.85249	6.385	0.0606416
Pogk	ENSMUST00000131487	Pogk-002	protein_coding	protein_coding	TRUE	ensembl	AUG	108	known CDS	397	2217	5094	62	112.129	10.1099	1.03715	2.92182	9.10973	0.517939	0.0901628	2.73	0.386194
Uck2	ENSMUST00000027839	Uck2-201	protein_coding	protein_coding	TRUE	ensembl	AUG	180	known CDS	254	1036	296	130	1049.22	1952.58	68.6321	297.339	394.178	169.111	1.86098	9.81	0.0600583
Tmco1	ENSMUST00000097473	Tmco1-201	protein_coding	protein_coding	TRUE	ensembl	AUG	99	known CDS	195	758	3717	105	404.502	790.465	39.637	197.361	187.574	265.912	1.95417	7.635	0.0732271
Aldh9a1	ENSMUST00000028004	Aldh9a1-201	protein_coding	protein_coding	TRUE	ensembl	AUG	-75	known CDS	246	1799	1035	42	833.448	2093.41	159.585	402.781	379.71	35.1329	2.51174	10	0.0304716
Mgst3	ENSMUST00000028005	Mgst3-001	protein_coding	protein_coding	TRUE	ensembl	AUG	291	known CDS	99	557	541	167	142.427	251.833	19.2098	54.272	41.2101	26.6098	1.76815	7.27	0.059289
Rxrg	ENSMUST00000015987	Rxrg-001	protein_coding	protein_coding	TRUE	ensembl	AUG	319	known CDS	369	1757	354	120	14.9485	18.7684	0	3.74377	2.89917	2.6031	1.25553	3.53	0.294714
Pbx1	ENSMUST00000072863	Pbx1-001	protein_coding	protein_coding	TRUE	ensembl	AUG	111	known CDS	767	1807	98	24	202.801	192.08	3.60747	24.8965	40.5748	1.83015	0.947137	6.33	0.0680389
Nuf2	ENSMUST00000111368	Nuf2-202	protein_coding	protein_coding	TRUE	ensembl	AUG	226	known CDS	159	1547	859	75	340.741	671.264	17.6766	89.5199	49.894	35.764	1.97002	8.215	0.0516355
Rgs5	ENSMUST00000027997	Rgs5-001	protein_coding	protein_coding	TRUE	ensembl	AUG	156	known CDS	78	620	3477	165	26.6726	27.9718	2.07429	2.92182	0	8.66135	1.04871	2.56	0.25881
Hsd17b7	ENSMUST00000111353	Hsd17b7-002	protein_coding	protein_coding	TRUE	ensembl	AUG	41	known CDS	110	1195	252	30	228.894	181.653	12.3556	31.1061	34.1547	0.397252	0.793614	5.215	0.0917642
Ddr2	ENSMUST00000170800	Ddr2-202	protein_coding	protein_coding	TRUE	ensembl	AUG	22	known CDS	178	2739	5551	7	131.461	54.2645	2.97616	5.65099	6.6228	0.159474	0.41278	3.44	0.211818
Uap1	ENSMUST00000111351	Uap1-001	protein_coding	protein_coding	TRUE	ensembl	AUG	233	known CDS	241	1806	482	152	478.636	350.929	16.7296	54.654	58.1793	38.1728	0.733185	7.24	0.0610084
Uhmk1	ENSMUST00000027979	Uhmk1-001	protein_coding	protein_coding	TRUE	ensembl	AUG	412	known CDS	158	1414	6451	73	439.511	101.503	5.59157	11.6166	16.1448	5.12839	0.230944	5.09	0.0981335
Gm7694	ENSMUST00000179801	Gm7694-201	protein_coding	protein_coding	TRUE	ensembl	AUG	65	known CDS	68	877	2957	149	9.24254	7.66048	0.81168	0	0	1.26087	0.828829	0.755	#N/A
Olfml2b	ENSMUST00000046792	Olfml2b-001	protein_coding	protein_coding	TRUE	ensembl	AUG	144	known CDS	391	2628	468	146	194.584	99.7342	2.66051	1.55724	16.5638	1.20633	0.512552	4.415	0.146005
Atf6	ENSMUST00000027974	Atf6-001	protein_coding	protein_coding	TRUE	ensembl	AUG	321	known CDS	71	2038	5209	49	618.106	400.069	18.9843	44.264	64.1871	10.2951	0.647249	7.175	0.056824
Dusp12	ENSMUST00000027970	Dusp12-001	protein_coding	protein_coding	TRUE	ensembl	AUG	136	known CDS	134	1150	225	63	266.533	312.436	42.7034	49.915	62.9437	24.6541	1.17222	7.005	0.105499
Sdhc	ENSMUST00000111336	Sdhc-001	protein_coding	protein_coding	TRUE	ensembl	AUG	294	known CDS	26	532	2640	115	710.873	1123.05	121.121	73.7262	181.357	129.487	1.57982	7.96	0.0432087
Pcp4l1	ENSMUST00000111332	Pcp4l1-001	protein_coding	protein_coding	TRUE	ensembl	AUG	91	known CDS	250	453	1125	5	9.34656	9.248	0.40584	1.36458	0	0.383325	0.989455	1.055	0.212773
Tomm40l	ENSMUST00000111326	Tomm40l-003	protein_coding	protein_coding	TRUE	ensembl	AUG	133	known CDS	210	1031	1723	105	156.588	74.7097	7.35021	5.65099	14.2796	12.8271	0.477109	4.11	0.103801
Ndufs2	ENSMUST00000013737	Ndufs2-001	protein_coding	protein_coding	TRUE	ensembl	AUG	205	known CDS	35	1423	201	145	2011.34	2583.24	180.689	543.815	292.721	123.36	1.28434	9.9	0.038607
Adamts4	ENSMUST00000111315	Adamts4-001	protein_coding	protein_coding	TRUE	ensembl	AUG	254	known CDS	429	2927	1463	61	1024.73	374.908	11.8145	22.8673	52.9959	4.2289	0.365859	6.88	0.0528984
B4galt3	ENSMUST00000111313	B4galt3-001	protein_coding	protein_coding	TRUE	ensembl	AUG	114	known CDS	394	1578	521	24	573.632	193.889	4.64461	13.9958	32.0868	5.18971	0.338002	5.7	0.125922
Ppox	ENSMUST00000073120	Ppox-001	protein_coding	protein_coding	TRUE	ensembl	AUG	169	known CDS	323	1753	69	44	122.382	116.96	6.80909	12.0373	14.9081	0.630594	0.955694	3.62	0.130286
Usp21	ENSMUST00000111306	Usp21-002	protein_coding	protein_coding	TRUE	ensembl	AUG	265	known CDS	222	1928	258	178	327.13	97.9213	7.98152	18.7029	12.6306	12.7449	0.299335	5.095	0.0655767
Ufc1	ENSMUST00000080001	Ufc1-001	protein_coding	protein_coding	TRUE	ensembl	AUG	291	known CDS	176	676	332	166	220.082	367.837	30.3478	52.4515	90.0837	116.827	1.67136	7.41	0.117068
Dedd	ENSMUST00000111300	Dedd-001	protein_coding	protein_coding	TRUE	ensembl	AUG	278	known CDS	480	1433	1131	182	223.753	300.379	9.96563	45.2432	120.461	30.863	1.34246	6.575	0.0501076
Nit1	ENSMUST00000111295	Nit1-002	protein_coding	protein_coding	TRUE	ensembl	AUG	99	known CDS	77	1045	291	55	240.588	329.304	12.4909	25.1405	51.543	45.7316	1.36875	6.395	0.067532
Pfdn2	ENSMUST00000135941	Pfdn2-001	protein_coding	protein_coding	TRUE	ensembl	AUG	165	known CDS	43	504	1232	129	184.316	1348.82	94.5607	173.415	335.81	515.099	7.31796	8.805	0.0435808
Klhdc9	ENSMUST00000061878	Klhdc9-001	protein_coding	protein_coding	TRUE	ensembl	AUG	184	known CDS	138	1187	372	165	8.75218	11.6058	1.03715	1.87189	2.68967	1.72702	1.32605	0.795	0.264138
Pvrl4	ENSMUST00000006578	Pvrl4-001	protein_coding	protein_coding	TRUE	ensembl	AUG	5	known CDS	317	1840	1797	49	77.4174	84.2301	8.92848	17.6176	21.9431	3.56401	1.088	0.78	0.175659
Arhgap30	ENSMUST00000056449	Arhgap30-001	protein_coding	protein_coding	TRUE	ensembl	AUG	153	known CDS	314	3592	903	89	253.561	257.495	15.5121	49.1603	23.6123	7.49404	1.01552	6.355	0.0653206
Usf1	ENSMUST00000161241	Usf1-001	protein_coding	protein_coding	TRUE	ensembl	AUG	54	known CDS	214	1143	1025	69	83.0343	135.456	5.27592	32.2974	30.8433	3.16271	1.63132	5.695	0.106471
Tstd1	ENSMUST00000171362	Tstd1-201	protein_coding	protein_coding	TRUE	ensembl	AUG	-38	known CDS	40	438	114	80	10.6988	10.2907	1.03715	6.00097	3.72363	2.00962	0.961858	0.55	0.317288
F11r	ENSMUST00000043839	F11r-001	protein_coding	protein_coding	TRUE	ensembl	AUG	21	known CDS	107	1006	1513	86	1283.54	1924.41	87.932	274.837	620.773	45.3729	1.4993	9.545	0.0688429
Alyref2	ENSMUST00000081527	Alyref2-201	protein_coding	protein_coding	TRUE	ensembl	AUG	372	known CDS	180	833	441	55	11.2783	25.1138	3.83293	11.6873	18.2195	5.31393	2.22674	3.905	0.142967
Vangl2	ENSMUST00000111263	Vangl2-003	protein_coding	protein_coding	TRUE	ensembl	AUG	317	known CDS	1321	2883	3646	30	847.609	409.042	14.7455	33.9059	61.2677	2.2815	0.482583	6	0.0593632
Ncstn	ENSMUST00000003550	Ncstn-001	protein_coding	protein_coding	TRUE	ensembl	AUG	262	known CDS	114	2237	665	132	1816.8	1286.88	78.1017	129.873	124.657	75.5894	0.708321	8.885	0.0408474
Copa	ENSMUST00000135192	Copa-001	protein_coding	protein_coding	TRUE	ensembl	AUG	0	known CDS	382	4053	570	23	4265.88	6201.64	193.315	777.425	601.513	102.085	1.45378	11.36	0.0202149
Pex19	ENSMUST00000075895	Pex19-001	protein_coding	protein_coding	TRUE	ensembl	AUG	170	known CDS	25	921	997	172	470.107	519.473	87.0752	213.373	174.254	175.868	1.10501	7.46	0.0660361
Dcaf8	ENSMUST00000074144	Dcaf8-201	protein_coding	protein_coding	TRUE	ensembl	AUG	137	known CDS	247	2019	1725	24	710.888	909.122	24.0348	63.6315	119.65	2.02237	1.27885	7.995	0.045025
Pea15a	ENSMUST00000013842	Pea15a-001	protein_coding	protein_coding	TRUE	ensembl	AUG	269	known CDS	211	600	1902	67	249.459	180.108	5.77195	34.8852	66.8565	21.1204	0.721994	7.56	0.0977475
Igsf8	ENSMUST00000039506	Igsf8-001	protein_coding	protein_coding	TRUE	ensembl	AUG	156	known CDS	170	2002	277	142	764.664	511.773	19.1647	32.9267	59.6255	107.446	0.669278	6.41	0.0502941
Atp1a2	ENSMUST00000085913	Atp1a2-001	protein_coding	protein_coding	TRUE	ensembl	AUG	224	known CDS	173	3232	2996	41	102.56	65.9172	1.62336	1.87189	0	0.0734263	0.642722	5.13	0.123313
Kcnj10	ENSMUST00000056136	Kcnj10-201	protein_coding	protein_coding	TRUE	ensembl	AUG	263	known CDS	243	1379	4029	210	25.5433	22.0773	2.88597	2.88649	5.58883	3.37235	0.864309	4.02	0.323981
Pigm	ENSMUST00000052455	Pigm-201	protein_coding	protein_coding	TRUE	ensembl	AUG	219	known CDS	169	1437	6133	43	896.541	402.598	15.1965	42.1288	74.3241	12.011	0.449057	5.305	0.0914457
Slamf9	ENSMUST00000027830	Slamf9-001	protein_coding	protein_coding	TRUE	ensembl	AUG	211	known CDS	140	994	320	154	14.6216	9.65662	0.40584	2.02921	2.89917	1.32427	0.660433	0.315	0.550622
Igsf9	ENSMUST00000111235	Igsf9-004	protein_coding	protein_coding	TRUE	ensembl	AUG	11	known CDS	326	3862	344	37	1183.64	501.332	15.0612	38.8923	74.3105	2.07188	0.423551	6.165	0.0554849
Tagln2	ENSMUST00000111230	Tagln2-001	protein_coding	protein_coding	TRUE	ensembl	AUG	255	known CDS	315	911	676	34	1310.24	3976.36	293.828	992.523	1913.64	76.6115	3.03483	10.15	0.0936006
Ccdc19	ENSMUST00000085894	Ccdc19-001	protein_coding	protein_coding	TRUE	ensembl	AUG	178	known CDS	136	1788	121	17	10.2084	19.4048	0.315653	0.699957	0.621733	0.651078	1.90087	1.46	0.289716
Cadm3	ENSMUST00000005470	Cadm3-002	protein_coding	protein_coding	TRUE	ensembl	AUG	161	known CDS	192	1481	1038	41	18.4999	11.4696	0	0.349979	0.621733	0.218578	0.61998	2.815	0.388479
Aim2	ENSMUST00000147604	Aim2-001	protein_coding	protein_coding	TRUE	ensembl	AUG	80	known CDS	753	1814	1026	44	197.229	276.301	2.29976	14.7311	40.7775	94.4582	1.40092	6.88	0.0672139
Ifi202b	ENSMUST00000000266	Ifi202b-201	protein_coding	protein_coding	TRUE	ensembl	AUG	59	known CDS	225	1559	238	18	193.558	193.449	8.29718	77.1553	114.649	0.340034	0.999437	5.66	0.136497
Spta1	ENSMUST00000027817	Spta1-001	protein_coding	protein_coding	TRUE	ensembl	AUG	111	known CDS	166	7410	997	6	174.271	184.326	7.07965	6.85825	7.24453	0.374739	1.0577	5.975	0.0767318
Fmn2	ENSMUST00000030039	Fmn2-201	protein_coding	protein_coding	TRUE	ensembl	AUG	221	known CDS	222	4955	1476	68	139.663	44.8357	2.43504	2.72917	4.76437	0.444551	0.321026	4.08	0.150709
Fh1	ENSMUST00000027810	Fh1-001	protein_coding	protein_coding	TRUE	ensembl	AUG	324	known CDS	63	1583	1054	341	1548.13	3165.03	208.467	318.347	265.385	3.07358	2.04443	10.685	0.0331307
Opn3	ENSMUST00000027809	Opn3-001	protein_coding	protein_coding	TRUE	ensembl	AUG	158	known CDS	241	1440	474	7	53.4344	30.2826	4.7348	7.90819	12.8334	0.481995	0.566726	-2.065	0.190137
Chml	ENSMUST00000104984	Chml-001	protein_coding	protein_coding	TRUE	ensembl	AUG	-32768	known CDS	1	1863	4	4	260.218	33.5492	1.53317	1.87189	2.27743	0.044605	0.128928	3.005	0.200611
Exo1	ENSMUST00000039725	Exo1-201	protein_coding	protein_coding	TRUE	ensembl	AUG	229	known CDS	162	2672	2835	47	1155.97	1121.32	24.7112	60.6036	142.012	8.66609	0.970025	8.73	0.03999
B020018G12Rik	ENSMUST00000104983	B020018G12Rik-001	protein_coding	protein_coding	TRUE	ensembl	AUG	262	known CDS	206	727	612	51	12.4522	92.0268	3.24672	5.17902	10.5627	0.855217	7.39042	4.48	0.282995
Cep170	ENSMUST00000057037	Cep170-201	protein_coding	protein_coding	TRUE	ensembl	AUG	36	known CDS	167	4900	2031	34	1949.33	947.526	20.788	92.4964	59.4025	7.81177	0.486078	8.655	0.0729198
Sdccag8	ENSMUST00000056773	Sdccag8-005	protein_coding	protein_coding	TRUE	ensembl	AUG	278	known CDS	330	1466	86	86	56.4063	55.0841	1.03715	13.9092	15.104	0.338446	0.97656	3.715	0.146088
Akt3	ENSMUST00000019843	Akt3-002	protein_coding	protein_coding	TRUE	ensembl	AUG	271	known CDS	85	1494	18	18	263.383	91.7144	3.74275	13.3665	28.5659	0.121347	0.348217	5.555	0.0760243
Zbtb18	ENSMUST00000094276	Zbtb18-202	protein_coding	protein_coding	TRUE	ensembl	AUG	-158	known CDS	150	1742	2093	160	296.489	23.5732	6.98947	9.3241	15.7325	0.625882	0.0795079	3.26	0.295012
Adss	ENSMUST00000016105	Adss-001	protein_coding	protein_coding	TRUE	ensembl	AUG	189	known CDS	118	1485	1287	21	1706.97	2492.54	116.025	315.306	358.773	99.7298	1.46021	9.96	0.0358839
Desi2	ENSMUST00000027783	Desi2-001	protein_coding	protein_coding	TRUE	ensembl	AUG	69	known CDS	385	966	3134	78	154.567	132.828	2.88597	4.44373	34.567	21.5886	0.859352	5.805	0.088971
Cox20	ENSMUST00000027781	Cox20-001	protein_coding	protein_coding	TRUE	ensembl	AUG	216	known CDS	41	391	81	81	9.48029	36.4026	4.59952	16.7443	11.3872	9.80803	3.83981	3.505	0.218187
Hnrnpu	ENSMUST00000037748	Hnrnpu-001	protein_coding	protein_coding	TRUE	ensembl	AUG	314	known CDS	227	2626	1253	237	11380.1	39047.8	555.911	3700.26	4812.16	152.867	3.43123	14.355	0.0301916
Efcab2	ENSMUST00000027775	Efcab2-201	protein_coding	protein_coding	TRUE	ensembl	AUG	291	known CDS	223	714	1823	5	19.9413	19.4941	1.12733	6.00097	4.14263	0.342544	0.977572	3.61	0.255886
Kif26b	ENSMUST00000161017	Kif26b-002	protein_coding	protein_coding	TRUE	ensembl	AUG	390	known CDS	439	6774	506	11	134.686	51.0472	2.48013	2.2572	3.10866	0.132997	0.37901	3.47	0.185507
Smyd3	ENSMUST00000111134	Smyd3-004	protein_coding	protein_coding	TRUE	ensembl	AUG	114	known CDS	91	636	594	40	64.8018	172.586	11.1831	57.7172	55.8883	1.64205	2.66329	5.77	0.0888172
Cnst	ENSMUST00000040706	Cnst-001	protein_coding	protein_coding	TRUE	ensembl	AUG	-1	known CDS	300	2432	2278	49	253.843	150.781	6.80909	13.5238	73.8983	6.45328	0.593995	5.915	0.0890794
Sccpdh	ENSMUST00000040538	Sccpdh-001	protein_coding	protein_coding	TRUE	ensembl	AUG	301	known CDS	147	1433	516	32	433.062	306.227	29.2205	114.596	70.5869	19.5361	0.70712	6.63	0.0654439
Ahctf1	ENSMUST00000027768	Ahctf1-001	protein_coding	protein_coding	TRUE	ensembl	AUG	133	known CDS	336	7064	1443	85	6497.58	4331.66	80.672	129.269	272.278	17.6854	0.666657	10.7	0.0284326
Cdc42bpa	ENSMUST00000111117	Cdc42bpa-001	protein_coding	protein_coding	TRUE	ensembl	AUG	252	known CDS	526	5721	3441	92	1087.56	219.15	11.1381	24.8772	45.1297	3.29585	0.201507	6.465	0.0724327
Adck3	ENSMUST00000027766	Adck3-001	protein_coding	protein_coding	TRUE	ensembl	AUG	136	known CDS	158	2092	1935	35	74.5496	171.677	4.7348	19.4028	12.0089	5.3397	2.30286	6.245	0.0897931
Psen2	ENSMUST00000111106	Psen2-005	protein_coding	protein_coding	TRUE	ensembl	AUG	210	known CDS	105	1448	573	33	133.452	130.874	8.43246	9.74474	14.0836	7.18522	0.980681	5.285	0.110832
Itpkb	ENSMUST00000070181	Itpkb-001	protein_coding	protein_coding	TRUE	ensembl	AUG	191	known CDS	495	3320	2916	222	368.112	120.769	3.60747	5.26568	19.2534	12.0792	0.328077	5.23	0.110228
Parp1	ENSMUST00000027777	Parp1-201	protein_coding	protein_coding	TRUE	ensembl	AUG	128	known CDS	80	3121	726	94	5320.18	11195.3	210.27	721.721	884.847	158.292	2.1043	12.415	0.0350443
Lin9	ENSMUST00000085804	Lin9-202	protein_coding	protein_coding	TRUE	ensembl	AUG	294	known CDS	34	1539	141	54	138.861	157.221	10.146	32.7853	31.0461	0.25941	1.13222	6.125	0.0918295
Mixl1	ENSMUST00000027778	Mixl1-001	protein_coding	protein_coding	TRUE	ensembl	AUG	180	known CDS	23	715	1580	25	114.402	278.473	45.8599	42.97	42.8252	7.6089	2.43416	6.64	0.0964468
Acbd3	ENSMUST00000027780	Acbd3-201	protein_coding	protein_coding	TRUE	ensembl	AUG	125	known CDS	60	1634	1837	46	616.353	626.87	46.5814	103.766	84.6705	29.434	1.01706	7.705	0.0706896
Sde2	ENSMUST00000038091	Sde2-201	protein_coding	protein_coding	TRUE	ensembl	AUG	188	known CDS	23	1366	1808	171	709.566	1411.31	143.081	92.0757	205.787	61.0837	1.98898	9.135	0.0199809
Lefty2	ENSMUST00000085797	Lefty2-001	protein_coding	protein_coding	TRUE	ensembl	AUG	293	known CDS	77	1180	1294	20	661.704	1525.29	135.055	698.093	351.279	145.968	2.3051	8.355	0.0631818
Pycr2	ENSMUST00000027802	Pycr2-201	protein_coding	protein_coding	TRUE	ensembl	AUG	180	known CDS	191	1150	449	151	711.512	1756.67	60.6956	117.534	201.408	755.047	2.46893	9.445	0.0558651
Lefty1	ENSMUST00000037361	Lefty1-001	protein_coding	protein_coding	TRUE	ensembl	AUG	354	known CDS	89	1192	429	29	1023.53	1942.86	409.402	1289.38	531.507	130.347	1.8982	9.435	0.072321
Tmem63a	ENSMUST00000027800	Tmem63a-001	protein_coding	protein_coding	TRUE	ensembl	AUG	266	known CDS	116	2527	780	274	716.327	349.74	22.5918	38.1057	22.7811	30.0309	0.488241	6.895	0.0574401
Ephx1	ENSMUST00000036928	Ephx1-001	protein_coding	protein_coding	TRUE	ensembl	AUG	48	known CDS	149	1513	229	23	221.91	212.746	4.55443	13.5238	28.7822	3.01298	0.958705	6.4	0.0795522
Nvl	ENSMUST00000027797	Nvl-201	protein_coding	protein_coding	TRUE	ensembl	AUG	287	known CDS	51	2615	446	22	1572.79	1939.66	70.7965	129.815	140.964	35.3514	1.23326	9.66	0.0296291
Cnih4	ENSMUST00000134115	Cnih4-001	protein_coding	protein_coding	TRUE	ensembl	AUG	106	known CDS	63	479	2790	89	275.553	689.338	28.5441	176.317	159.008	78.5393	2.50166	4.03	0.0593652
Wdr26	ENSMUST00000162819	Wdr26-001	protein_coding	protein_coding	TRUE	ensembl	AUG	332	known CDS	116	2038	4582	58	1476.43	674.752	37.5177	77.1006	46.3731	32.3243	0.457016	7.625	0.0598286
Lbr	ENSMUST00000005003	Lbr-201	protein_coding	protein_coding	TRUE	ensembl	AUG	101	known CDS	129	2006	1546	60	6399.46	8098.53	249.051	748.217	596.809	211.684	1.2655	11.46	0.0231073
Enah	ENSMUST00000078719	Enah-201	protein_coding	protein_coding	TRUE	ensembl	AUG	317	known CDS	447	2858	1419	102	4018.25	2780.22	54.5629	455.39	345.089	125.841	0.691899	9.965	0.0319167
Degs1	ENSMUST00000035295	Degs1-001	protein_coding	protein_coding	TRUE	ensembl	AUG	216	known CDS	102	1070	979	80	1352.5	2007.03	153.227	635.445	304.568	92.1693	1.48394	9.12	0.0589706
Fbxo28	ENSMUST00000051431	Fbxo28-201	protein_coding	protein_coding	TRUE	ensembl	AUG	291	known CDS	18	1121	3793	13	426.049	584.803	37.9235	79.1172	58.7875	9.59965	1.37262	7.74	0.0609882
Trp53bp2	ENSMUST00000117245	Trp53bp2-001	protein_coding	protein_coding	TRUE	ensembl	AUG	89	known CDS	253	3654	708	16	1027.94	972.637	12.8065	44.1226	62.3219	3.13768	0.946197	8.31	0.0438356
Capn2	ENSMUST00000068505	Capn2-201	protein_coding	protein_coding	TRUE	ensembl	AUG	348	known CDS	142	2241	960	11	1729.63	1426.34	65.0697	137.406	257.269	29.8639	0.824647	9.255	0.0283175
Susd4	ENSMUST00000085724	Susd4-001	protein_coding	protein_coding	TRUE	ensembl	AUG	85	known CDS	147	1616	1375	189	186.991	88.7625	3.74275	18.2822	27.5319	16.0206	0.47469	3.7	0.109165
Tlr5	ENSMUST00000110997	Tlr5-201	protein_coding	protein_coding	TRUE	ensembl	AUG	8	known CDS	288	2906	294	105	33.5525	15.2317	0	1.87189	0	0.422508	0.453967	2.25	0.272798
Disp1	ENSMUST00000003035	Disp1-201	protein_coding	protein_coding	TRUE	ensembl	AUG	204	known CDS	440	5002	29	29	1133.56	288.687	15.1063	18.2469	24.0178	0.0689494	0.254672	5.885	0.0761238
Brox	ENSMUST00000057062	Brox-201	protein_coding	protein_coding	TRUE	ensembl	AUG	168	known CDS	211	1443	2014	7	30.8927	48.7786	1.84883	1.71456	3.93313	0.560117	1.57897	3.64	0.206561
Mia3	ENSMUST00000109158	Mia3-202	protein_coding	protein_coding	TRUE	ensembl	AUG	-32768	known CDS	1	2343	619	20	1559.75	711.967	47.0324	45.9592	25.6803	15.7623	0.456463	7.985	0.0484932
Taf1a	ENSMUST00000097043	Taf1a-201	protein_coding	protein_coding	TRUE	ensembl	AUG	62	known CDS	111	1469	4	4	209.547	281.294	8.20699	44.9446	52.5972	0.475911	1.34239	6.57	0.0589781
Dusp10	ENSMUST00000139839	Dusp10-002	protein_coding	protein_coding	TRUE	ensembl	AUG	182	known CDS	289	721	4	4	76.1841	68.5897	2.43504	21.1174	50.509	0.318922	0.900316	1.025	0.164683
Hlx	ENSMUST00000048572	Hlx-001	protein_coding	protein_coding	TRUE	ensembl	AUG	111	known CDS	479	1906	373	263	10.4016	9.248	1.03715	3.39379	3.93313	0.830328	0.889096	-2.57	0.259642
41700	ENSMUST00000068725	Marc2-001	protein_coding	protein_coding	TRUE	ensembl	AUG	219	known CDS	65	1078	840	13	296.489	644.913	71.969	101.493	70.8167	1.65189	2.17516	8.115	0.0452073
Mark1	ENSMUST00000027929	Mark1-201	protein_coding	protein_coding	TRUE	ensembl	AUG	197	known CDS	78	2462	2085	7	222.148	68.3173	7.98152	18.6675	6.42007	0.154844	0.307531	5.225	0.168961
Rab3gap2	ENSMUST00000069652	Rab3gap2-201	protein_coding	protein_coding	TRUE	ensembl	AUG	282	known CDS	75	4235	2751	30	1566.73	1390.93	50.7751	131.357	97.7404	10.949	0.887792	9.075	0.0466672
Iars2	ENSMUST00000027921	Iars2-001	protein_coding	protein_coding	TRUE	ensembl	AUG	360	known CDS	110	3145	2327	12	2212.31	1702.96	75.9823	89.5392	67.0863	2.61418	0.769767	9.68	0.035871
Bpnt1	ENSMUST00000027916	Bpnt1-001	protein_coding	protein_coding	TRUE	ensembl	AUG	277	known CDS	123	1046	1155	133	501.519	1105.5	26.8756	73.6555	177.62	114.842	2.2043	8.875	0.0452685
Eprs	ENSMUST00000046514	Eprs-201	protein_coding	protein_coding	TRUE	ensembl	AUG	97	known CDS	104	4639	212	76	11175.6	11610.3	238.859	565.632	521.627	19.4523	1.0389	12.24	0.0221044
Lyplal1	ENSMUST00000045388	Lyplal1-001	protein_coding	protein_coding	TRUE	ensembl	AUG	372	known CDS	61	777	802	112	201.687	378.071	33.5044	111.164	84.2515	25.8092	1.87455	7.335	0.0530141
Tgfb2	ENSMUST00000045288	Tgfb2-201	protein_coding	protein_coding	TRUE	ensembl	AUG	204	known CDS	1219	2460	2266	44	1405.59	693.703	31.4301	50.1589	90.4621	11.862	0.49353	8.22	0.0569794
Rrp15	ENSMUST00000001339	Rrp15-001	protein_coding	protein_coding	TRUE	ensembl	AUG	291	known CDS	51	893	429	37	513.481	677.779	102.678	405.851	221.519	52.1909	1.31997	8.43	0.0480195
D1Pas1	ENSMUST00000045108	D1Pas1-001	protein_coding	protein_coding	TRUE	ensembl	AUG	2	known CDS	461	2440	773	54	57.1195	152.32	4.77989	19.1748	31.8773	0.925965	2.66668	5.555	0.13952
Gpatch2	ENSMUST00000160471	Gpatch2-006	protein_coding	protein_coding	TRUE	ensembl	AUG	182	known CDS	181	1692	2150	53	364.189	262.119	19.3	30.7915	68.7285	8.3355	0.719734	6.355	0.0684984
Kctd3	ENSMUST00000085678	Kctd3-201	protein_coding	protein_coding	TRUE	ensembl	AUG	248	known CDS	229	2673	1031	19	431.041	311.304	13.1222	34.3072	35.2022	0.363677	0.722214	6.8	0.0635018
Cenpf	ENSMUST00000171929	Cenpf-001	protein_coding	protein_coding	TRUE	ensembl	AUG	163	known CDS	144	9134	2004	86	4998.08	5022.23	109.216	289.459	188.155	137.783	1.00483	10.96	0.0197029
Ptpn14	ENSMUST00000027898	Ptpn14-001	protein_coding	protein_coding	TRUE	ensembl	AUG	197	known CDS	143	3709	6644	16	1854.42	898.747	35.1728	42.8801	84.2515	1.5522	0.484651	7.835	0.0472694
Smyd2	ENSMUST00000027897	Smyd2-001	protein_coding	protein_coding	TRUE	ensembl	AUG	245	known CDS	85	1383	298	101	555.474	388.007	23.9897	40.5202	50.7117	55.0278	0.698516	7.02	0.0465926
Prox1	ENSMUST00000175916	Prox1-001	protein_coding	protein_coding	TRUE	ensembl	AUG	36	known CDS	481	2691	5186	25	28.8124	16.1852	1.62336	0.699957	6.00107	0.194656	0.561744	1.875	0.363333
Rps6kc1	ENSMUST00000061611	Rps6kc1-001	protein_coding	protein_coding	TRUE	ensembl	AUG	100	known CDS	111	3278	718	125	581.745	352.558	18.849	33.8546	56.9223	21.5256	0.606036	6.58	0.0587986
Angel2	ENSMUST00000066632	Angel2-001	protein_coding	protein_coding	TRUE	ensembl	AUG	269	known CDS	209	1840	1875	50	409.733	246.977	8.88339	27.3623	38.1014	9.81822	0.602775	6.445	0.0770631
Vash2	ENSMUST00000047409	Vash2-201	protein_coding	protein_coding	TRUE	ensembl	AUG	341	known CDS	425	1489	2540	29	110.584	81.7361	4.87008	15.3604	19.0507	3.31763	0.739134	5.11	0.156142
Mfsd7b	ENSMUST00000085635	Mfsd7b-201	protein_coding	protein_coding	TRUE	ensembl	AUG	183	known CDS	98	1777	2311	31	130.079	70.5835	3.29181	9.62275	11.3872	1.45302	0.54262	4.67	0.161949
1700022P22Rik	ENSMUST00000077889	1700022P22Rik-201	protein_coding	protein_coding	TRUE	ensembl	AUG	176	known CDS	92	382	47	47	10.0449	15.1871	0	9.55209	4.9671	0.17338	1.51191	2.955	0.315215
Tatdn3	ENSMUST00000085633	Tatdn3-003	protein_coding	protein_coding	TRUE	ensembl	AUG	90	known CDS	48	614	476	91	39.2139	77.7039	7.80115	14.2238	10.7654	4.1602	1.98154	4.825	0.129825
Nsl1	ENSMUST00000139340	Nsl1-002	protein_coding	protein_coding	TRUE	ensembl	AUG	165	known CDS	16	537	301	154	116.022	135.042	50.1438	187.642	154.264	5.38339	1.16394	5.15	0.155193
Batf3	ENSMUST00000027943	Batf3-201	protein_coding	protein_coding	TRUE	ensembl	AUG	208	known CDS	46	399	314	91	10.9365	5.53048	0.94696	4.09375	10.5559	1.30809	0.50569	-1.545	0.364683
Atf3	ENSMUST00000027941	Atf3-001	protein_coding	protein_coding	TRUE	ensembl	AUG	153	known CDS	253	795	1190	259	122.189	132.372	6.35816	26.855	98.3554	30.4324	1.08334	5.745	0.0844477
Nenf	ENSMUST00000046770	Nenf-001	protein_coding	protein_coding	TRUE	ensembl	AUG	83	known CDS	103	615	128	115	112.976	99.281	17.5413	23.6539	18.01	45.0293	0.87878	5.795	0.126876
Tmem206	ENSMUST00000027940	Tmem206-001	protein_coding	protein_coding	TRUE	ensembl	AUG	145	known CDS	130	1179	1068	288	146.112	117.46	4.41915	25.3331	27.7482	28.9866	0.803901	5.47	0.0865579
Ppp2r5a	ENSMUST00000067976	Ppp2r5a-201	protein_coding	protein_coding	TRUE	ensembl	AUG	158	known CDS	626	2083	1000	144	104.209	64.2358	3.42709	4.63638	2.27743	1.63487	0.616414	3.8	0.171741
Dtl	ENSMUST00000027933	Dtl-201	protein_coding	protein_coding	TRUE	ensembl	AUG	25	known CDS	135	2321	1882	5	873.287	1165.85	31.2497	123.044	149.696	0.308022	1.33501	8.79	0.0404052
Ints7	ENSMUST00000045450	Ints7-201	protein_coding	protein_coding	TRUE	ensembl	AUG	172	known CDS	96	2993	1212	68	1140.19	1435.11	36.7511	150.426	215.092	41.8789	1.25866	9.125	0.0552121
Lpgat1	ENSMUST00000110855	Lpgat1-001	protein_coding	protein_coding	TRUE	ensembl	AUG	165	known CDS	400	1509	5725	50	446.332	174.216	8.29718	27.5197	80.9131	4.57302	0.390329	6.52	0.0846081
Nek2	ENSMUST00000027931	Nek2-001	protein_coding	protein_coding	TRUE	ensembl	AUG	318	known CDS	203	1531	1697	16	461.741	1046.25	28.9048	136.937	138.93	15.8302	2.26589	8.315	0.026626
Slc30a1	ENSMUST00000044954	Slc30a1-001	protein_coding	protein_coding	TRUE	ensembl	AUG	305	known CDS	241	1749	3496	17	533.586	476.812	18.5334	20.9601	96.2807	0.347144	0.8936	7.525	0.073779
Traf5	ENSMUST00000085573	Traf5-201	protein_coding	protein_coding	TRUE	ensembl	AUG	134	known CDS	306	1961	4	4	14.3988	20.5368	0.315653	1.36458	1.6557	0.500142	1.42629	0.855	0.245203
Rcor3	ENSMUST00000073279	Rcor3-201	protein_coding	protein_coding	TRUE	ensembl	AUG	291	known CDS	113	1465	2159	206	40.3581	27.3354	4.55443	11.3373	9.9342	9.2165	0.677321	-0.605	0.248265
Hhat	ENSMUST00000044190	Hhat-001	protein_coding	protein_coding	TRUE	ensembl	AUG	18	known CDS	274	1770	1060	11	96.17	51.5427	0.631307	1.55724	7.2513	0.124895	0.535954	4.235	0.106444
Sertad4	ENSMUST00000155579	Sertad4-001	protein_coding	protein_coding	TRUE	ensembl	AUG	108	known CDS	328	1458	1946	36	106.78	104.041	3.51728	19.8748	74.1078	1.12944	0.974355	4.135	0.159139
Syt14	ENSMUST00000016344	Syt14-201	protein_coding	protein_coding	TRUE	ensembl	AUG	338	known CDS	64	1728	4	4	217.155	67.9557	2.48013	9.20211	14.4891	0.110464	0.312936	5.005	0.109715
Diexf	ENSMUST00000085555	Diexf-201	protein_coding	protein_coding	TRUE	ensembl	AUG	177	known CDS	102	2405	3144	224	626.294	961.931	29.8969	87.372	119.028	59.1455	1.53591	8.485	0.0532811
Irf6	ENSMUST00000076521	Irf6-001	protein_coding	protein_coding	TRUE	ensembl	AUG	236	known CDS	192	1592	2540	141	102.292	152.817	1.3528	14.6958	14.2931	8.35132	1.49393	5.515	0.105666
A130010J15Rik	ENSMUST00000110831	A130010J15Rik-001	protein_coding	protein_coding	TRUE	ensembl	AUG	-81	known CDS	308	1096	1174	33	105.531	70.2219	0.315653	17.6883	30.2284	2.33329	0.665412	3.91	0.106812
Lamb3	ENSMUST00000016315	Lamb3-001	protein_coding	protein_coding	TRUE	ensembl	AUG	229	known CDS	218	3721	372	74	137.88	129.744	1.98411	5.77298	6.21057	2.21813	0.940993	5.09	0.116998
Plxna2	ENSMUST00000027952	Plxna2-001	protein_coding	protein_coding	TRUE	ensembl	AUG	77	known CDS	644	6325	4712	73	557.762	125.938	4.7348	5.68632	14.9081	2.74033	0.225791	5.905	0.102907
Cd34	ENSMUST00000110815	Cd34-202	protein_coding	protein_coding	TRUE	ensembl	AUG	46	known CDS	146	1120	1502	33	92.8861	72.0348	4.82499	7.6802	7.03504	0.837845	0.775518	5.155	0.120947
Cr1l	ENSMUST00000075451	Cr1l-201	protein_coding	protein_coding	TRUE	ensembl	AUG	35	known CDS	266	1585	77	21	131.119	153.726	5.45629	12.7019	14.4891	5.29891	1.17242	4.71	0.09976
Cr2	ENSMUST00000082321	Cr2-201	protein_coding	protein_coding	TRUE	ensembl	AUG	120	known CDS	106	3201	3007	9	18.6337	10.6077	0.40584	0.857281	1.6557	0.2036	0.569277	1.39	0.361144
Plekhg1	ENSMUST00000120274	Plekhg1-001	protein_coding	protein_coding	TRUE	ensembl	AUG	167	known CDS	346	4515	2855	56	198.759	200.326	14.5651	19.0175	20.4901	2.86127	1.00788	5.69	0.0771086
Mthfd1l	ENSMUST00000120585	Mthfd1l-003	protein_coding	protein_coding	TRUE	ensembl	AUG	246	known CDS	125	3055	633	9	1614.13	3011.79	85.6774	95.0682	94.625	3.45734	1.86589	10.14	0.022454
Akap12	ENSMUST00000045730	Akap12-201	protein_coding	protein_coding	TRUE	ensembl	AUG	187	known CDS	191	5242	1003	33	30993.5	24048	453.053	958.176	1330.37	183.989	0.775906	13.45	0.0169604
Zbtb2	ENSMUST00000100078	Zbtb2-202	protein_coding	protein_coding	TRUE	ensembl	AUG	144	known CDS	277	1818	1410	5	45.44	44.4717	2.07429	2.92182	5.58883	0.348442	0.978689	3.39	0.148744
1700052N19Rik	ENSMUST00000095893	1700052N19Rik-001	protein_coding	protein_coding	TRUE	ensembl	AUG	62	known CDS	205	1521	909	64	413.656	658.022	20.6077	30.6535	45.9677	32.9771	1.59075	7.81	0.0911536
Ccdc170	ENSMUST00000138112	Ccdc170-001	protein_coding	protein_coding	TRUE	ensembl	AUG	275	known CDS	62	2227	1124	122	18.2176	21.8519	2.57032	7.87285	4.9671	0.27257	1.19949	3.17	0.247124
Syne1	ENSMUST00000095899	Syne1-201	protein_coding	protein_coding	TRUE	ensembl	AUG	125	known CDS	166	3012	1808	59	88.666	23.9819	4.50933	2.92182	0.621733	0.875489	0.270474	3.395	0.240327
Syne1	ENSMUST00000041639	Syne1-202	protein_coding	protein_coding	TRUE	ensembl	AUG	314	known CDS	433	4725	2258	90	37.9806	12.059	0.40584	2.22186	0.621733	0.0363693	0.317505	3	0.300279
Fbxo5	ENSMUST00000019907	Fbxo5-001	protein_coding	protein_coding	TRUE	ensembl	AUG	178	known CDS	264	1526	415	82	516.215	1138.16	43.47	189.912	120.893	23.151	2.20482	9.015	0.0623468
Mtrf1l	ENSMUST00000019908	Mtrf1l-001	protein_coding	protein_coding	TRUE	ensembl	AUG	130	known CDS	148	1266	1323	29	87.2692	87.903	3.83293	23.9879	14.4891	2.01628	1.00726	5.605	0.0841374
Rgs17	ENSMUST00000131996	Rgs17-002	protein_coding	protein_coding	TRUE	ensembl	AUG	151	known CDS	185	814	7294	56	63.7022	58.2521	2.16448	24.2832	12.4211	0.532315	0.914443	4.77	0.196934
Cnksr3	ENSMUST00000015346	Cnksr3-001	protein_coding	protein_coding	TRUE	ensembl	AUG	329	known CDS	555	2219	1229	229	196.189	292.761	2.29976	16.8823	97.7201	33.4497	1.49224	7.01	0.0790999
Ulbp1	ENSMUST00000169796	Ulbp1-201	protein_coding	protein_coding	TRUE	ensembl	AUG	132	known CDS	21	767	164	10	33.6417	49.1004	0.315653	2.92182	15.7325	0.549386	1.45951	4.125	0.222829
Lrp11	ENSMUST00000130590	Lrp11-002	protein_coding	protein_coding	TRUE	ensembl	AUG	251	known CDS	74	1387	1834	34	340.325	169.998	6.58363	23.8465	41.825	1.02038	0.499518	5.26	0.105769
Pcmt1	ENSMUST00000162606	Pcmt1-001	protein_coding	protein_coding	TRUE	ensembl	AUG	3	known CDS	306	1163	1595	126	404.785	703.658	41.8015	136.732	225.067	41.4661	1.73835	7.5	0.0539297
Nup43	ENSMUST00000040135	Nup43-001	protein_coding	protein_coding	TRUE	ensembl	AUG	350	known CDS	60	1199	88	80	1220.51	2416.46	146.193	283.442	227.75	112.623	1.97989	10	0.0362463
Lats1	ENSMUST00000165952	Lats1-202	protein_coding	protein_coding	TRUE	ensembl	AUG	89	known CDS	375	3761	3452	77	1060.51	208.947	9.87544	32.6633	41.406	1.74459	0.197024	6.285	0.0608572
Katna1	ENSMUST00000019929	Katna1-001	protein_coding	protein_coding	TRUE	ensembl	AUG	251	known CDS	138	1610	165	7	503.793	594.902	28.6343	85.7281	33.756	1.65311	1.18085	7.955	0.0566044
Ginm1	ENSMUST00000039763	Ginm1-001	protein_coding	protein_coding	TRUE	ensembl	AUG	269	known CDS	44	1024	534	21	353.564	209.985	24.9817	37.2997	25.8695	6.8861	0.593908	5.935	0.0715324
Ppil4	ENSMUST00000015901	Ppil4-001	protein_coding	protein_coding	TRUE	ensembl	AUG	343	known CDS	61	1536	1936	101	621.494	1011.04	29.9871	102.874	103.931	26.8781	1.62679	8.54	0.0457247
Tab2	ENSMUST00000146444	Tab2-001	protein_coding	protein_coding	TRUE	ensembl	AUG	35	known CDS	517	2595	1786	155	1533.82	236.193	7.62077	28.027	92.1381	37.9893	0.15399	5.09	0.0836717
Ust	ENSMUST00000061601	Ust-201	protein_coding	protein_coding	TRUE	ensembl	AUG	109	known CDS	427	1647	2638	93	104.803	27.744	1.44299	2.41452	10.5627	0.758228	0.264725	4.14	0.294238
Sash1	ENSMUST00000015449	Sash1-201	protein_coding	protein_coding	TRUE	ensembl	AUG	252	known CDS	213	3902	3282	212	1271.58	1331.17	37.5177	59.1684	66.0185	97.7693	1.04687	9.07	0.0347048
Samd5	ENSMUST00000100070	Samd5-001	protein_coding	protein_coding	TRUE	ensembl	AUG	150	known CDS	246	764	1732	35	11.2931	19.9473	0.721493	1.55724	5.58883	0.475925	1.76632	-0.185	0.235878
Stxbp5	ENSMUST00000141722	Stxbp5-002	protein_coding	protein_coding	TRUE	ensembl	AUG	215	known CDS	397	3744	959	71	308.689	73.5331	6.98947	11.424	6.42007	2.36242	0.238211	4.49	0.165372
Rab32	ENSMUST00000019974	Rab32-001	protein_coding	protein_coding	TRUE	ensembl	AUG	221	known CDS	146	814	1295	21	23.3292	29.8294	0.631307	2.06454	12.0021	3.07768	1.27863	2.765	0.216703
Shprh	ENSMUST00000054814	Shprh-004	protein_coding	protein_coding	TRUE	ensembl	AUG	99	known CDS	102	4949	2277	7	1099.8	1104.89	35.0375	98.9533	135.186	0.353365	1.00463	8.72	0.0619076
Fbxo30	ENSMUST00000129456	Fbxo30-001	protein_coding	protein_coding	TRUE	ensembl	AUG	215	known CDS	188	2425	2636	32	1144.05	975.824	23.4936	138.928	318.597	5.47401	0.852952	8.45	0.060607
Epm2a	ENSMUST00000069106	Epm2a-001	protein_coding	protein_coding	TRUE	ensembl	AUG	236	known CDS	68	1057	2231	109	14.7405	7.70745	0.81168	5.49367	4.9671	2.31571	0.522875	2.095	0.496978
Utrn	ENSMUST00000076817	Utrn-201	protein_coding	protein_coding	TRUE	ensembl	AUG	294	known CDS	90	10379	2004	60	8830.37	3398.73	189.618	246.922	304.764	53.5029	0.384891	10.23	0.021028
Stx11	ENSMUST00000042861	Stx11-201	protein_coding	protein_coding	TRUE	ensembl	AUG	209	known CDS	401	1261	1136	35	23.2104	16.2744	0	1.71456	8.488	1.6334	0.70117	3.1	0.316415
Sf3b5	ENSMUST00000105139	Sf3b5-001	protein_coding	protein_coding	TRUE	ensembl	AUG	200	known CDS	174	431	303	126	516.825	1567.92	52.5337	784.913	672.417	274.854	3.03376	8.795	0.0613953
Plagl1	ENSMUST00000121325	Plagl1-002	protein_coding	protein_coding	TRUE	ensembl	AUG	242	known CDS	583	2616	1331	84	344.604	302.96	4.91517	18.4042	90.6513	12.5568	0.879154	6.55	0.0736377
Ltv1	ENSMUST00000019950	Ltv1-201	protein_coding	protein_coding	TRUE	ensembl	AUG	312	known CDS	108	1517	250	35	999.205	1734.57	50.8653	136.356	176.396	14.6869	1.73595	9.44	0.0291284
Phactr2	ENSMUST00000105546	Phactr2-004	protein_coding	protein_coding	TRUE	ensembl	AUG	197	known CDS	47	1942	867	93	161.031	45.9676	1.44299	7.01557	9.9342	5.52084	0.285458	4.3	0.166535
Fuca2	ENSMUST00000120549	Fuca2-004	protein_coding	protein_coding	TRUE	ensembl	AUG	20	known CDS	88	371	4	4	43.0922	44.2908	1.75864	1.90722	6.8323	0.364509	1.02781	4.925	0.222262
Pex3	ENSMUST00000019945	Pex3-001	protein_coding	protein_coding	TRUE	ensembl	AUG	-6	known CDS	242	1357	773	88	131.639	203.454	4.55443	26.5757	32.5058	2.04501	1.54554	6.19	0.0561928
Adat2	ENSMUST00000019944	Adat2-001	protein_coding	protein_coding	TRUE	ensembl	AUG	32	known CDS	373	945	522	12	139.01	248.79	12.1301	63.2975	65.2143	2.90754	1.78973	6.435	0.0778112
Aig1	ENSMUST00000105534	Aig1-007	protein_coding	protein_coding	TRUE	ensembl	AUG	309	known CDS	65	604	14	11	72.2761	78.4695	1.26261	12.2653	22.7743	0.388903	1.08569	5.275	0.194447
Hivep2	ENSMUST00000015645	Hivep2-201	protein_coding	protein_coding	TRUE	ensembl	AUG	177	known CDS	834	8123	1644	11	652.847	103.726	3.69765	5.65099	13.6646	0.0557121	0.158883	5.19	0.0856683
Gpr126	ENSMUST00000041168	Gpr126-201	protein_coding	protein_coding	TRUE	ensembl	AUG	263	known CDS	122	3616	2890	76	37.9212	19.2217	0	0	3.93313	0.91861	0.506885	2.1	0.252197
Vta1	ENSMUST00000154132	Vta1-001	protein_coding	protein_coding	TRUE	ensembl	AUG	128	known CDS	100	1026	949	120	538.891	812.734	59.2527	112.551	95.0237	66.9216	1.50816	7.81	0.055735
Cited2	ENSMUST00000038107	Cited2-201	protein_coding	protein_coding	TRUE	ensembl	AUG	126	known CDS	241	1047	922	268	1081.47	2217.05	36.0747	272.069	494.304	255.317	2.05004	9.075	0.0496621
Txlnb	ENSMUST00000037964	Txlnb-001	protein_coding	protein_coding	TRUE	ensembl	AUG	125	known CDS	180	2234	2189	165	72.8259	54.0414	4.7348	10.5154	14.0768	4.14104	0.742063	3.81	0.22142
Heca	ENSMUST00000037879	Heca-201	protein_coding	protein_coding	TRUE	ensembl	AUG	39	known CDS	286	1917	1751	142	220.127	54.6261	4.96027	7.90819	18.01	3.21759	0.248157	4.695	0.126533
Abracl	ENSMUST00000020002	Abracl-201	protein_coding	protein_coding	TRUE	ensembl	AUG	114	known CDS	193	435	373	15	96.9278	96.0144	3.69765	7.90819	17.3882	0.230406	0.990576	5.44	0.126967
Reps1	ENSMUST00000126390	Reps1-001	protein_coding	protein_coding	TRUE	ensembl	AUG	171	known CDS	24	2408	188	110	1270.79	764.32	25.2523	44.6653	51.9484	22.7398	0.601452	8.115	0.0548872
Ccdc28a	ENSMUST00000052648	Ccdc28a-002	protein_coding	protein_coding	TRUE	ensembl	AUG	170	known CDS	170	745	1511	60	46.1384	44.1077	2.57032	15.3957	12.8334	0.598505	0.955986	4.445	0.197985
Nhsl1	ENSMUST00000037341	Nhsl1-001	protein_coding	protein_coding	TRUE	ensembl	AUG	110	known CDS	639	5399	1923	23	1459.12	620.163	17.9922	56.7539	61.4839	0.328989	0.425026	7.695	0.0642106
Hebp2	ENSMUST00000020000	Hebp2-201	protein_coding	protein_coding	TRUE	ensembl	AUG	150	known CDS	282	896	1015	17	66.362	55.8966	4.37405	26.2257	24.011	0.194216	0.842298	-0.365	0.138553
D10Bwg1379e	ENSMUST00000019999	D10Bwg1379e-201	protein_coding	protein_coding	TRUE	ensembl	AUG	269	known CDS	134	6643	1574	25	210.691	126.757	6.35816	22.7613	17.6045	1.31242	0.601625	5.425	0.103239
Perp	ENSMUST00000019998	Perp-201	protein_coding	protein_coding	TRUE	ensembl	AUG	170	known CDS	123	701	1201	41	885.204	893.846	28.1833	66.2706	109.087	72.7332	1.00976	8.56	0.0666875
Tnfaip3	ENSMUST00000019997	Tnfaip3-001	protein_coding	protein_coding	TRUE	ensembl	AUG	314	known CDS	274	2598	1825	169	162.487	124.85	5.77195	21.3967	68.1067	13.3646	0.768369	6.16	0.112672
Olig3	ENSMUST00000053225	Olig3-201	protein_coding	protein_coding	TRUE	ensembl	AUG	113	known CDS	70	888	1160	242	12.2441	8.65855	0.40584	0.857281	4.14263	1.37692	0.707159	2.045	0.407835
Ifngr1	ENSMUST00000020188	Ifngr1-001	protein_coding	protein_coding	TRUE	ensembl	AUG	27	known CDS	138	1568	545	70	273.428	142.078	10.146	8.38016	12.2116	4.51742	0.519619	5.925	0.14024
Pex7	ENSMUST00000020182	Pex7-001	protein_coding	protein_coding	TRUE	ensembl	AUG	60	known CDS	117	1070	1001	104	202.563	288.001	7.89133	14.3458	12.6306	71.2571	1.42178	6.975	0.102089
Map3k5	ENSMUST00000095806	Map3k5-001	protein_coding	protein_coding	TRUE	ensembl	AUG	66	known CDS	135	4274	1177	52	125.547	124.395	2.57032	4.28641	3.5209	2.07476	0.990822	6.105	0.0903107
Map7	ENSMUST00000116259	Map7-202	protein_coding	protein_coding	TRUE	ensembl	AUG	412	known CDS	95	2308	1587	43	560.169	625.501	35.7139	71.7483	45.9609	6.55431	1.11663	7.79	0.0550777
Bclaf1	ENSMUST00000043881	Bclaf1-201	protein_coding	protein_coding	TRUE	ensembl	AUG	31	known CDS	251	3007	2448	78	5164.53	5663.87	76.6136	131.318	213.423	32.0736	1.09669	11.09	0.0272332
Mtfr2	ENSMUST00000169712	Mtfr2-201	protein_coding	protein_coding	TRUE	ensembl	AUG	76	known CDS	93	1175	1133	30	66.5106	77.1121	5.05045	8.57281	14.9013	4.02568	1.15939	3.595	0.0953303
Ahi1	ENSMUST00000105525	Ahi1-201	protein_coding	protein_coding	TRUE	ensembl	AUG	68	known CDS	365	3505	1346	34	275.315	291.636	2.93107	23.4612	59.6323	2.51843	1.05928	6.815	0.0633624
Myb	ENSMUST00000020158	Myb-201	protein_coding	protein_coding	TRUE	ensembl	AUG	375	known CDS	267	2174	1247	25	101.846	112.787	3.83293	10.1654	10.9682	0.258076	1.10742	4.86	0.112183
Hbs1l	ENSMUST00000020153	Hbs1l-201	protein_coding	protein_coding	TRUE	ensembl	AUG	228	known CDS	156	2201	593	26	1183.08	757.763	19.6156	26.8197	14.7053	14.1326	0.640503	8.6	0.0500581
Sgk1	ENSMUST00000120509	Sgk1-002	protein_coding	protein_coding	TRUE	ensembl	AUG	86	known CDS	456	2027	1070	16	1427.97	3795.84	220.326	189.526	248.024	6.40346	2.6582	10.39	0.0487616
Raet1e	ENSMUST00000181645	Raet1e-001	protein_coding	protein_coding	TRUE	ensembl	AUG	318	known CDS	437	1189	391	275	9.8815	7.118	0.40584	0	0	0.974987	0.720336	0.19	0.319614
H60b	ENSMUST00000131558	H60b-001	protein_coding	protein_coding	TRUE	ensembl	AUG	240	known CDS	225	977	104	104	23.2847	26.7013	0.81168	4.25107	10.9749	1.68262	1.14673	3.77	0.180079
Raet1d	ENSMUST00000182677	Raet1d-002	protein_coding	protein_coding	TRUE	ensembl	AUG	318	known CDS	289	1035	391	275	45.4103	54.7647	1.21752	0.349979	4.55487	6.54551	1.206	4.345	0.144484
Slc2a12	ENSMUST00000042261	Slc2a12-001	protein_coding	protein_coding	TRUE	ensembl	AUG	267	known CDS	189	2054	2114	58	35.8854	28.425	2.57032	6.15829	2.27743	0.936623	0.792105	2.965	0.238464
Tbpl1	ENSMUST00000127698	Tbpl1-001	protein_coding	protein_coding	TRUE	ensembl	AUG	170	known CDS	376	933	1941	195	144.924	138.041	4.82499	47.6224	42.2237	10.7019	0.952511	4.48	0.100547
Eya4	ENSMUST00000092665	Eya4-202	protein_coding	protein_coding	TRUE	ensembl	AUG	221	known CDS	201	2048	2044	61	43.0328	18.5406	0	4.82904	8.69074	0.0504448	0.430849	2.22	0.233491
Slc18b1	ENSMUST00000119597	Slc18b1-001	protein_coding	protein_coding	TRUE	ensembl	AUG	88	known CDS	156	1526	1312	132	93.1833	40.7565	2.97616	14.2591	2.48693	9.24746	0.43738	0.485	0.209957
Vnn1	ENSMUST00000041416	Vnn1-201	protein_coding	protein_coding	TRUE	ensembl	AUG	306	known CDS	189	1724	693	53	60.656	43.6544	5.59157	12.0019	4.9671	0.366242	0.719704	4.29	0.20939
Stx7	ENSMUST00000020174	Stx7-201	protein_coding	protein_coding	TRUE	ensembl	AUG	217	known CDS	476	1258	1243	28	283.428	539.005	8.43246	131.549	234.954	46.4753	1.90173	8.38	0.0614206
Moxd1	ENSMUST00000095784	Moxd1-001	protein_coding	protein_coding	TRUE	ensembl	AUG	-3	known CDS	88	1926	1165	30	92.4997	87.856	5.68176	7.24356	8.48124	3.00958	0.949798	5.335	0.0935462
Ctgf	ENSMUST00000020171	Ctgf-001	protein_coding	protein_coding	TRUE	ensembl	AUG	133	known CDS	285	1328	1071	158	3119.98	3597.74	123.646	541.468	842.049	401.374	1.15313	10.065	0.0637992
Enpp1	ENSMUST00000105520	Enpp1-001	protein_coding	protein_coding	TRUE	ensembl	AUG	108	known CDS	168	2882	3896	153	28.0991	14.8701	1.44299	0.349979	2.27743	0.705025	0.529201	1.645	0.218732
Enpp3	ENSMUST00000020169	Enpp3-201	protein_coding	protein_coding	TRUE	ensembl	AUG	182	known CDS	103	2724	92	5	1458.52	1683.85	94.696	85.4261	80.0953	0.447856	1.15449	9.425	0.0355831
Med23	ENSMUST00000092646	Med23-001	protein_coding	protein_coding	TRUE	ensembl	AUG	83	known CDS	114	4241	858	25	2054.28	1636.04	164.501	120.578	112	24.1939	0.796406	9.24	0.0453792
Arg1	ENSMUST00000020161	Arg1-201	protein_coding	protein_coding	TRUE	ensembl	AUG	145	known CDS	103	1071	406	11	7.72688	7.66048	0.315653	3.7791	1.6557	0.118771	0.991407	2.565	0.553869
Epb4.1l2	ENSMUST00000053748	Epb4.1l2-201	protein_coding	protein_coding	TRUE	ensembl	AUG	326	known CDS	199	3162	1228	35	2500.61	3542.6	55.6452	428.027	404.254	41.823	1.41669	10.215	0.0320594
Tmem200a	ENSMUST00000066049	Tmem200a-201	protein_coding	protein_coding	TRUE	ensembl	AUG	83	known CDS	932	2404	1712	103	77.0014	32.5488	0.631307	1.87189	6.42007	2.83853	0.422705	2.885	0.112598
L3mbtl3	ENSMUST00000105519	L3mbtl3-001	protein_coding	protein_coding	TRUE	ensembl	AUG	216	known CDS	272	2845	1656	50	291.72	241.486	19.2098	41.1495	54.6584	3.47995	0.827802	6.78	0.0957408
Arhgap18	ENSMUST00000039557	Arhgap18-001	protein_coding	protein_coding	TRUE	ensembl	AUG	393	known CDS	108	2096	1556	244	92.4403	62.1528	7.21493	8.60814	8.069	6.99215	0.672356	5.165	0.149793
Lama2	ENSMUST00000092639	Lama2-201	protein_coding	protein_coding	TRUE	ensembl	AUG	197	known CDS	147	9500	211	91	13.3586	8.65855	1.44299	0.507303	0	0.230922	0.648163	0.355	0.307027
Ptprk	ENSMUST00000166468	Ptprk-201	protein_coding	protein_coding	TRUE	ensembl	AUG	353	known CDS	262	4632	1546	98	2659.03	1247.35	25.5679	38.735	73.9051	68.2836	0.4691	8.865	0.0358421
Soga3	ENSMUST00000092629	Soga3-201	protein_coding	protein_coding	TRUE	ensembl	AUG	185	known CDS	536	3370	579	106	129.931	88.3116	1.84883	12.5092	27.3224	2.82036	0.679683	5.25	0.148837
Echdc1	ENSMUST00000020034	Echdc1-001	protein_coding	protein_coding	TRUE	ensembl	AUG	37	known CDS	168	1133	1916	13	128.103	200.236	4.82499	20.6261	24.849	5.51539	1.56309	5.66	0.0666378
Rnf146	ENSMUST00000160144	Rnf146-001	protein_coding	protein_coding	TRUE	ensembl	AUG	40	known CDS	611	1687	642	9	215.075	170.501	3.56237	5.80831	41.8115	3.69463	0.792752	4.905	0.0703036
Rspo3	ENSMUST00000092623	Rspo3-201	protein_coding	protein_coding	TRUE	ensembl	AUG	143	known CDS	540	1370	1025	32	75.0697	43.8846	0.40584	1.90722	0.621733	2.87767	0.584585	2.57	0.160379
Cenpw	ENSMUST00000099985	Cenpw-201	protein_coding	protein_coding	TRUE	ensembl	AUG	157	known CDS	61	318	1193	13	59.7199	60.6545	10.9126	47.3944	40.9938	1.65464	1.01565	4.19	0.13639
Trmt11	ENSMUST00000019927	Trmt11-201	protein_coding	protein_coding	TRUE	ensembl	AUG	162	known CDS	89	1468	892	13	246.294	385.025	44.1464	144.791	95.0169	10.6146	1.56327	7.31	0.0692709
Hint3	ENSMUST00000161074	Hint3-001	protein_coding	protein_coding	TRUE	ensembl	AUG	372	known CDS	128	622	254	7	42.275	50.9979	4.91517	24.1259	21.3214	1.37121	1.20634	4.065	0.148446
Ncoa7	ENSMUST00000068567	Ncoa7-201	protein_coding	protein_coding	TRUE	ensembl	AUG	95	known CDS	342	3170	1936	30	277.44	79.6977	5.63667	15.7457	12.2184	0.840373	0.287261	4.835	0.149658
Hey2	ENSMUST00000019924	Hey2-001	protein_coding	protein_coding	TRUE	ensembl	AUG	209	known CDS	154	1170	1381	37	14.9931	16.3214	0.721493	2.92182	6.00107	0.122741	1.08859	1.17	0.348141
Gm5422	ENSMUST00000050717	Gm5422-201	protein_coding	protein_coding	TRUE	ensembl	AUG	-100	known CDS	28	2736	171	72	64.148	151.869	7.53059	5.14369	5.1766	0.836973	2.36747	5.89	0.12731
Hddc2	ENSMUST00000000304	Hddc2-001	protein_coding	protein_coding	TRUE	ensembl	AUG	373	known CDS	34	630	230	61	193.484	434.259	47.348	123.728	116.771	46.8782	2.24442	6.155	0.0779935
Tpd52l1	ENSMUST00000000305	Tpd52l1-201	protein_coding	protein_coding	TRUE	ensembl	AUG	418	known CDS	192	803	465	52	70.5524	68.4512	4.19368	30.5475	57.125	23.9948	0.970218	5.62	0.169905
Rnf217	ENSMUST00000081989	Rnf217-001	protein_coding	protein_coding	TRUE	ensembl	AUG	-32768	known CDS	1	1545	775	22	102.693	26.295	3.87803	3.62178	2.89917	0.835954	0.256054	-0.92	0.21251
Clvs2	ENSMUST00000160299	Clvs2-002	protein_coding	protein_coding	TRUE	ensembl	AUG	168	known CDS	614	1294	1317	61	14.7851	23.8457	1.44299	2.72917	7.86627	0.185691	1.61282	-0.895	0.203593
Rsph4a	ENSMUST00000118315	Rsph4a-001	protein_coding	protein_coding	TRUE	ensembl	AUG	-24	known CDS	284	1819	1320	27	9.27226	7.75207	0.721493	0.507303	0.621733	0.226689	0.83605	0.515	0.512034
Zufsp	ENSMUST00000048222	Zufsp-201	protein_coding	protein_coding	TRUE	ensembl	AUG	144	known CDS	214	1911	454	69	225.476	130.973	1.93901	18.2822	18.429	0.156274	0.580871	5.66	0.114931
Rwdd1	ENSMUST00000019917	Rwdd1-001	protein_coding	protein_coding	TRUE	ensembl	AUG	297	known CDS	187	915	176	55	151.997	211.584	18.849	135.222	138.471	0.483881	1.39203	7.15	0.117385
Fam26e	ENSMUST00000069125	Fam26e-201	protein_coding	protein_coding	TRUE	ensembl	AUG	384	known CDS	83	1009	778	74	26.1228	37.1282	2.48013	5.87898	8.69074	8.12081	1.42129	4.075	0.246149
Fam26f	ENSMUST00000062784	Fam26f-201	protein_coding	protein_coding	TRUE	ensembl	AUG	166	known CDS	64	1002	79	30	19.5995	21.2155	3.60747	9.90206	6.21057	0.386756	1.08245	-1.155	0.207543
Dse	ENSMUST00000048010	Dse-201	protein_coding	protein_coding	TRUE	ensembl	AUG	230	known CDS	526	3399	826	15	3307.37	811.478	61.1917	59.589	170.787	1.35053	0.245354	8.075	0.051668
Tspyl1	ENSMUST00000061372	Tspyl1-001	protein_coding	protein_coding	TRUE	ensembl	AUG	243	known CDS	92	1228	1469	20	376.73	587.438	36.1198	122.643	184.06	11.5989	1.55931	7.26	0.0542435
Nt5dc1	ENSMUST00000099973	Nt5dc1-002	protein_coding	protein_coding	TRUE	ensembl	AUG	280	known CDS	29	631	131	93	40.5959	85.3644	16.8649	44.7873	27.5387	0.741419	2.10278	5.185	0.123286
Tspyl4	ENSMUST00000047935	Tspyl4-001	protein_coding	protein_coding	TRUE	ensembl	AUG	238	known CDS	94	1311	2578	69	67.2833	104.358	11.8145	38.051	31.0596	5.20958	1.55103	5.745	0.111477
Frk	ENSMUST00000170771	Frk-202	protein_coding	protein_coding	TRUE	ensembl	AUG	341	known CDS	606	2141	2659	29	60.448	23.0284	0	1.55724	3.3114	0.372601	0.380962	3.58	0.325717
Hdac2	ENSMUST00000105510	Hdac2-002	protein_coding	protein_coding	TRUE	ensembl	AUG	180	known CDS	183	1094	2157	16	1004.15	1219.48	32.6927	300.234	419.609	0.329306	1.21443	8.115	0.0401429
Marcks	ENSMUST00000092584	Marcks-001	protein_coding	protein_coding	TRUE	ensembl	AUG	303	known CDS	386	1312	2737	310	257.81	3474.17	172.482	1530.62	2175.18	484.231	13.4757	7.56	0.129886
Lama4	ENSMUST00000019992	Lama4-001	protein_coding	protein_coding	TRUE	ensembl	AUG	38	known CDS	441	5888	159	159	497.567	280.495	8.56774	16.6383	24.0178	4.46797	0.563734	6.73	0.0618169
Tube1	ENSMUST00000019991	Tube1-201	protein_coding	protein_coding	TRUE	ensembl	AUG	127	known CDS	61	1485	1445	79	115.383	109.933	7.12475	15.8164	19.4562	2.24876	0.952767	5.375	0.0930818
Fyn	ENSMUST00000099967	Fyn-002	protein_coding	protein_coding	TRUE	ensembl	AUG	55	known CDS	515	2125	1404	116	426.895	302.967	2.48013	14.4871	57.7603	34.0033	0.709699	6.49	0.0826492
Traf3ip2	ENSMUST00000019987	Traf3ip2-001	protein_coding	protein_coding	TRUE	ensembl	AUG	109	known CDS	422	2086	782	7	238.82	241.129	5.27592	39.5569	67.7013	1.72101	1.00967	6.32	0.0724733
Rev3l	ENSMUST00000019986	Rev3l-001	protein_coding	protein_coding	TRUE	ensembl	AUG	165	known CDS	358	9723	991	67	2693.76	371.606	20.9233	45.2946	32.0936	5.06647	0.137951	6.975	0.0466026
AA474331	ENSMUST00000178045	AA474331-002	protein_coding	protein_coding	TRUE	ensembl	AUG	258	known CDS	293	1801	1708	269	56.7777	20.673	1.12733	3.81443	3.3114	9.57968	0.364103	3.955	0.218347
Slc16a10	ENSMUST00000092566	Slc16a10-201	protein_coding	protein_coding	TRUE	ensembl	AUG	133	known CDS	219	1754	3641	67	305.138	203.905	6.58363	12.7019	18.01	1.27275	0.668238	6.17	0.122974
Rpf2	ENSMUST00000183309	Rpf2-002	protein_coding	protein_coding	TRUE	ensembl	AUG	132	known CDS	62	979	318	30	309.67	810.576	50.3242	54.5673	31.2623	61.0531	2.61755	8.265	0.061189
Gtf3c6	ENSMUST00000019982	Gtf3c6-201	protein_coding	protein_coding	TRUE	ensembl	AUG	93	known CDS	7	687	334	26	293.25	478.447	50.0085	174.622	112.811	14.9204	1.63153	7.43	0.0408804
Cdk19	ENSMUST00000095743	Cdk19-202	protein_coding	protein_coding	TRUE	ensembl	AUG	170	known CDS	287	1657	4019	69	175.638	36.0409	8.1619	10.4447	9.7247	1.11536	0.2052	3.305	0.176611
Cdc40	ENSMUST00000044166	Cdc40-201	protein_coding	protein_coding	TRUE	ensembl	AUG	143	known CDS	69	1805	1557	75	413.492	727.788	47.7088	71.6263	46.9813	11.0693	1.7601	8.42	0.0524107
Wasf1	ENSMUST00000105509	Wasf1-002	protein_coding	protein_coding	TRUE	ensembl	AUG	237	known CDS	273	1949	771	27	647.171	692.546	12.0399	109.973	103.721	12.9104	1.07011	7.87	0.0712117
Fig4	ENSMUST00000043814	Fig4-201	protein_coding	protein_coding	TRUE	ensembl	AUG	197	known CDS	190	2910	354	58	527.954	856.215	23.3584	49.1797	55.4896	36.2626	1.62176	8.435	0.0277327
Zbtb24	ENSMUST00000080771	Zbtb24-201	protein_coding	protein_coding	TRUE	ensembl	AUG	158	known CDS	167	2296	533	76	228.092	242.348	12.4458	44.9093	103.079	7.56928	1.0625	6.25	0.0930479
Mical1	ENSMUST00000119962	Mical1-001	protein_coding	protein_coding	TRUE	ensembl	AUG	272	known CDS	275	3418	148	5	441.146	578.597	12.1752	34.3426	83.6298	1.26234	1.31158	7.3	0.0354981
Smpd2	ENSMUST00000019965	Smpd2-001	protein_coding	protein_coding	TRUE	ensembl	AUG	232	known CDS	309	1565	38	38	221.479	264.291	4.01331	18.2469	37.0674	0.138346	1.1933	6.265	0.088215
Cd164	ENSMUST00000019962	Cd164-201	protein_coding	protein_coding	TRUE	ensembl	AUG	225	known CDS	36	626	2205	22	748.126	1634.53	131.808	404.647	338.148	228.933	2.18483	9.63	0.0687304
Cep57l1	ENSMUST00000019951	Cep57l1-201	protein_coding	protein_coding	TRUE	ensembl	AUG	205	known CDS	39	1325	853	30	240.38	343.317	14.0691	18.8249	31.4718	11.0491	1.42823	6.745	0.0590236
Sesn1	ENSMUST00000099931	Sesn1-001	protein_coding	protein_coding	TRUE	ensembl	AUG	209	known CDS	449	2101	1070	24	147.361	164.834	7.48549	15.903	13.6646	2.24295	1.11858	6.515	0.0915057
Foxo3	ENSMUST00000105501	Foxo3-003	protein_coding	protein_coding	TRUE	ensembl	AUG	193	known CDS	343	1074	243	12	79.4086	132.689	6.31307	24.7392	60.031	0.387905	1.67097	3.87	0.103839
Lace1	ENSMUST00000041024	Lace1-001	protein_coding	protein_coding	TRUE	ensembl	AUG	294	known CDS	165	1604	910	64	117.241	127.798	8.65792	34.8852	45.5351	6.82259	1.09005	5.175	0.11411
Snx3	ENSMUST00000105499	Snx3-003	protein_coding	protein_coding	TRUE	ensembl	AUG	192	known CDS	42	431	627	39	399.42	659.464	8.70302	105.516	201.022	121.014	1.65105	7.91	0.0806318
Ostm1	ENSMUST00000040718	Ostm1-004	protein_coding	protein_coding	TRUE	ensembl	AUG	89	known CDS	69	1082	1925	76	204.748	104.267	6.44835	5.87898	19.2534	8.54467	0.509245	5.315	0.123226
Sec63	ENSMUST00000019937	Sec63-001	protein_coding	protein_coding	TRUE	ensembl	AUG	254	known CDS	270	2549	3484	93	1319.97	1022.01	14.475	48.7077	105.803	17.1767	0.774268	8.79	0.0418771
Sobp	ENSMUST00000040275	Sobp-201	protein_coding	protein_coding	TRUE	ensembl	AUG	284	known CDS	460	3051	1929	42	14.5325	8.11607	0	0.507303	2.27743	0.187454	0.558478	#N/A	0.539459
Pdss2	ENSMUST00000159139	Pdss2-006	protein_coding	protein_coding	TRUE	ensembl	AUG	95	known CDS	163	1218	250	30	106.913	114.015	5.99741	8.03018	36.6417	0.376481	1.06642	5.02	0.106335
Bend3	ENSMUST00000167488	Bend3-202	protein_coding	protein_coding	TRUE	ensembl	AUG	110	known CDS	245	2719	3310	89	916.75	623.242	22.0957	107.597	117.798	22.2761	0.679838	7.645	0.0490813
Gm9803	ENSMUST00000057649	Gm9803-201	protein_coding	protein_coding	TRUE	ensembl	AUG	372	known CDS	67	441	76	60	12.7939	21.307	1.84883	3.46446	7.87303	0.587525	1.6654	3.575	0.203422
1700021F05Rik	ENSMUST00000147196	1700021F05Rik-001	protein_coding	protein_coding	TRUE	ensembl	AUG	341	known CDS	42	677	185	47	213.529	436.293	33.5945	67.1279	81.3659	1.5095	2.04324	6.765	0.0600749
Cd24a	ENSMUST00000058714	Cd24a-201	protein_coding	protein_coding	TRUE	ensembl	AUG	174	known CDS	86	313	1501	57	35.8706	9.29262	0	3.39379	4.9671	2.97785	0.25906	3.1	0.447706
Qrsl1	ENSMUST00000020012	Qrsl1-001	protein_coding	protein_coding	TRUE	ensembl	AUG	-17	known CDS	109	1683	299	36	310.309	322.593	17.4511	28.0623	29.6202	10.249	1.03959	6.71	0.0968407
Rtn4ip1	ENSMUST00000054418	Rtn4ip1-001	protein_coding	protein_coding	TRUE	ensembl	AUG	191	known CDS	457	1644	1338	13	183.038	410.594	8.7932	20.7674	38.3109	1.81624	2.24322	7.41	0.089967
Aim1	ENSMUST00000020017	Aim1-201	protein_coding	protein_coding	TRUE	ensembl	AUG	283	known CDS	779	5851	1566	245	155.593	66.6406	5.4112	8.88746	21.7268	1.90281	0.428301	4.52	0.114987
Atg5	ENSMUST00000039286	Atg5-201	protein_coding	protein_coding	TRUE	ensembl	AUG	106	known CDS	286	1110	1243	27	195.773	321.743	6.80909	53.5174	89.0159	24.2962	1.64345	6.245	0.0687922
Prdm1	ENSMUST00000039174	Prdm1-001	protein_coding	protein_coding	TRUE	ensembl	AUG	149	known CDS	221	2788	2494	45	253.992	469.027	27.8226	71.713	117.575	23.0077	1.84662	7.23	0.0554267
Prep	ENSMUST00000099858	Prep-201	protein_coding	protein_coding	TRUE	ensembl	AUG	139	known CDS	126	2255	475	5	1443.92	3108.64	82.9267	364.916	351.941	9.21876	2.15292	10.21	0.0333114
Bves	ENSMUST00000095715	Bves-201	protein_coding	protein_coding	TRUE	ensembl	AUG	359	known CDS	132	1205	403	24	123.199	38.3517	1.75864	7.87285	6.8323	1.44944	0.311298	2.7	0.186115
Lin28b	ENSMUST00000079390	Lin28b-201	protein_coding	protein_coding	TRUE	ensembl	AUG	378	known CDS	142	954	4449	47	376.953	184.373	8.07171	20.5041	37.8919	13.1737	0.489114	5.35	0.0583954
Hace1	ENSMUST00000037044	Hace1-001	protein_coding	protein_coding	TRUE	ensembl	AUG	134	known CDS	247	2973	813	33	420.714	191.989	7.62077	19.1748	13.0429	3.13019	0.45634	6.025	0.0812131
Grik2	ENSMUST00000105487	Grik2-001	protein_coding	protein_coding	TRUE	ensembl	AUG	283	known CDS	426	3149	1652	73	16.9397	5.34966	0.81168	0.857281	0.621733	0.109852	0.315806	0.71	0.557126
Ascc3	ENSMUST00000035606	Ascc3-201	protein_coding	protein_coding	TRUE	ensembl	AUG	67	known CDS	272	6865	613	61	1888.97	1421.36	23.0427	63.9621	112.209	3.96815	0.752451	9.055	0.0377883
Vgll2	ENSMUST00000163017	Vgll2-001	protein_coding	protein_coding	TRUE	ensembl	AUG	159	known CDS	222	1187	464	81	12.7791	6.70938	0	0	0	0.587542	0.525029	2.64	0.42734
Dcbld1	ENSMUST00000069004	Dcbld1-001	protein_coding	protein_coding	TRUE	ensembl	AUG	247	known CDS	133	1641	1384	10	309.194	234.511	13.2123	42.7581	34.79	12.595	0.758459	6.555	0.044191
[truncated: 16,979 more rows]

## Sheet: lncRNAs_Guttman
Transcript.Name	Gene.Name	Chr	Start	End
gene1_1	gene1	chr1	7382007	7394325
[truncated: 898 more rows]
