# Supplementary material for: Pateamine A-sensitive ribosome profiling reveals the scope of translation in mouse embryonic stem cells
Source: BMC Genomics. 2016 Jan 14;17:52. doi: 10.1186/s12864-016-2384-0 (PMC4712605; doi:10.1186/s12864-016-2384-0)
Supplement: Additional file 3: Table S2. — RNA-seq and Riboprofiling data for upstream ORFs of annotated protein coding transcripts (Microsoft Excel file). (XLSX 8807 kb) [file 12864_2016_2384_MOESM3_ESM.xlsx]

## Sheet: all uORFs
					upstream ORF info					upstream ORF reads					start codon (+/- 1 nt) of upstream ORF					Main CDS
Gene	Transcript	Transcript Name	visual score	Database	Start Codon	Kozak.score	ORF type	ORF start	ORF end	Ctrl footprints	Harr footprints	PatA footprints	Puro footprints	Ctrl whole transcriptome	Ctrl footprints	Harr footprints	PatA footprints	Puro footprints	Ctrl whole transcriptome	Annotated CDS start	Ctrl Footprints	RNA seq reads	Transcript length
Lypla1	ENSMUST00000027036	Lypla1-001	0	ensembl	CUG	50	uORF extending into CDS	24	263	95.8758	62.5975	25.5228	75.7906	119.952	0	0	0	0	0	92	339.907	1547.96	2508
Lypla1	ENSMUST00000027036	Lypla1-001	0	ensembl	CUG	-61	uORF extending into CDS	37	309	103.583	63.6121	26.1541	75.7906	124.999	0	0	0	0	0.353553	92	339.907	1547.96	2508
Atp6v1h	ENSMUST00000044369	Atp6v1h-201	0	ensembl	CUG	-2	uORF	18	41	52.9517	65.4167	19.4352	46.6097	9.57052	0.906483	3.93643	2.16448	0	3.18198	141	1323.44	1849.17	1977
Atp6v1h	ENSMUST00000044369	Atp6v1h-201	7	ensembl	CUG	45	uORF	23	130	62.8808	101.528	26.3796	51.5768	131.368	34.4557	48.0784	9.96563	29.4174	0.707107	141	1323.44	1849.17	1977
Atp6v1h	ENSMUST00000044369	Atp6v1h-201	N.D.	ensembl	CUG	-68	uORF	41	130	12.3314	42.4627	10.7773	6.21057	123.551	2.53862	14.5738	3.20163	3.3114	1.41421	141	1323.44	1849.17	1977
Oprk1	ENSMUST00000160777	Oprk1-001	N.D.	ensembl	CUG	105	uORF extending into CDS	127	405	7.57124	0	0	3.93313	6.40095	0	0	0	0	0	186	13.6912	52.5619	4676
Oprk1	ENSMUST00000160777	Oprk1-001	N.D.	ensembl	CUG	118	uORF extending into CDS	166	405	7.57124	0	0	3.93313	6.40095	0	0	0	0	0	186	13.6912	52.5619	4676
Oprk1	ENSMUST00000160777	Oprk1-001	N.D.	ensembl	CUG	8	uORF extending into CDS	172	405	7.57124	0	0	3.93313	6.40095	0	0	0	0	0.353553	186	13.6912	52.5619	4676
Rb1cc1	ENSMUST00000027040	Rb1cc1-001	N.D.	ensembl	CUG		uORF	4	318	14.2337	39.1556	26.9658	18.6249	23.1111	0	0	0	0	0	468	281.623	1211.02	7608
Rb1cc1	ENSMUST00000027040	Rb1cc1-001	N.D.	ensembl	CUG	185	uORF	61	318	13.191	39.1556	25.4326	17.591	18.3405	7.34345	20.6454	7.57568	11.5899	0.707107	468	281.623	1211.02	7608
Pcmtd1	ENSMUST00000061280	Pcmtd1-001	N.D.	ensembl	CUG	66	uORF	72	401	11.3334	35.6045	11.6341	12.2116	90.7165	0	0	0	0.621733	0	413	119.454	1636.52	5233
Pcmtd1	ENSMUST00000061280	Pcmtd1-001	N.D.	ensembl	CUG	119	uORF	121	255	9.83745	29.6035	10.1911	10.9682	30.4656	0	0	0	0	0	413	119.454	1636.52	5233
Pcmtd1	ENSMUST00000061280	Pcmtd1-001	N.D.	ensembl	CUG	27	uORF	131	223	9.248	28.5536	9.06376	10.9682	15.5094	0	0	0	0	0	413	119.454	1636.52	5233
Pcmtd1	ENSMUST00000061280	Pcmtd1-001	N.D.	ensembl	CUG	-101	uORF	149	223	9.248	28.0463	8.65792	10.9682	14.8325	0	0	0	1.03397	0	413	119.454	1636.52	5233
Pcmtd1	ENSMUST00000061280	Pcmtd1-001	N.D.	ensembl	CUG	-81	uORF	155	223	9.248	28.0463	8.65792	9.9342	14.8325	0	0	0	0	0.707107	413	119.454	1636.52	5233
Pcmtd1	ENSMUST00000061280	Pcmtd1-001	N.D.	ensembl	CUG	-78	uORF	186	401	10.7439	34.5899	11.2282	10.5559	80.4691	0.589448	0	1.44299	2.06793	0.353553	413	119.454	1636.52	5233
Pcmtd1	ENSMUST00000061280	Pcmtd1-001	N.D.	ensembl	CUG	150	uORF	196	255	8.65855	28.5889	8.34227	7.86627	18.9263	6.57317	7.87285	6.40325	7.24453	0.707107	413	119.454	1636.52	5233
Rrs1	ENSMUST00000072079	Rrs1-201	0	ensembl	CUG	-7	uORF extending into CDS	79	585	220.682	227.722	69.579	158.332	121.647	3.26428	3.23647	8.88339	0.621733	2.82843	117	400.555	246.729	2048
Vcpip1	ENSMUST00000057438	Vcpip1-001	1	ensembl	CUG	-28	uORF	110	148	31.323	61.2363	15.9179	68.3298	18.3405	1.49593	2.92182	0.40584	2.06793	4.94975	227	859.435	3935.66	9750
Vcpip1	ENSMUST00000057438	Vcpip1-001	6	ensembl	CUG	268	uORF	137	148	26.8352	34.0119	14.0691	62.7409	0	21.8941	29.8828	9.83035	49.4886	0	227	859.435	3935.66	9750
Vcpip1	ENSMUST00000057438	Vcpip1-001	N.D.	ensembl	CUG	15	uORF	174	188	10.7439	22.3953	5.23083	28.1469	1.47739	0.589448	2.22186	0	1.6557	1.41421	227	859.435	3935.66	9750
Vcpip1	ENSMUST00000057438	Vcpip1-001	N.D.	ensembl	AUG	17	uORF	180	188	10.1545	21.3807	5.23083	25.2477	0	8.20531	20.3308	4.19368	18.4222	0	227	859.435	3935.66	9750
Sgk3	ENSMUST00000168907	Sgk3-203	N.D.	ensembl	CUG	-26	uORF extending into CDS	295	408	8.38614	5.45833	1.75864	7.86627	29.8473	0	0.349979	0	0.621733	1.06066	347	66.1427	148.489	5504
Sgk3	ENSMUST00000168907	Sgk3-203	N.D.	ensembl	CUG	-105	uORF extending into CDS	298	408	8.38614	5.10836	1.75864	7.86627	28.7701	0.589448	0.349979	0	0.621733	0	347	66.1427	148.489	5504
Sgk3	ENSMUST00000168907	Sgk3-203	N.D.	ensembl	CUG	-123	uORF extending into CDS	328	408	7.79669	5.10836	1.44299	7.24453	23.1697	0	0	0	0	0.707107	347	66.1427	148.489	5504
Cops5	ENSMUST00000027050	Cops5-001	N.D.	ensembl	AUG	226	uORF	47	70	12.1037	15.4824	3.11144	18.01	2.09243	12.5569	15.1324	3.42709	15.1108	0	316	1104.32	1716.91	1698
Cops5	ENSMUST00000027050	Cops5-001	0	ensembl	CUG	15	uORF	70	207	194.891	372.185	71.6984	173.065	88.9332	0	0	0	0	2.82843	316	1104.32	1716.91	1698
Cops5	ENSMUST00000027050	Cops5-001	0	ensembl	AUG	23	uORF	118	207	186.369	370.821	69.2183	164.164	81.9173	0.453241	0.507303	0	0.621733	0	316	1104.32	1716.91	1698
Cops5	ENSMUST00000027050	Cops5-001	0	ensembl	CUG	-67	uORF	124	207	185.916	370.313	69.2183	163.543	81.9173	0	0	0	0	0	316	1104.32	1716.91	1698
Cops5	ENSMUST00000027050	Cops5-001	0	ensembl	AUG	-53	uORF	153	251	208.446	428.156	135.009	187.763	236.211	0.589448	0	0	0	1.76777	316	1104.32	1716.91	1698
Cops5	ENSMUST00000027050	Cops5-001	0	ensembl	CUG	-13	uORF	158	199	133.1	56.1952	45.2737	93.9965	61.5461	0	0	0	0	0	316	1104.32	1716.91	1698
Cops5	ENSMUST00000027050	Cops5-001	8	ensembl	AUG	177	uORF	190	207	174.174	367.356	65.701	158.785	47.0521	31.5085	19.4381	14.024	32.7085	20.8597	316	1104.32	1716.91	1698
Cops5	ENSMUST00000027050	Cops5-001	1	ensembl	CUG	-66	uORF	194	199	93.8397	36.7571	28.6794	58.5983	8.36973	53.4942	13.6458	17.6766	41.825	9.54594	316	1104.32	1716.91	1698
Cops5	ENSMUST00000027050	Cops5-001	1	ensembl	CUG	293	uORF	223	261	59.8396	195.393	127.975	54.4421	128.657	3.98993	6.31562	10.5969	3.93313	21.2132	316	1104.32	1716.91	1698
Cops5	ENSMUST00000027050	Cops5-001	5	ensembl	CUG	161	uORF extending into CDS	251	502	278.483	315.165	145.832	137.038	426.505	36.3556	173.296	103.985	40.9803	14.1421	316	1104.32	1716.91	1698
Arfgef1	ENSMUST00000131556	Arfgef1-001	0	ensembl	CUG	84	uORF extending into CDS	28	210	74.0779	31.8061	4.64461	51.1104	171.44	0	0	0	0	4.59619	177	421.428	2245.37	3425
Arfgef1	ENSMUST00000131556	Arfgef1-001	0	ensembl	CUG	0	uORF extending into CDS	40	210	73.0353	31.8061	4.64461	51.1104	162.146	0	0	0	0	2.47487	177	421.428	2245.37	3425
Sulf1	ENSMUST00000177608	Sulf1-202	5	ensembl	AUG	-39	uORF	78	281	405.867	314.985	126.622	244.01	437.042	44.1124	25.5771	4.23877	22.9703	6.71751	483	2068.98	8653.02	4625
Sulf1	ENSMUST00000177608	Sulf1-202	1	ensembl	CUG	39	uORF	133	165	49.4127	49.1443	41.5761	23.4028	73.9803	3.62593	7.1729	5.05045	1.24347	17.6777	483	2068.98	8653.02	4625
Sulf1	ENSMUST00000177608	Sulf1-202	1	ensembl	CUG	104	uORF	138	281	318.507	188.39	88.9241	176.329	222.371	25.3862	23.3906	22.7721	14.2931	8.13173	483	2068.98	8653.02	4625
Sulf1	ENSMUST00000177608	Sulf1-202	2	ensembl	CUG	58	uORF	141	281	310.891	180.867	74.0433	168.253	217.323	24.0711	22.5686	9.96563	8.08253	13.7886	483	2068.98	8653.02	4625
Sulf1	ENSMUST00000177608	Sulf1-202	1	ensembl	CUG	-43	uORF	147	281	286.23	158.998	63.762	160.17	199.689	6.66476	6.89358	8.61283	1.8652	9.19239	483	2068.98	8653.02	4625
Sulf1	ENSMUST00000177608	Sulf1-202	0	ensembl	CUG	-82	uORF	259	393	197.343	54.1114	4.87008	64.5858	181.83	0	0	0	0	15.5563	483	2068.98	8653.02	4625
Sulf1	ENSMUST00000177608	Sulf1-202	N.D.	ensembl	AUG	4	uORF	302	307	8.97559	1.87189	0	6.4133	1.0153	0.453241	0	0	0	1.06066	483	2068.98	8653.02	4625
Sulf1	ENSMUST00000177608	Sulf1-202	3	ensembl	AUG	163	uORF	307	393	173.723	45.5386	1.98411	48.2383	132.904	13.5996	11.0387	0.40584	9.31247	0	483	2068.98	8653.02	4625
Sulf1	ENSMUST00000177608	Sulf1-202	0	ensembl	CUG	31	uORF	359	370	48.0999	14.4678	1.26261	16.9828	36.2482	0	0	0	0	12.3744	483	2068.98	8653.02	4625
Sulf1	ENSMUST00000177608	Sulf1-202	2	ensembl	AUG	-76	uORF	365	370	21.0792	7.13757	0.315653	9.94096	21.9396	47.6467	13.9605	1.26261	16.9828	17.3241	483	2068.98	8653.02	4625
Sulf1	ENSMUST00000177608	Sulf1-202	0	ensembl	CUG	-45	uORF	370	393	110.391	20.0321	0.315653	19.0439	77.638	1.94917	0.507303	0	0	14.4957	483	2068.98	8653.02	4625
Sulf1	ENSMUST00000177608	Sulf1-202	1	ensembl	CUG	-75	uORF extending into CDS	380	631	589.852	127.751	4.50933	205.172	709.787	6.30076	0.699957	0	1.6557	24.3952	483	2068.98	8653.02	4625
Slco5a1	ENSMUST00000115403	Slco5a1-001	N.D.	ensembl	CUG	40	uORF	59	340	16.002	11.9153	4.82499	13.2456	24.3705	0	0	0	0	0	683	34.7258	1075.79	8555
Slco5a1	ENSMUST00000115403	Slco5a1-001	N.D.	ensembl	CUG	-72	uORF	68	340	16.002	11.9153	4.82499	13.2456	24.3705	0	0	0	0	0	683	34.7258	1075.79	8555
Slco5a1	ENSMUST00000115403	Slco5a1-001	N.D.	ensembl	CUG	117	uORF	189	380	14.5061	9.3081	4.50933	15.523	18.2461	1.49593	0.349979	0.40584	0.621733	0	683	34.7258	1075.79	8555
Slco5a1	ENSMUST00000115403	Slco5a1-001	N.D.	ensembl	CUG	-122	uORF	204	380	12.4207	7.94352	3.78784	14.9013	17.9077	0	0	0	0	0.353553	683	34.7258	1075.79	8555
Slco5a1	ENSMUST00000115403	Slco5a1-001	N.D.	ensembl	CUG	170	uORF	233	340	12.4207	6.73626	2.57032	12.6239	11.0154	3.26428	2.41452	1.03715	4.7576	1.41421	683	34.7258	1075.79	8555
Slco5a1	ENSMUST00000115403	Slco5a1-001	N.D.	ensembl	CUG	158	uORF	271	309	6.61779	1.04994	0	5.58883	4.12303	0	0	0	1.24347	0.353553	683	34.7258	1075.79	8555
Slco5a1	ENSMUST00000115403	Slco5a1-001	N.D.	ensembl	AUG	-38	uORF	380	595	17.5895	3.93643	0	7.0418	41.7868	0.589448	0	0	0.621733	0.353553	683	34.7258	1075.79	8555
Slco5a1	ENSMUST00000115403	Slco5a1-001	N.D.	ensembl	CUG	84	uORF	420	674	19.2217	2.72917	0	7.45403	63.2676	0	0	0	0	0.707107	683	34.7258	1075.79	8555
Slco5a1	ENSMUST00000115403	Slco5a1-001	N.D.	ensembl	CUG	12	uORF	519	674	16.0936	2.72917	0	5.3861	49.2063	0	0.349979	0	0	2.47487	683	34.7258	1075.79	8555
Slco5a1	ENSMUST00000115403	Slco5a1-001	N.D.	ensembl	CUG	130	uORF	531	674	16.0936	2.37919	0	4.76437	40.7129	0.906483	0	0	0	5.65685	683	34.7258	1075.79	8555
Slco5a1	ENSMUST00000115403	Slco5a1-001	N.D.	ensembl	CUG	-54	uORF	534	674	15.1871	2.37919	0	4.76437	38.9589	0.453241	0	0	0	2.82843	683	34.7258	1075.79	8555
Slco5a1	ENSMUST00000115403	Slco5a1-001	N.D.	ensembl	CUG	-108	uORF	537	674	15.1871	2.37919	0	4.76437	36.9283	0.589448	0	0	0	1.41421	683	34.7258	1075.79	8555
Slco5a1	ENSMUST00000115403	Slco5a1-001	N.D.	ensembl	AUG	-12	uORF	542	595	11.9228	1.87189	0	3.7304	12.0014	9.83745	0.857281	0	2.48693	2.12132	683	34.7258	1075.79	8555
Ncoa2	ENSMUST00000081713	Ncoa2-001	0	ensembl	CUG	-140	uORF	194	334	31.2361	3.65711	2.88597	15.7393	53.0202	0	0	0	0	0	334	457.508	2532.78	8172
Ncoa2	ENSMUST00000081713	Ncoa2-001	0	ensembl	AUG	-121	uORF	221	334	29.7401	3.30713	2.88597	14.4958	52.3433	0	0	0	0	0.353553	334	457.508	2532.78	8172
Ncoa2	ENSMUST00000081713	Ncoa2-001	0	ensembl	CUG	-103	uORF extending into CDS	294	359	73.4885	3.14981	0.81168	19.4629	40.8041	0	0	0	0	0	334	457.508	2532.78	8172
Ncoa2	ENSMUST00000081713	Ncoa2-001	0	ensembl	CUG	-9	uORF	299	334	27.6548	0.699957	0	4.76437	22.4635	0.453241	0	0	0	0	334	457.508	2532.78	8172
Ncoa2	ENSMUST00000081713	Ncoa2-001	1	ensembl	CUG	-160	uORF extending into CDS	318	359	73.0353	3.14981	0.81168	19.4629	37.9111	0	0	0	0	2.12132	334	457.508	2532.78	8172
Ncoa2	ENSMUST00000081713	Ncoa2-001	0	ensembl	AUG	-13	uORF	323	334	27.2015	0.699957	0	4.76437	16.5247	0	0	0	0	7.77817	334	457.508	2532.78	8172
Tram1	ENSMUST00000027068	Tram1-201	0	ensembl	CUG	-169	uORF extending into CDS	30	182	209.494	100.739	20.5175	156.967	370.448	0	0	0	0	0	143	1093.98	6977.18	2889
Tram1	ENSMUST00000027068	Tram1-201	0	ensembl	CUG	26	uORF extending into CDS	117	182	206.366	76.892	14.9259	149.723	274.772	0	0.507303	3.87803	3.1019	22.981	143	1093.98	6977.18	2889
Lactb2	ENSMUST00000027071	Lactb2-001	N.D.	ensembl	CUG	274	uORF	18	47	5.62207	35.7618	30.0322	3.3114	21.9103	1.1789	2.60717	2.48013	0.621733	5.65685	97	759.583	797.361	2980
Lactb2	ENSMUST00000027071	Lactb2-001	N.D.	ensembl	CUG	137	uORF	31	51	11.8782	40.8702	30.0773	9.52197	15.2328	3.98993	20.7321	18.6686	1.6557	3.53553	97	759.583	797.361	2980
Lactb2	ENSMUST00000027071	Lactb2-001	N.D.	ensembl	CUG	161	uORF	47	85	15.4595	50.8076	20.0214	12.0089	20.2182	2.81103	13.3152	10.3264	5.37934	1.41421	97	759.583	797.361	2980
Eya1	ENSMUST00000168081	Eya1-203	N.D.	ensembl	CUG	62	uORF	266	496	6.39235	4.47906	2.75069	3.72363	7.75469	1.1789	0	0	0	0	580	25.0692	110.894	4214
Eya1	ENSMUST00000168081	Eya1-203	N.D.	ensembl	CUG	59	uORF	278	496	5.8029	4.47906	1.93901	3.72363	7.75469	0	0	0	0	0	580	25.0692	110.894	4214
Eya1	ENSMUST00000168081	Eya1-203	N.D.	ensembl	CUG	124	uORF	308	496	5.8029	4.47906	1.93901	3.72363	7.75469	0	0	0	0	0	580	25.0692	110.894	4214
Eya1	ENSMUST00000168081	Eya1-203	N.D.	ensembl	CUG	-108	uORF extending into CDS	399	605	6.39235	4.47906	2.75069	5.37934	9.90895	0.453241	0	0.40584	0	0.353553	580	25.0692	110.894	4214
Eya1	ENSMUST00000168081	Eya1-203	N.D.	ensembl	CUG	-50	uORF extending into CDS	432	605	5.9391	4.47906	1.93901	4.34537	6.80122	0	0	0	0	0	580	25.0692	110.894	4214
Eya1	ENSMUST00000168081	Eya1-203	N.D.	ensembl	CUG	17	uORF	458	496	5.34966	4.47906	0.721493	2.68967	3.63166	0	0	0	0	0	580	25.0692	110.894	4214
Eya1	ENSMUST00000168081	Eya1-203	N.D.	ensembl	AUG	125	uORF	476	496	5.34966	4.47906	0.721493	2.68967	2.55452	0.453241	1.20726	0	0	0.707107	580	25.0692	110.894	4214
Msc	ENSMUST00000027062	Msc-201	N.D.	ensembl	CUG	147	uORF extending into CDS	16	234	7.75207	17.075	6.94437	7.65677	9.17025	0	0	0	0	0	219	23.6179	79.2648	1718
Msc	ENSMUST00000027062	Msc-201	N.D.	ensembl	CUG	131	uORF extending into CDS	95	238	7.75207	14.1531	6.62872	7.65677	3.16956	0	0	0	0	0.707107	219	23.6179	79.2648	1718
Msc	ENSMUST00000027062	Msc-201	N.D.	ensembl	CUG	111	uORF extending into CDS	113	238	7.75207	14.1531	6.62872	7.65677	2.43087	0.589448	0.507303	1.12733	0	0	219	23.6179	79.2648	1718
Msc	ENSMUST00000027062	Msc-201	N.D.	ensembl	CUG	-47	uORF extending into CDS	137	238	7.16262	12.6312	5.50139	7.65677	2.09243	2.08538	1.01461	3.02125	2.06793	0	219	23.6179	79.2648	1718
Rpl7	ENSMUST00000058437	Rpl7-001	N.D.	ensembl	CUG	107	uORF extending into CDS	128	337	5.98373	8.41549	1.26261	4.9671	13.0785	0	0	0	0	0	285	1498.2	844.613	1164
Rpl7	ENSMUST00000058437	Rpl7-001	N.D.	ensembl	AUG	21	uORF extending into CDS	248	337	5.98373	7.90819	0.94696	4.9671	6.67756	1.1789	0.507303	0	0	2.47487	285	1498.2	844.613	1164
Rdh10	ENSMUST00000027053	Rdh10-001	0	ensembl	CUG	-81	uORF extending into CDS	220	462	23.7987	2.37919	0.40584	26.4912	22.034	0	0	0	0.621733	0	245	78.561	697.35	3588
Rdh10	ENSMUST00000027053	Rdh10-001	0	ensembl	CUG	-169	uORF extending into CDS	223	462	23.7987	2.37919	0.40584	25.8695	22.034	0	0	0	0	0	245	78.561	697.35	3588
Stau2	ENSMUST00000115359	Stau2-002	N.D.	ensembl	AUG	182	uORF extending into CDS	138	209	18.3598	5.14369	0	6.21057	11.4482	0.589448	0.507303	0	1.03397	0	173	29.4677	73.4058	1152
Tceb1	ENSMUST00000115352	Tceb1-201	0	ensembl	CUG	-133	uORF extending into CDS	30	125	127.476	147.732	85.1813	71.6006	174.202	0	0	0	0	0	94	387.063	493.283	955
Tceb1	ENSMUST00000115352	Tceb1-201	0	ensembl	CUG	-13	uORF extending into CDS	63	125	127.476	145.667	84.8657	71.6006	112.135	1.35972	1.87189	1.3528	0	15.9099	94	387.063	493.283	955
Tmem70	ENSMUST00000177501	Tmem70-001	0	ensembl	CUG	-38	uORF extending into CDS	28	222	44.3801	72.7629	34.1808	40.1558	39.945	0	3.81443	1.12733	3.1019	0.353553	102	461.724	994.693	1637
Tmem70	ENSMUST00000177501	Tmem70-001	0	ensembl	CUG	1	uORF extending into CDS	67	222	44.3801	62.9475	27.0109	34.567	32.5287	0	0.349979	0	0	6.36396	102	461.724	994.693	1637
Tmem70	ENSMUST00000177501	Tmem70-001	3	ensembl	CUG	94	uORF extending into CDS	74	349	88.901	69.4204	31.7457	53.8204	224.395	4.35159	13.3665	17.2257	8.6975	3.18198	102	461.724	994.693	1637
Jph1	ENSMUST00000038382	Jph1-201	N.D.	ensembl	CUG	19	uORF extending into CDS	33	617	12.5569	8.57281	1.12733	14.2863	19.9708	0	0.349979	0	0	0	286	59.0693	392.76	4810
Jph1	ENSMUST00000038382	Jph1-201	N.D.	ensembl	CUG	243	uORF extending into CDS	222	617	10.4715	6.85825	0.40584	14.2863	18.5553	0	0.507303	0	0	0.353553	286	59.0693	392.76	4810
Jph1	ENSMUST00000038382	Jph1-201	N.D.	ensembl	CUG	57	uORF extending into CDS	237	617	9.56504	5.65099	0.40584	13.0429	16.401	0.589448	0.349979	0	1.6557	0.707107	286	59.0693	392.76	4810
Crispld1	ENSMUST00000095075	Crispld1-001	N.D.	ensembl	CUG	-1	uORF	349	555	7.29883	4.09375	2.07429	7.03504	14.7089	0	0	0.721493	0	0.353553	740	41.0266	172.644	4473
Crispld1	ENSMUST00000095075	Crispld1-001	N.D.	ensembl	CUG	-3	uORF	411	515	6.70938	3.58645	1.03715	7.03504	5.26199	0.589448	0.857281	0.631307	0	0	740	41.0266	172.644	4473
Crispld1	ENSMUST00000095075	Crispld1-001	N.D.	ensembl	CUG	87	uORF	433	555	6.70938	2.88649	0.721493	7.03504	8.43156	1.49593	0	0	1.03397	0	740	41.0266	172.644	4473
Mcm3	ENSMUST00000053266	Mcm3-201	0	ensembl	CUG	-38	uORF extending into CDS	64	93	83.7745	131.106	51.4966	166.32	163.678	0	9.13145	5.99741	0	47.7297	71	10486.1	9527.94	2992
Paqr8	ENSMUST00000068880	Paqr8-201	0	ensembl	CUG	-25	uORF extending into CDS	38	424	30.1464	10.952	0.721493	28.1537	73.6094	0	0	0	0	0	288	63.5101	522.21	4420
Paqr8	ENSMUST00000068880	Paqr8-201	0	ensembl	CUG	21	uORF extending into CDS	80	424	30.1464	10.952	0.721493	28.1537	67.3321	0	1.01461	0	0	0.353553	288	63.5101	522.21	4420
Paqr8	ENSMUST00000068880	Paqr8-201	0	ensembl	CUG	-45	uORF extending into CDS	107	424	30.1464	9.9374	0.721493	28.1537	58.0381	0	0	0	0	1.76777	288	63.5101	522.21	4420
Paqr8	ENSMUST00000068880	Paqr8-201	N.D.	ensembl	CUG	130	uORF	124	231	9.20338	4.75838	0	5.79833	15.4476	1.76834	0.507303	0	0	0.353553	288	63.5101	522.21	4420
Paqr8	ENSMUST00000068880	Paqr8-201	N.D.	ensembl	AUG	199	uORF	145	231	7.43504	4.25107	0	5.1766	14.4322	0	0	0	0	0.353553	288	63.5101	522.21	4420
Paqr8	ENSMUST00000068880	Paqr8-201	N.D.	ensembl	CUG	6	uORF	166	231	7.43504	4.25107	0	5.1766	7.41626	0	0	0	0	0.353553	288	63.5101	522.21	4420
Paqr8	ENSMUST00000068880	Paqr8-201	N.D.	ensembl	CUG	0	uORF	283	288	5.66669	0.857281	0	6.00107	1.754	0	0	0	1.03397	1.06066	288	63.5101	522.21	4420
Tram2	ENSMUST00000037998	Tram2-001	0	ensembl	CUG	48	uORF extending into CDS	26	127	39.803	43.4774	5.23083	17.8005	20.5859	0	0	0	0	0	117	190.446	1856.09	6496
Tram2	ENSMUST00000037998	Tram2-001	0	ensembl	CUG	69	uORF extending into CDS	112	405	63.1508	47.0638	3.51728	28.9849	125.582	0	0	0.40584	0	3.18198	117	190.446	1856.09	6496
Tmem14a	ENSMUST00000027065	Tmem14a-001	N.D.	ensembl	CUG	13	uORF	98	253	10.6993	14.8371	8.1168	8.488	17.6636	0.589448	1.20726	0.40584	0	1.41421	332	25.1138	72.1994	1169
Tmem14a	ENSMUST00000027065	Tmem14a-001	N.D.	ensembl	CUG	-18	uORF extending into CDS	232	390	19.7665	10.9873	3.83293	15.523	25.5713	0	0	0	0	0	332	25.1138	72.1994	1169
Tmem14a	ENSMUST00000027065	Tmem14a-001	N.D.	ensembl	CUG	-44	uORF	242	253	5.75828	4.47906	1.66845	6.8323	3.16956	0.589448	1.20726	0.94696	1.6557	2.12132	332	25.1138	72.1994	1169
Smap1	ENSMUST00000027339	Smap1-001	0	ensembl	CUG	96	uORF extending into CDS	47	199	26.9291	61.8462	10.5518	33.337	126.229	0	3.46446	1.44299	0	0	163	630.271	1871.34	2290
1110058L19Rik	ENSMUST00000027338	1110058L19Rik-001	N.D.	ensembl	CUG	23	uORF extending into CDS	40	87	8.34152	14.9238	2.57032	5.3861	5.66226	0	0	0	0	0.353553	57	257.993	287.856	684
Prim2	ENSMUST00000027312	Prim2-201	N.D.	ensembl	AUG		uORF	5	76	13.2826	48.2357	34.4062	15.3203	47.1139	0	0	0	0	1.06066	173	711.589	1091.06	1966
Prim2	ENSMUST00000027312	Prim2-201	1	ensembl	CUG	-11	uORF	21	134	66.549	118.183	55.7354	70.3706	96.0436	2.40241	1.36458	4.64461	2.68967	2.82843	173	711.589	1091.06	1966
Prim2	ENSMUST00000027312	Prim2-201	N.D.	ensembl	CUG	-110	uORF	35	76	7.75207	43.7567	28.003	11.3872	38.2202	0	1.39991	0.721493	1.03397	0.353553	173	711.589	1091.06	1966
Prim2	ENSMUST00000027312	Prim2-201	1	ensembl	CUG	332	uORF extending into CDS	61	216	116.957	150.32	55.1041	128.327	137.557	1.49593	1.01461	2.97616	1.24347	8.83883	173	711.589	1091.06	1966
Prim2	ENSMUST00000027312	Prim2-201	N.D.	ensembl	CUG	-55	uORF	65	76	5.21345	39.1203	22.9525	8.07577	17.5725	0	2.22186	1.93901	3.5209	8.13173	173	711.589	1091.06	1966
Prim2	ENSMUST00000027312	Prim2-201	N.D.	ensembl	CUG	-45	uORF	68	76	5.21345	37.7557	22.231	7.45403	13.6024	2.67483	3.58645	1.84883	5.3861	8.83883	173	711.589	1091.06	1966
Prim2	ENSMUST00000027312	Prim2-201	1	ensembl	CUG	-27	uORF	72	134	59.8396	107.195	45.1384	59.8079	58.5621	3.58131	36.0411	19.9764	3.3114	2.47487	173	711.589	1091.06	1966
Prim2	ENSMUST00000027312	Prim2-201	1	ensembl	CUG	-170	uORF extending into CDS	88	216	108.888	106.598	26.6051	119.008	109.399	3.4451	9.78007	5.95232	4.34537	1.06066	173	711.589	1091.06	1966
Prim2	ENSMUST00000027312	Prim2-201	1	ensembl	CUG	34	uORF extending into CDS	139	216	51.7681	37.5084	5.14064	60.6459	57.2376	1.49593	4.60105	0.631307	6.8323	0	173	711.589	1091.06	1966
Prim2	ENSMUST00000027312	Prim2-201	1	ensembl	CUG	127	uORF extending into CDS	144	287	145.516	36.4938	6.26797	77.6219	177.528	1.94917	6.50827	0	5.1766	0	173	711.589	1091.06	1966
Rab23	ENSMUST00000088287	Rab23-001	N.D.	ensembl	CUG	82	uORF	123	311	8.02448	26.2257	8.61283	11.1777	5.66226	0.589448	4.79371	2.25467	1.6557	0	450	299.794	1123.14	4336
Rab23	ENSMUST00000088287	Rab23-001	N.D.	ensembl	CUG	-78	uORF	176	349	12.5123	23.5832	6.22288	23.5988	14.0938	0	0	0	0	0	450	299.794	1123.14	4336
Rab23	ENSMUST00000088287	Rab23-001	N.D.	ensembl	CUG	-14	uORF	183	311	7.43504	15.5884	5.00536	9.52197	4.18486	0	0	0.40584	0	0	450	299.794	1123.14	4336
Rab23	ENSMUST00000088287	Rab23-001	N.D.	ensembl	CUG	22	uORF	281	349	9.11179	10.2167	2.66051	18.2195	9.44686	0	0	0	0	0	450	299.794	1123.14	4336
Rab23	ENSMUST00000088287	Rab23-001	N.D.	ensembl	CUG	64	uORF	339	365	9.79283	11.424	1.53317	28.1469	0.738697	2.08538	5.26568	1.21752	8.488	0	450	299.794	1123.14	4336
Rab23	ENSMUST00000088287	Rab23-001	N.D.	ensembl	CUG	196	uORF	361	387	5.16883	8.38016	0.315653	15.9353	0.676868	4.57938	5.45833	0.315653	12.2116	0	450	299.794	1123.14	4336
Rab23	ENSMUST00000088287	Rab23-001	1	ensembl	CUG	53	uORF extending into CDS	409	522	40.2117	25.1405	0.721493	36.8444	50.3127	0.453241	0.507303	0	0	1.06066	450	299.794	1123.14	4336
Rab23	ENSMUST00000088287	Rab23-001	0	ensembl	CUG	-39	uORF extending into CDS	421	522	38.1263	24.6332	0.721493	36.8444	40.8041	0.589448	0.857281	0	0	1.76777	450	299.794	1123.14	4336
Rab23	ENSMUST00000088287	Rab23-001	1	ensembl	CUG	-128	uORF extending into CDS	424	522	38.1263	23.7759	0.721493	36.8444	39.3885	0.589448	0	0.315653	0.621733	0.353553	450	299.794	1123.14	4336
Rab23	ENSMUST00000088287	Rab23-001	0	ensembl	CUG	51	uORF extending into CDS	439	522	36.9474	22.9186	0.40584	34.567	36.5574	0.589448	0	0	0.621733	1.06066	450	299.794	1123.14	4336
Bag2	ENSMUST00000044691	Bag2-001	N.D.	ensembl	CUG	-80	uORF extending into CDS	69	227	18.4514	14.1531	5.95232	16.5502	19.4795	0	0.507303	0.721493	0	0.707107	104	191.536	581.069	1860
Bag2	ENSMUST00000044691	Bag2-001	N.D.	ensembl	CUG	-65	uORF extending into CDS	72	227	18.4514	14.1531	5.63667	16.5502	18.7408	0	0	0.721493	0.621733	0	104	191.536	581.069	1860
Zfp451	ENSMUST00000019861	Zfp451-001	0	ensembl	CUG	20	uORF extending into CDS	219	311	25.2946	18.6675	8.1168	44.5079	105.917	0.453241	0	0	0	0.707107	238	837.672	2388	4028
Ccdc115	ENSMUST00000042493	Ccdc115-201	N.D.	ensembl	CUG	-81	uORF	58	102	6.25614	5.61566	0.631307	7.03504	0	0	0	0	0	0	335	66.5959	131.943	1705
Ccdc115	ENSMUST00000042493	Ccdc115-201	N.D.	ensembl	AUG	145	uORF	66	74	6.25614	5.61566	0.631307	7.03504	0	5.07724	5.61566	0.315653	5.37934	0	335	66.5959	131.943	1705
Ccdc115	ENSMUST00000042493	Ccdc115-201	0	ensembl	CUG	122	uORF extending into CDS	324	425	34.6812	31.2988	32.4221	36.2294	24.5267	0	0	0	0	0.353553	335	66.5959	131.943	1705
Ccdc115	ENSMUST00000042493	Ccdc115-201	0	ensembl	CUG	-19	uORF extending into CDS	328	390	32.5958	27.5197	30.1674	32.918	23.8498	0	0	0	0	1.06066	335	66.5959	131.943	1705
Plekhb2	ENSMUST00000027297	Plekhb2-001	N.D.	ensembl	CUG	226	uORF	39	59	8.93097	27.5903	18.5334	12.2184	1.754	0.589448	18.0029	3.92312	4.14263	1.06066	81	141.895	1090.41	3280
Plekhb2	ENSMUST00000027297	Plekhb2-001	N.D.	ensembl	CUG	82	uORF extending into CDS	46	90	9.97366	11.3373	15.963	10.7654	4.30852	1.63214	2.22186	0.721493	0.621733	0.353553	81	141.895	1090.41	3280
Plekhb2	ENSMUST00000027297	Plekhb2-001	N.D.	ensembl	CUG	182	uORF extending into CDS	59	187	16.9555	11.53	2.97616	11.7994	43.2056	0	0.349979	2.16448	0	0	81	141.895	1090.41	3280
Hs6st1	ENSMUST00000088174	Hs6st1-001	0	ensembl	CUG	-137	uORF extending into CDS	30	293	26.4735	7.0509	0.631307	18.01	15.2328	0	0	0	0	0	259	425.676	3870.99	3720
Hs6st1	ENSMUST00000088174	Hs6st1-001	0	ensembl	CUG	58	uORF extending into CDS	57	293	26.4735	7.0509	0.631307	18.01	15.2328	0	0	0	0	0.707107	259	425.676	3870.99	3720
Hs6st1	ENSMUST00000088174	Hs6st1-001	0	ensembl	CUG	63	uORF extending into CDS	128	376	74.8881	8.06551	1.03715	36.0132	58.0674	0	0	0	1.6557	0.707107	259	425.676	3870.99	3720
Hs6st1	ENSMUST00000088174	Hs6st1-001	0	ensembl	CUG	28	uORF extending into CDS	243	293	20.943	0.857281	0.315653	9.10973	12.0632	0	0.349979	0	1.03397	0	259	425.676	3870.99	3720
Hs6st1	ENSMUST00000088174	Hs6st1-001	0	ensembl	AUG	84	uORF extending into CDS	249	293	20.943	0.857281	0.315653	8.07577	10.9861	0	0.349979	0	0	0.353553	259	425.676	3870.99	3720
Uggt1	ENSMUST00000046875	Uggt1-001	3	ensembl	CUG	-4	uORF	20	40	22.3943	21.66	21.0135	3.7304	34.3413	8.65855	4.70705	2.16448	1.24347	3.88909	179	2678.35	12870.9	7531
Uggt1	ENSMUST00000046875	Uggt1-001	1	ensembl	CUG	-74	uORF extending into CDS	27	230	137.541	166.56	78.1468	142.039	137.124	5.66669	2.7645	6.89928	1.24347	11.3137	179	2678.35	12870.9	7531
Uggt1	ENSMUST00000046875	Uggt1-001	1	ensembl	CUG	274	uORF extending into CDS	129	230	92.9356	74.3588	17.9021	102.498	52.7469	5.84752	16.3237	3.382	10.7722	7.42462	179	2678.35	12870.9	7531
Kansl3	ENSMUST00000010597	Kansl3-201	N.D.	ensembl	CUG	-123	uORF	72	104	5.98373	22.4113	4.59952	25.2613	61.4225	0	0	0	0	0	129	354.01	2744.32	4664
Kansl3	ENSMUST00000010597	Kansl3-201	N.D.	ensembl	AUG	198	uORF	87	104	5.98373	22.4113	4.59952	25.2613	37.4815	0	0	0	0	9.89949	129	354.01	2744.32	4664
Kansl3	ENSMUST00000010597	Kansl3-201	2	ensembl	CUG	339	uORF	104	124	22.3028	14.5031	17.9021	24.0178	39.7269	2.40241	4.09375	4.59952	9.94096	12.0208	129	354.01	2744.32	4664
Kansl3	ENSMUST00000010597	Kansl3-201	2	ensembl	CUG	-67	uORF extending into CDS	124	312	57.254	49.8283	4.59952	59.6255	153.219	0	0.349979	0	0	11.3137	129	354.01	2744.32	4664
Lman2l	ENSMUST00000115011	Lman2l-002	N.D.	ensembl	AUG	-22	uORF extending into CDS	16	186	7.47966	4.32174	4.01331	7.24453	23.1111	0	0	0	0	0	39	111.021	467.384	2291
Sema4c	ENSMUST00000114990	Sema4c-006	N.D.	ensembl	CUG	-7	uORF	210	464	7.16262	0.699957	0.40584	2.89917	17.5693	0	0	0	0	0	491	302.467	1467.16	3893
Sema4c	ENSMUST00000114990	Sema4c-006	N.D.	ensembl	CUG	203	uORF extending into CDS	478	552	18.1343	3.2718	0.721493	8.07577	16.4336	0	0	0	0	1.06066	491	302.467	1467.16	3893
Sema4c	ENSMUST00000114990	Sema4c-006	0	ensembl	CUG	-116	uORF extending into CDS	486	611	22.1689	4.28641	1.3528	9.73147	35.8805	2.35779	0.507303	0	0	0.353553	491	302.467	1467.16	3893
Fam178b	ENSMUST00000114981	Fam178b-001	N.D.	ensembl	CUG	175	uORF	76	291	15.0063	18.5455	1.53317	15.523	38.0055	0	0	0	0	0.353553	419	79.289	103.985	1673
Fam178b	ENSMUST00000114981	Fam178b-001	N.D.	ensembl	CUG	-75	uORF	119	184	5.48586	6.38628	0.40584	2.89917	5.72409	0	0.507303	0.81168	0	2.82843	419	79.289	103.985	1673
Fam178b	ENSMUST00000114981	Fam178b-001	N.D.	ensembl	CUG	35	uORF	125	184	5.48586	6.38628	0	2.89917	2.55452	0	0	0	0	0.353553	419	79.289	103.985	1673
Fam178b	ENSMUST00000114981	Fam178b-001	N.D.	ensembl	CUG	52	uORF	128	184	5.48586	6.38628	0	2.89917	2.55452	0.589448	0.349979	0	0	0.353553	419	79.289	103.985	1673
Fam178b	ENSMUST00000114981	Fam178b-001	N.D.	ensembl	CUG	206	uORF	133	291	13.3741	13.9092	0.721493	15.523	19.141	0	2.92182	0	1.24347	1.41421	419	79.289	103.985	1673
Fam178b	ENSMUST00000114981	Fam178b-001	N.D.	ensembl	CUG	-60	uORF	157	291	8.47773	9.27277	0.721493	14.2796	17.6636	0	0	0	1.03397	0	419	79.289	103.985	1673
Fam178b	ENSMUST00000114981	Fam178b-001	N.D.	ensembl	CUG	-151	uORF	184	291	8.47773	8.57281	0.721493	12.6239	16.9249	0	0.349979	0	0	0.707107	419	79.289	103.985	1673
Fam178b	ENSMUST00000114981	Fam178b-001	N.D.	ensembl	CUG	62	uORF	190	291	8.47773	8.22283	0.721493	12.6239	16.2481	0	0	0	0	0	419	79.289	103.985	1673
Fam178b	ENSMUST00000114981	Fam178b-001	N.D.	ensembl	AUG	123	uORF	262	291	6.84559	2.41452	0	7.24453	3.16956	4.89641	1.55724	0	3.5209	1.06066	419	79.289	103.985	1673
Fam178b	ENSMUST00000114981	Fam178b-001	N.D.	ensembl	CUG	71	uORF extending into CDS	304	447	14.5061	14.6604	0.40584	18.429	26.31	0	0.349979	0	0.621733	0	419	79.289	103.985	1673
Fam178b	ENSMUST00000114981	Fam178b-001	N.D.	ensembl	CUG	34	uORF extending into CDS	370	447	13.9166	13.4532	0.40584	15.5298	17.4782	0	0.349979	0	0	2.12132	419	79.289	103.985	1673
Actr1b	ENSMUST00000043951	Actr1b-001	0	ensembl	CUG	-81	uORF extending into CDS	62	178	65.6401	119.197	8.34227	28.1604	40.6511	0	0	0.315653	0	3.18198	156	704.614	2759	2161
Actr1b	ENSMUST00000043951	Actr1b-001	0	ensembl	CUG	119	uORF extending into CDS	116	178	62.7845	100.495	2.79579	21.5309	15.5712	0	0.857281	0	0	0	156	704.614	2759	2161
Actr1b	ENSMUST00000043951	Actr1b-001	0	ensembl	CUG	64	uORF extending into CDS	127	213	70.2195	108.21	3.92312	22.7743	88.533	0	0	0	0	1.06066	156	704.614	2759	2161
Actr1b	ENSMUST00000043951	Actr1b-001	0	ensembl	CUG	-14	uORF extending into CDS	130	213	70.2195	108.21	3.92312	22.7743	87.8561	0	0	0	0	1.76777	156	704.614	2759	2161
Tmem131	ENSMUST00000027290	Tmem131-201	2	ensembl	CUG	18	uORF	53	91	20.8984	3.74377	3.87803	18.429	25.4802	8.20531	0	1.21752	10.5627	6.01041	183	2898.62	11223	6547
Tmem131	ENSMUST00000027290	Tmem131-201	1	ensembl	CUG	0	uORF extending into CDS	118	321	30.2357	12.3006	4.01331	26.9102	33.326	6.754	0.349979	1.03715	2.89917	0.707107	183	2898.62	11223	6547
Inpp4a	ENSMUST00000132401	Inpp4a-004	N.D.	ensembl	CUG	30	uORF	174	371	8.34152	2.72917	0.315653	3.93313	15.5712	0	0	0	0	0	371	101.547	334.804	3320
Inpp4a	ENSMUST00000132401	Inpp4a-004	N.D.	ensembl	AUG	-49	uORF	264	371	7.43504	0.857281	0.315653	3.93313	12.4016	0	0	0	0	0	371	101.547	334.804	3320
Inpp4a	ENSMUST00000132401	Inpp4a-004	N.D.	ensembl	AUG	75	uORF	363	371	5.66669	0	0	2.68967	0.738697	3.58131	0	0	1.03397	0	371	101.547	334.804	3320
Unc50	ENSMUST00000027285	Unc50-001	N.D.	ensembl	CUG	-108	uORF	46	75	9.88207	32.0341	12.581	5.79833	14.032	0	0	0	0	4.94975	329	486.145	1718.92	1415
Unc50	ENSMUST00000027285	Unc50-001	N.D.	ensembl	CUG	-64	uORF	56	235	16.1828	46.2579	19.4803	11.7994	31.6956	0	0	0.315653	0	0	329	486.145	1718.92	1415
Unc50	ENSMUST00000027285	Unc50-001	N.D.	ensembl	CUG	173	uORF	61	75	9.29262	31.1768	11.2282	5.79833	4.46147	0.589448	10.6727	3.29181	0	0	329	486.145	1718.92	1415
Unc50	ENSMUST00000027285	Unc50-001	0	ensembl	CUG	97	uORF extending into CDS	121	465	162.606	95.6495	12.1752	89.6308	608.283	0	0	0	1.24347	0.707107	329	486.145	1718.92	1415
Unc50	ENSMUST00000027285	Unc50-001	N.D.	ensembl	CUG	-47	uORF	252	317	6.70938	23.8465	0.94696	3.93313	64.8979	0.453241	0	0	0	7.42462	329	486.145	1718.92	1415
Unc50	ENSMUST00000027285	Unc50-001	N.D.	ensembl	CUG	-115	uORF	255	317	6.70938	23.8465	0.94696	3.93313	59.1739	0.453241	0	0	0	7.77817	329	486.145	1718.92	1415
Mgat4a	ENSMUST00000151952	Mgat4a-001	N.D.	ensembl	CUG	-38	uORF	89	142	12.5569	7.71553	4.32896	0.621733	25.9715	1.81297	0	0.94696	0	4.94975	325	54.5369	1023.62	7252
Mgat4a	ENSMUST00000151952	Mgat4a-001	N.D.	ensembl	CUG	6	uORF	96	251	17.0447	10.9873	4.19368	9.10973	24.0939	7.9329	4.09375	1.44299	0.621733	2.47487	325	54.5369	1023.62	7252
Mgat4a	ENSMUST00000151952	Mgat4a-001	N.D.	ensembl	CUG	-72	uORF	138	251	5.39428	3.2718	1.12733	8.488	6.83051	0.453241	0	0.315653	0	1.06066	325	54.5369	1023.62	7252
Mgat4a	ENSMUST00000151952	Mgat4a-001	N.D.	ensembl	AUG	-15	uORF	312	320	11.1972	1.20726	0	4.7576	5.78592	10.6077	0.857281	0	4.13587	2.47487	325	54.5369	1023.62	7252
Mitd1	ENSMUST00000027257	Mitd1-001	0	ensembl	CUG	140	uORF extending into CDS	41	106	24.0265	46.1165	26.6502	25.8762	46.9902	0	0	0	0	2.47487	102	339.821	508.507	1391
Mitd1	ENSMUST00000027257	Mitd1-001	0	ensembl	CUG	-48	uORF extending into CDS	74	106	22.9838	40.9728	23.7642	24.8423	26.8957	1.49593	1.87189	2.7056	7.44727	2.82843	102	339.821	508.507	1391
Mrpl30	ENSMUST00000027256	Mrpl30-001	0	ensembl	CUG	58	uORF	39	173	72.2697	145.58	14.7455	50.09	101.364	0	0.507303	0	0.621733	0.707107	216	81.7807	263.662	970
Mrpl30	ENSMUST00000027256	Mrpl30-001	2	ensembl	CUG	245	uORF	126	173	71.3632	141.329	10.8675	48.8465	51.6046	0.589448	0.349979	0	0	19.4454	216	81.7807	263.662	970
Mrpl30	ENSMUST00000027256	Mrpl30-001	0	ensembl	CUG	57	uORF	130	147	42.6657	123.554	7.48549	36.6349	35.2655	1.1789	0	0.315653	0	7.77817	216	81.7807	263.662	970
Mrpl30	ENSMUST00000027256	Mrpl30-001	10	ensembl	AUG	-43	uORF	135	173	61.3426	131.199	9.60488	46.7786	31.7575	36.7712	86.3767	6.85419	32.08	12.0208	216	81.7807	263.662	970
Mrpl30	ENSMUST00000027256	Mrpl30-001	1	ensembl	CUG	27	uORF	138	173	34.5919	60.1317	4.41915	16.7665	20.7714	5.89448	27.783	1.3528	4.55487	8.13173	216	81.7807	263.662	970
Mrpl30	ENSMUST00000027256	Mrpl30-001	1	ensembl	CUG	97	uORF	147	173	28.6975	32.3487	3.382	12.2116	4.46147	2.67483	21.082	0	0	3.53553	216	81.7807	263.662	970
Mrpl30	ENSMUST00000027256	Mrpl30-001	N.D.	ensembl	CUG	-6	uORF extending into CDS	181	270	17.0893	68.6725	3.92312	16.976	69.1153	0	0	0	0	0	216	81.7807	263.662	970
Mrpl30	ENSMUST00000027256	Mrpl30-001	N.D.	ensembl	CUG	-38	uORF extending into CDS	193	270	17.0893	68.6725	3.92312	16.976	69.1153	0	0	0	0	0	216	81.7807	263.662	970
Eif5b	ENSMUST00000027252	Eif5b-201	0	ensembl	CUG		uORF extending into CDS	3	356	627.011	610.724	110.885	812.679	83.86	0	0	0	0	0	281	4590.06	3518.57	7798
Eif5b	ENSMUST00000027252	Eif5b-201	0	ensembl	AUG	99	uORF extending into CDS	51	356	627.011	610.724	110.885	812.679	83.86	0	0	0	0	0	281	4590.06	3518.57	7798
Eif5b	ENSMUST00000027252	Eif5b-201	0	ensembl	CUG	179	uORF extending into CDS	63	356	627.011	610.374	110.885	812.679	83.86	0	0	0	0	0.353553	281	4590.06	3518.57	7798
Eif5b	ENSMUST00000027252	Eif5b-201	0	ensembl	AUG	6	uORF	92	232	69.36	121.843	85.4519	93.564	25.2036	0.906483	1.71456	0	0	0	281	4590.06	3518.57	7798
Eif5b	ENSMUST00000027252	Eif5b-201	0	ensembl	CUG	16	uORF extending into CDS	105	356	626.105	606.91	109.757	812.679	83.5216	0	0.349979	0	0	0	281	4590.06	3518.57	7798
Eif5b	ENSMUST00000027252	Eif5b-201	1	ensembl	AUG	-16	uORF	122	232	67.8641	117.014	84.3246	93.564	24.4649	1.94917	1.36458	0.81168	2.27743	1.76777	281	4590.06	3518.57	7798
Eif5b	ENSMUST00000027252	Eif5b-201	0	ensembl	CUG	146	uORF extending into CDS	129	356	623.566	603.673	108.946	810.401	80.6904	0	1.36458	0.81168	0	0.353553	281	4590.06	3518.57	7798
Eif5b	ENSMUST00000027252	Eif5b-201	0	ensembl	CUG	-96	uORF extending into CDS	147	356	614.363	581.227	68.9026	805.846	80.6904	0	1.01461	3.29181	2.27743	0	281	4590.06	3518.57	7798
Eif5b	ENSMUST00000027252	Eif5b-201	N.D.	ensembl	CUG	-93	uORF	230	232	8.83938	12.1946	15.6023	25.045	0	11.2418	14.4518	18.8941	32.7018	0	281	4590.06	3518.57	7798
Rev1	ENSMUST00000027251	Rev1-201	N.D.	ensembl	CUG		uORF extending into CDS	1	246	7.70745	13.4885	3.11144	15.3203	23.788	NA	NA	NA	NA	NA	212	512.632	2204.76	4262
Rev1	ENSMUST00000027251	Rev1-201	N.D.	ensembl	CUG	105	uORF extending into CDS	127	246	6.52855	10.724	1.75864	13.0429	19.8179	0	0.349979	0	0	0	212	512.632	2204.76	4262
Pdcl3	ENSMUST00000027247	Pdcl3-201	N.D.	ensembl	CUG	-103	uORF extending into CDS	20	106	83.3236	170.198	13.3927	45.1297	160.418	0	1.01461	1.12733	0	0	31	991.072	1220.72	1707
Rpl31	ENSMUST00000179954	Rpl31-203	N.D.	ensembl	CUG	55	uORF extending into CDS	111	359	22.7114	40.2216	10.8675	24.0246	148.937	0	0	0	0	0	299	16.4552	413.7	1252
Rpl31	ENSMUST00000179954	Rpl31-203	N.D.	ensembl	CUG	-50	uORF	187	267	5.07724	11.4593	4.23877	0.621733	115.92	0	0	0	0	0	299	16.4552	413.7	1252
Rpl31	ENSMUST00000179954	Rpl31-203	N.D.	ensembl	CUG	200	uORF extending into CDS	282	359	17.6341	27.7476	5.36611	22.3689	14.9236	0	4.47906	3.382	1.24347	4.94975	299	16.4552	413.7	1252
Rpl31	ENSMUST00000179954	Rpl31-203	N.D.	ensembl	CUG	-44	uORF extending into CDS	289	489	17.6341	23.2686	2.61541	21.1254	6.5539	0	0.349979	0	0	5.3033	299	16.4552	413.7	1252
Cnot11	ENSMUST00000161515	Cnot11-001	N.D.	ensembl	CUG	88	uORF	54	221	6.25614	10.9007	11.8145	1.6557	13.1403	0	0	0	0	0	342	1148.8	1962.27	3475
Cnot11	ENSMUST00000161515	Cnot11-001	N.D.	ensembl	CUG	71	uORF	186	221	6.25614	10.9007	11.8145	1.6557	8.49339	0.589448	0.699957	0	0	2.82843	342	1148.8	1962.27	3475
Rnf149	ENSMUST00000062525	Rnf149-001	N.D.	ensembl	CUG	104	uORF	90	113	12.8293	44.28	7.07965	21.3281	2.4927	5.21345	4.60105	6.0876	9.73147	0.707107	132	339.771	1244.79	2493
Map4k4	ENSMUST00000163854	Map4k4-201	N.D.	ensembl	CUG	40	uORF extending into CDS	92	355	67.5447	140.992	13.9789	121.934	189.956	0	0	0	0	0	318	2229.25	10232.2	5783
Map4k4	ENSMUST00000163854	Map4k4-201	N.D.	ensembl	CUG	175	uORF extending into CDS	230	355	54.8046	134.047	11.2282	104.965	182.539	0	0	0	0	0	318	2229.25	10232.2	5783
Tgfbrap1	ENSMUST00000095014	Tgfbrap1-201	N.D.	ensembl	CUG	82	uORF	68	331	5.07724	5.26568	1.12733	3.5209	23.2641	0	0	0	0	0	566	91.5759	804.439	5539
Tgfbrap1	ENSMUST00000095014	Tgfbrap1-201	N.D.	ensembl	CUG	22	uORF	77	331	5.07724	5.26568	1.12733	3.5209	22.5254	0	0	0	0	0	566	91.5759	804.439	5539
Fhl2	ENSMUST00000008280	Fhl2-201	N.D.	ensembl	CUG	31	uORF	38	265	90.3923	104.309	91.7199	63.3356	163.835	0	0	0.40584	0	0	284	362.762	1276.79	1564
Fhl2	ENSMUST00000008280	Fhl2-201	N.D.	ensembl	CUG	-32	uORF extending into CDS	70	288	113.421	109.803	89.8259	81.5551	253.692	2.67483	2.57184	21.9154	1.6557	0.707107	284	362.762	1276.79	1564
Fhl2	ENSMUST00000008280	Fhl2-201	N.D.	ensembl	CUG	-132	uORF	110	265	87.7175	99.8653	66.9185	61.6799	136.324	0	2.22186	0.40584	0	6.36396	284	362.762	1276.79	1564
Fhl2	ENSMUST00000008280	Fhl2-201	N.D.	ensembl	CUG	106	uORF extending into CDS	133	288	110.156	101.265	67.2342	79.8994	199.809	18.7684	12.1946	1.84883	6.42007	11.6673	284	362.762	1276.79	1564
Fhl2	ENSMUST00000008280	Fhl2-201	N.D.	ensembl	CUG	-20	uORF	165	170	18.5852	9.58742	34.4062	21.9431	3.84643	18.5852	12.1593	34.4062	21.9431	4.24264	284	362.762	1276.79	1564
Fhl2	ENSMUST00000008280	Fhl2-201	N.D.	ensembl	CUG	67	uORF	188	265	9.52042	6.5436	4.82499	8.90023	41.0514	2.08538	0.857281	0.94696	0	3.18198	284	362.762	1276.79	1564
Fhl2	ENSMUST00000008280	Fhl2-201	N.D.	ensembl	CUG	-92	uORF extending into CDS	265	288	23.0284	6.35095	1.12733	18.2195	96.8734	0	0	0	0	13.0815	284	362.762	1276.79	1564
1500015O10Rik	ENSMUST00000027217	1500015O10Rik-001	N.D.	ensembl	CUG	268	uORF extending into CDS	178	429	9.70124	4.86437	0.81168	3.93313	8.03129	0	0.699957	0	0	0	284	12.5123	15.5234	903
1500015O10Rik	ENSMUST00000027217	1500015O10Rik-001	N.D.	ensembl	CUG	59	uORF extending into CDS	205	429	8.79476	3.81443	0.40584	3.93313	7.01599	0	0.349979	0	0	0	284	12.5123	15.5234	903
1500015O10Rik	ENSMUST00000027217	1500015O10Rik-001	N.D.	ensembl	CUG	53	uORF extending into CDS	226	429	8.79476	3.11448	0.40584	2.89917	5.60043	0	0.349979	0	0	0.353553	284	12.5123	15.5234	903
1500015O10Rik	ENSMUST00000027217	1500015O10Rik-001	N.D.	ensembl	CUG	168	uORF extending into CDS	232	429	8.34152	2.7645	0.40584	2.89917	5.26199	0.453241	0.349979	0	0	0	284	12.5123	15.5234	903
Uxs1	ENSMUST00000126008	Uxs1-001	N.D.	ensembl	CUG		uORF extending into CDS	5	205	6.43697	8.15217	5.4112	5.37934	31.8193	0	0	0	0	0	93	165.511	637.439	4621
Tpp2	ENSMUST00000087933	Tpp2-201	N.D.	ensembl	CUG	131	uORF extending into CDS	41	313	223.807	466.534	236.74	282.611	442.359	0.453241	1.71456	0.721493	1.24347	26.163	88	3509.07	5696.01	4683
Tpp2	ENSMUST00000087933	Tpp2-201	N.D.	ensembl	CUG	166	uORF extending into CDS	45	185	180.376	456.247	233.764	256.721	147.313	1.04269	2.2572	1.75864	2.27743	15.9099	88	3509.07	5696.01	4683
Tpp2	ENSMUST00000087933	Tpp2-201	N.D.	ensembl	CUG	-85	uORF extending into CDS	68	313	220.498	301.076	153.813	260.878	328.313	2.22159	34.0119	158.007	9.10973	7.42462	88	3509.07	5696.01	4683
Tex30	ENSMUST00000147571	Tex30-004	N.D.	ensembl	CUG	-23	uORF	446	568	50.2769	41.8461	8.02661	38.0946	95.2724	1.63214	2.72917	1.3528	1.03397	0	603	398.848	499.906	1361
Tex30	ENSMUST00000147571	Tex30-004	N.D.	ensembl	AUG	-103	uORF	471	506	16.1852	5.10836	2.88597	5.58883	50.2509	0	0	0	0	7.07107	603	398.848	499.906	1361
Tex30	ENSMUST00000147571	Tex30-004	N.D.	ensembl	CUG	-53	uORF	506	568	32.4596	34.3586	4.01331	31.4718	42.1903	0.453241	0.857281	0	0	4.94975	603	398.848	499.906	1361
Tex30	ENSMUST00000147571	Tex30-004	N.D.	ensembl	CUG	-27	uORF	533	568	32.0063	32.644	3.382	31.4718	13.2933	0	0	0	0	2.12132	603	398.848	499.906	1361
Tex30	ENSMUST00000147571	Tex30-004	10	ensembl	AUG	47	uORF	548	568	23.3924	26.6784	2.57032	29.6066	8.03129	15.3233	12.3679	1.21752	18.0167	4.59619	603	398.848	499.906	1361
Tex30	ENSMUST00000147571	Tex30-004	N.D.	ensembl	AUG	-18	uORF	566	568	5.03262	1.52191	1.3528	3.5209	0	5.62207	1.52191	1.3528	6.6228	0	603	398.848	499.906	1361
Kdelc1	ENSMUST00000065767	Kdelc1-001	N.D.	ensembl	CUG	79	uORF	68	136	145.382	116.122	17.9021	77.2773	28.6172	0	0	0	0	1.06066	310	588.429	1919.4	2360
Kdelc1	ENSMUST00000065767	Kdelc1-001	N.D.	ensembl	CUG	84	uORF	113	136	143.433	113.2	16.1434	77.2773	11.6011	0	0.507303	1.44299	0.621733	6.36396	310	588.429	1919.4	2360
Kdelc1	ENSMUST00000065767	Kdelc1-001	10	ensembl	AUG	186	uORF	119	136	142.98	111.293	14.2946	76.6556	4.58513	120.494	100.113	10.3264	52.6243	3.88909	310	588.429	1919.4	2360
Kdelc1	ENSMUST00000065767	Kdelc1-001	N.D.	ensembl	CUG	-147	uORF extending into CDS	207	509	187.315	27.6963	16.9551	62.5314	372.502	5.07724	0	0	0.621733	12.3744	310	588.429	1919.4	2360
Kdelc1	ENSMUST00000065767	Kdelc1-001	N.D.	ensembl	CUG	-172	uORF extending into CDS	210	509	186.862	27.6963	16.9551	62.5314	366.963	5.66669	0	0	0.621733	16.2635	310	588.429	1919.4	2360
Kdelc1	ENSMUST00000065767	Kdelc1-001	1	ensembl	CUG	29	uORF extending into CDS	219	509	172.718	26.839	16.2336	58.1793	334.037	36.4918	3.7791	1.84883	12.8401	12.7279	310	588.429	1919.4	2360
Bivm	ENSMUST00000114709	Bivm-001	N.D.	ensembl	CUG	50	uORF	137	289	22.7583	19.7528	1.75864	14.2863	29.0793	0	0	0	0	0	434	177.889	875.081	3571
Bivm	ENSMUST00000114709	Bivm-001	N.D.	ensembl	CUG	40	uORF	163	261	12.9655	12.4226	1.75864	12.0089	24.1557	0	0	0	0	1.06066	434	177.889	875.081	3571
Bivm	ENSMUST00000114709	Bivm-001	N.D.	ensembl	CUG	159	uORF	186	404	25.1608	22.8319	2.48013	17.1787	65.3307	1.04269	0.507303	0.40584	1.03397	1.41421	434	177.889	875.081	3571
Bivm	ENSMUST00000114709	Bivm-001	N.D.	ensembl	CUG	75	uORF	246	404	18.5876	11.6166	1.84883	9.7247	48.4676	3.26428	0.349979	0.40584	3.3114	1.06066	434	177.889	875.081	3571
Bivm	ENSMUST00000114709	Bivm-001	N.D.	ensembl	CUG	20	uORF	261	404	13.2379	11.2666	1.44299	6.4133	43.9443	1.1789	0	0	0	1.76777	434	177.889	875.081	3571
Bivm	ENSMUST00000114709	Bivm-001	N.D.	ensembl	AUG	206	uORF	280	336	5.34966	4.25107	0	1.6557	8.55522	5.03262	3.39379	0	1.6557	0	434	177.889	875.081	3571
Bivm	ENSMUST00000114709	Bivm-001	N.D.	ensembl	CUG	-89	uORF extending into CDS	420	566	56.7139	16.2883	0.94696	25.045	131.957	1.04269	0	0	0	10.253	434	177.889	875.081	3571
Ercc5	ENSMUST00000027214	Ercc5-001	N.D.	ensembl	CUG	-77	uORF extending into CDS	15	308	9.88207	20.3821	12.4909	19.4629	41.3898	0	0.507303	0	0	0	217	728.058	2338.75	3908
Ercc5	ENSMUST00000027214	Ercc5-001	N.D.	ensembl	CUG	-46	uORF extending into CDS	116	319	9.42883	15.9384	4.87008	17.1855	39.1737	0.453241	2.02921	0.40584	0	0.707107	217	728.058	2338.75	3908
Ercc5	ENSMUST00000027214	Ercc5-001	N.D.	ensembl	CUG	-1	uORF extending into CDS	134	319	7.34345	12.3872	3.29181	14.6986	36.9576	0	0	0	1.03397	0	217	728.058	2338.75	3908
Ercc5	ENSMUST00000027214	Ercc5-001	N.D.	ensembl	CUG	35	uORF extending into CDS	141	308	6.16455	12.3872	3.29181	13.6646	26.9576	0	0	0	0	0	217	728.058	2338.75	3908
Gulp1	ENSMUST00000162600	Gulp1-004	N.D.	ensembl	CUG		uORF extending into CDS	5	94	16.683	25.1405	0.721493	10.5559	25.1417	0	0	0	0	1.41421	45	111.117	363.286	2799
Gulp1	ENSMUST00000162600	Gulp1-004	N.D.	ensembl	CUG	-3	uORF extending into CDS	20	94	16.2298	24.2832	0.315653	10.5559	20.8332	1.35972	1.52191	0.315653	2.06793	2.12132	45	111.117	363.286	2799
Col3a1	ENSMUST00000087883	Col3a1-001	N.D.	ensembl	CUG	-140	uORF	96	137	7.88828	18.6322	20.2469	8.488	124.319	1.1789	2.37919	3.382	0	11.6673	211	735.338	7169.26	5565
Col3a1	ENSMUST00000087883	Col3a1-001	N.D.	ensembl	AUG	-44	uORF	105	137	6.70938	16.253	16.8649	8.488	92.6235	1.49593	4.60105	4.10349	5.1766	22.6274	211	735.338	7169.26	5565
Col3a1	ENSMUST00000087883	Col3a1-001	0	ensembl	CUG	-106	uORF	137	151	405.334	178.25	38.8705	253.342	43.2675	211.713	79.1972	17.406	107.837	14.4957	211	735.338	7169.26	5565
Col3a1	ENSMUST00000087883	Col3a1-001	10	ensembl	AUG	-79	uORF	140	151	352.838	164.533	31.7908	236.157	31.9429	395.043	172.442	33.4142	247.132	7.77817	211	735.338	7169.26	5565
Col3a1	ENSMUST00000087883	Col3a1-001	N.D.	ensembl	CUG	85	uORF	151	198	6.57317	1.71456	24.3955	4.9671	33.3585	4.17076	1.71456	7.48549	3.3114	16.617	211	735.338	7169.26	5565
Col3a1	ENSMUST00000087883	Col3a1-001	N.D.	ensembl	CUG	-44	uORF extending into CDS	156	296	33.5469	21.432	20.9684	14.9081	202.055	0.589448	0	12.1301	1.03397	9.89949	211	735.338	7169.26	5565
Col3a1	ENSMUST00000087883	Col3a1-001	N.D.	ensembl	CUG	-129	uORF extending into CDS	198	296	30.1018	21.432	4.68971	13.2524	185.283	0	0	0	0	15.5563	211	735.338	7169.26	5565
Col5a2	ENSMUST00000086430	Col5a2-001	N.D.	ensembl	CUG	122	uORF extending into CDS	236	460	31.1891	11.8446	11.8145	15.942	26.4336	0.906483	0.349979	7.30512	0.621733	0	369	79.7893	373.687	6626
Col5a2	ENSMUST00000086430	Col5a2-001	N.D.	ensembl	CUG	-2	uORF extending into CDS	242	460	30.2826	11.4946	4.50933	15.3203	25.6949	0	0	0.40584	0	1.06066	369	79.7893	373.687	6626
Col5a2	ENSMUST00000086430	Col5a2-001	N.D.	ensembl	CUG	-60	uORF extending into CDS	269	460	30.2826	9.58742	1.53317	15.3203	23.5407	0	0	0.81168	0	1.41421	369	79.7893	373.687	6626
Col5a2	ENSMUST00000086430	Col5a2-001	N.D.	ensembl	CUG	-2	uORF extending into CDS	275	460	30.2826	9.58742	0.721493	15.3203	22.0633	0.453241	0	0.315653	0	0.707107	369	79.7893	373.687	6626
Col5a2	ENSMUST00000086430	Col5a2-001	N.D.	ensembl	AUG	31	uORF	301	312	8.20531	2.72917	0	3.3114	5.66226	8.20531	2.22186	0	3.3114	2.12132	369	79.7893	373.687	6626
Wdr75	ENSMUST00000027139	Wdr75-001	N.D.	ensembl	CUG	248	uORF	192	215	10.697	5.65099	0.40584	4.9671	0.338434	0	0	0	0	0	357	2412.7	2660.57	2954
Wdr75	ENSMUST00000027139	Wdr75-001	0	ensembl	AUG	5	uORF extending into CDS	302	478	282.196	280.704	74.4491	260.796	88.0123	0.906483	1.01461	0.40584	1.6557	1.06066	357	2412.7	2660.57	2954
Wdr75	ENSMUST00000027139	Wdr75-001	N.D.	ensembl	CUG	39	uORF extending into CDS	341	478	280.7	265.115	70.8416	256.242	77.7649	0	0.349979	3.20163	0	6.01041	357	2412.7	2660.57	2954
Wdr75	ENSMUST00000027139	Wdr75-001	N.D.	ensembl	CUG	-18	uORF extending into CDS	347	478	280.246	264.415	65.6108	254.998	71.364	0.453241	1.01461	13.1673	1.03397	7.07107	357	2412.7	2660.57	2954
Slc39a10	ENSMUST00000027131	Slc39a10-001	N.D.	ensembl	AUG	-12	uORF	287	382	12.2399	2.92182	0.721493	5.79833	0.338434	14.9147	2.57184	0.721493	5.79833	0	588	1812.18	7022.95	5499
Slc39a10	ENSMUST00000027131	Slc39a10-001	N.D.	ensembl	CUG	-74	uORF extending into CDS	515	664	157.035	158.722	76.2077	56.0573	295.166	4.17076	3.11448	15.8729	1.24347	9.54594	588	1812.18	7022.95	5499
Slc39a10	ENSMUST00000027131	Slc39a10-001	5	ensembl	AUG	13	uORF	553	582	78.6503	100.286	31.4752	36.3984	13.4169	79.7399	105.064	34.9924	33.087	0	588	1812.18	7022.95	5499
Nabp1	ENSMUST00000027279	Nabp1-201	N.D.	ensembl	CUG	-189	uORF	6	113	55.9412	114.51	84.2344	31.4651	94.5044	0	0	0	0	4.59619	485	823.084	2813.72	2829
Nabp1	ENSMUST00000027279	Nabp1-201	N.D.	ensembl	CUG	-77	uORF	54	113	32.004	98.2214	66.6029	28.1537	32.4343	4.80483	20.0674	21.3292	6.21057	7.77817	485	823.084	2813.72	2829
Nabp1	ENSMUST00000027279	Nabp1-201	N.D.	ensembl	CUG	78	uORF	70	147	14.189	10.3227	27.9579	12.6306	24.8651	8.20531	3.7791	24.3504	6.42007	2.47487	485	823.084	2813.72	2829
Nabp1	ENSMUST00000027279	Nabp1-201	N.D.	ensembl	CUG	168	uORF	76	147	5.98373	6.5436	3.20163	6.21057	23.1111	2.40241	2.60717	2.66051	2.89917	1.06066	485	823.084	2813.72	2829
Nabp1	ENSMUST00000027279	Nabp1-201	N.D.	ensembl	CUG	-30	uORF	147	332	16.4106	29.0096	6.67381	18.429	29.05	4.35159	5.45833	2.16448	2.27743	2.47487	485	823.084	2813.72	2829
Nabp1	ENSMUST00000027279	Nabp1-201	N.D.	ensembl	CUG	178	uORF	186	332	10.4269	19.1075	3.78784	16.1515	20.4329	1.63214	1.71456	0.315653	2.27743	1.41421	485	823.084	2813.72	2829
Nabp1	ENSMUST00000027279	Nabp1-201	N.D.	ensembl	CUG	93	uORF	354	458	42.6117	23.8465	9.10886	79.0749	169.799	0	0.699957	0.315653	1.24347	0.707107	485	823.084	2813.72	2829
Nabp1	ENSMUST00000027279	Nabp1-201	1	ensembl	CUG	135	uORF	369	458	38.758	19.2102	8.1619	73.0671	164.137	10.1545	1.90722	1.3528	9.52197	2.12132	485	823.084	2813.72	2829
Nabp1	ENSMUST00000027279	Nabp1-201	N.D.	ensembl	CUG	49	uORF	411	458	14.2806	9.8154	6.71891	34.3575	131.303	0	0.507303	1.12733	1.6557	9.19239	485	823.084	2813.72	2829
Nabp1	ENSMUST00000027279	Nabp1-201	N.D.	ensembl	CUG	118	uORF	417	458	14.2806	8.95812	5.59157	32.08	122.318	0	0.349979	0	1.8652	10.6066	485	823.084	2813.72	2829
Nabp1	ENSMUST00000027279	Nabp1-201	N.D.	ensembl	CUG	81	uORF extending into CDS	475	525	16.4106	5.26568	0.40584	18.6317	25.2947	1.94917	0	0	4.55487	3.18198	485	823.084	2813.72	2829
Myo1b	ENSMUST00000018561	Myo1b-002	N.D.	ensembl	CUG	43	uORF extending into CDS	26	193	33.8639	83.5962	18.1275	59.5984	41.9137	0	0.349979	0.721493	0.621733	0.707107	178	1480.57	2699.55	4768
Myo1b	ENSMUST00000018561	Myo1b-002	N.D.	ensembl	CUG	-131	uORF	42	95	15.0955	58.8024	9.01867	18.4222	15.2328	0	0.349979	0	1.03397	0	178	1480.57	2699.55	4768
Myo1b	ENSMUST00000018561	Myo1b-002	N.D.	ensembl	CUG	44	uORF extending into CDS	95	193	22.6668	26.823	9.01867	45.1094	23.4496	6.43697	5.49367	5.72685	18.4154	0.353553	178	1480.57	2699.55	4768
Stat4	ENSMUST00000027277	Stat4-201	N.D.	ensembl	CUG	-6	uORF extending into CDS	318	551	8.79476	9.90206	6.58363	4.55487	12.278	0	0	0	0	0	487	126.619	175.275	2982
Stat4	ENSMUST00000027277	Stat4-201	N.D.	ensembl	CUG	132	uORF extending into CDS	345	551	8.79476	9.39476	6.58363	4.55487	12.278	0	0	0	0	0	487	126.619	175.275	2982
Stat1	ENSMUST00000070968	Stat1-201	N.D.	ensembl	CUG	45	uORF	31	168	12.1952	45.5932	16.1885	7.0418	27.5433	0	0	0.315653	0	0.353553	351	466.622	885.254	5169
Stat1	ENSMUST00000070968	Stat1-201	N.D.	ensembl	CUG	38	uORF	63	122	5.34966	12.5446	8.07171	2.48693	10.8331	2.08538	2.37919	5.05045	1.8652	0.353553	351	466.622	885.254	5169
Stat1	ENSMUST00000070968	Stat1-201	N.D.	ensembl	CUG	214	uORF	76	168	10.1099	43.214	10.8224	5.1766	22.2195	0.589448	1.55724	3.11144	0.621733	0	351	466.622	885.254	5169
Stat1	ENSMUST00000070968	Stat1-201	N.D.	ensembl	CUG	20	uORF	119	172	11.9228	39.1203	8.1168	6.42007	14.2175	2.08538	5.02169	0	0	1.41421	351	466.622	885.254	5169
Stat1	ENSMUST00000070968	Stat1-201	N.D.	ensembl	CUG	-103	uORF	122	172	9.83745	34.0986	8.1168	6.42007	13.4788	0	0	0	0	1.06066	351	466.622	885.254	5169
Stat1	ENSMUST00000070968	Stat1-201	3	ensembl	AUG	62	uORF extending into CDS	235	657	124.625	40.8862	3.51728	80.9401	188.7	1.94917	2.2572	0	2.68967	0.353553	351	466.622	885.254	5169
Stat1	ENSMUST00000070968	Stat1-201	N.D.	ensembl	CUG	24	uORF extending into CDS	241	657	122.222	38.629	3.51728	78.2504	186.946	0	0	0	0.621733	2.82843	351	466.622	885.254	5169
Stat1	ENSMUST00000070968	Stat1-201	N.D.	ensembl	CUG	-87	uORF extending into CDS	256	657	114.562	35.0425	3.51728	68.1067	177.866	3.12807	0	0.315653	3.93313	1.41421	351	466.622	885.254	5169
Stat1	ENSMUST00000070968	Stat1-201	N.D.	ensembl	CUG	189	uORF	291	311	8.16069	7.52288	1.53317	8.6975	5.60043	5.21345	4.09375	1.21752	7.0418	1.76777	351	466.622	885.254	5169
Gls	ENSMUST00000114513	Gls-002	N.D.	ensembl	CUG	-4	uORF	40	210	16.2275	37.2837	6.17779	48.637	48.5945	0	0.349979	0.631307	1.03397	0	232	512.823	2322.06	4967
Gls	ENSMUST00000114513	Gls-002	N.D.	ensembl	CUG	-28	uORF	44	232	16.2275	38.3337	5.54648	52.3607	50.687	0	0	0	0	0	232	512.823	2322.06	4967
Gls	ENSMUST00000114513	Gls-002	N.D.	ensembl	CUG	119	uORF extending into CDS	51	632	59.6564	62.4595	7.48549	83.3932	139.5	0	0	0	0	0	232	512.823	2322.06	4967
Gls	ENSMUST00000114513	Gls-002	N.D.	ensembl	CUG	18	uORF	103	210	16.2275	36.9338	5.54648	47.6031	47.5174	0.453241	0.507303	0	0	1.41421	232	512.823	2322.06	4967
Gls	ENSMUST00000114513	Gls-002	N.D.	ensembl	CUG	-12	uORF extending into CDS	210	632	45.2419	26.3831	2.34485	37.4458	90.9053	1.81297	1.36458	0.81168	6.4133	0.353553	232	512.823	2322.06	4967
Inpp1	ENSMUST00000027271	Inpp1-001	N.D.	ensembl	CUG	-1	uORF	162	290	12.1483	22.254	18.5334	17.8072	15.9715	0	0.507303	1.62336	0.621733	1.76777	336	156.671	296.529	1782
Inpp1	ENSMUST00000027271	Inpp1-001	N.D.	ensembl	CUG	-35	uORF extending into CDS	191	382	38.5772	33.9059	19.7509	44.0957	29.4795	1.49593	4.60105	7.26003	3.5209	0.707107	336	156.671	296.529	1782
Inpp1	ENSMUST00000027271	Inpp1-001	N.D.	ensembl	CUG	-35	uORF extending into CDS	275	382	27.9248	15.5884	4.82499	27.9442	24.0939	0	0.857281	0.631307	1.03397	0	336	156.671	296.529	1782
1700019D03Rik	ENSMUST00000050567	1700019D03Rik-002	N.D.	ensembl	CUG	-92	uORF	42	146	16.2298	10.2007	3.382	15.7325	5.32382	0	0	0.40584	0	1.76777	398	60.6122	420.24	3642
1700019D03Rik	ENSMUST00000050567	1700019D03Rik-002	N.D.	ensembl	CUG	-68	uORF	45	146	16.2298	10.2007	2.97616	15.7325	4.64696	0	0	0.40584	0	0.353553	398	60.6122	420.24	3642
1700019D03Rik	ENSMUST00000050567	1700019D03Rik-002	N.D.	ensembl	AUG	217	uORF	55	87	14.5977	10.2007	2.97616	14.6986	3.23139	11.9228	7.62887	1.53317	9.9342	1.41421	398	60.6122	420.24	3642
1700019D03Rik	ENSMUST00000050567	1700019D03Rik-002	N.D.	ensembl	CUG	133	uORF	297	350	8.93097	8.22283	1.3528	6.21057	66.9611	0	0.699957	0	0.621733	9.19239	398	60.6122	420.24	3642
1700019D03Rik	ENSMUST00000050567	1700019D03Rik-002	N.D.	ensembl	CUG	162	uORF	321	350	8.34152	5.65099	0	4.9671	35.695	0.453241	0.349979	0	0	7.42462	398	60.6122	420.24	3642
1700019D03Rik	ENSMUST00000050567	1700019D03Rik-002	N.D.	ensembl	AUG	66	uORF	339	350	5.66669	2.72917	0	1.24347	14.9855	5.07724	2.22186	0	1.24347	6.71751	398	60.6122	420.24	3642
Osgepl1	ENSMUST00000114484	Osgepl1-003	5	ensembl	AUG	35	uORF	16	168	31.687	69.4398	21.6899	39.1218	101.673	8.65855	21.1527	3.51728	9.52197	3.18198	220	142.487	376.155	2284
Osgepl1	ENSMUST00000114484	Osgepl1-003	N.D.	ensembl	CUG	-49	uORF	23	121	16.1382	31.8767	12.2654	9.9342	73.0236	2.81103	8.38016	0	0	1.06066	220	142.487	376.155	2284
Osgepl1	ENSMUST00000114484	Osgepl1-003	N.D.	ensembl	CUG	34	uORF	44	121	11.695	25.7184	10.1911	5.58883	58.8061	2.08538	2.72917	2.29976	2.68967	3.88909	220	142.487	376.155	2284
Osgepl1	ENSMUST00000114484	Osgepl1-003	N.D.	ensembl	CUG	-7	uORF	106	168	6.30076	19.5248	8.70302	15.1108	42.4669	0	0.857281	0	0.621733	6.71751	220	142.487	376.155	2284
Asnsd1	ENSMUST00000027264	Asnsd1-001	N.D.	ensembl	CUG	-21	uORF	48	263	27.4716	59.0304	23.4936	52.9892	46.0986	0	0	0	0	0	446	208.446	2741.71	2443
Asnsd1	ENSMUST00000027264	Asnsd1-001	N.D.	ensembl	CUG	105	uORF	68	127	6.57317	11.9313	19.1647	16.557	3.56983	0	0	0	0	0.353553	446	208.446	2741.71	2443
Asnsd1	ENSMUST00000027264	Asnsd1-001	N.D.	ensembl	CUG	-86	uORF	77	127	6.57317	11.9313	19.1647	16.557	1.81583	0.906483	0.857281	7.80115	4.34537	2.12132	446	208.446	2741.71	2443
Asnsd1	ENSMUST00000027264	Asnsd1-001	N.D.	ensembl	CUG	-45	uORF	80	127	6.57317	11.9313	15.3768	16.557	1.81583	1.35972	0.857281	5.05045	11.1709	1.76777	446	208.446	2741.71	2443
Asnsd1	ENSMUST00000027264	Asnsd1-001	N.D.	ensembl	CUG	-5	uORF	84	263	26.1119	58.1731	14.6553	41.8183	40.3745	0.453241	0	1.66845	0	0	446	208.446	2741.71	2443
Asnsd1	ENSMUST00000027264	Asnsd1-001	6	ensembl	AUG	69	uORF	134	430	62.5144	47.7991	6.49344	41.6088	226.093	11.0163	14.6798	0.315653	10.1369	0.707107	446	208.446	2741.71	2443
Asnsd1	ENSMUST00000027264	Asnsd1-001	N.D.	ensembl	AUG	97	uORF	159	263	5.39428	30.1622	2.88597	16.976	37.4815	0	0	0	0	1.06066	446	208.446	2741.71	2443
Asnsd1	ENSMUST00000027264	Asnsd1-001	N.D.	ensembl	CUG	341	uORF extending into CDS	430	480	6.43697	5.61566	0.40584	5.37934	152.917	0	0	0	0	16.9706	446	208.446	2741.71	2443
Stk17b	ENSMUST00000027263	Stk17b-001	N.D.	ensembl	CUG	51	uORF extending into CDS	116	235	28.1526	50.7689	3.51728	21.3214	44.4357	0	0	0	0	0	193	183.328	750.105	3294
Gtf3c3	ENSMUST00000041638	Gtf3c3-201	N.D.	ensembl	CUG	132	uORF extending into CDS	6	110	9.06717	27.2403	10.3264	6.00783	43.0201	0	0	0	0	0	58	562.597	590.672	3006
Gtf3c3	ENSMUST00000041638	Gtf3c3-201	N.D.	ensembl	CUG	-54	uORF extending into CDS	15	110	9.06717	27.2403	10.3264	6.00783	43.0201	0	0	1.21752	0	0.353553	58	562.597	590.672	3006
Gtf3c3	ENSMUST00000041638	Gtf3c3-201	N.D.	ensembl	CUG	173	uORF extending into CDS	26	289	80.1063	51.8382	18.4883	30.0189	187.255	0	0	0.721493	0	0	58	562.597	590.672	3006
Gtf3c3	ENSMUST00000041638	Gtf3c3-201	N.D.	ensembl	CUG	154	uORF extending into CDS	50	289	79.1998	50.4736	16.2336	30.0189	165.53	0.589448	2.02921	1.12733	0	2.82843	58	562.597	590.672	3006
Pgap1	ENSMUST00000097739	Pgap1-201	N.D.	ensembl	CUG	-37	uORF extending into CDS	20	295	113.017	82.8736	24.621	60.6527	232.79	0	0	0	0	0.353553	105	546.989	4502.72	10580
Pgap1	ENSMUST00000097739	Pgap1-201	N.D.	ensembl	CUG	141	uORF extending into CDS	56	295	113.017	79.0945	23.8995	59.6187	214.297	0	2.72917	1.53317	3.72363	3.53553	105	546.989	4502.72	10580
Pgap1	ENSMUST00000097739	Pgap1-201	N.D.	ensembl	CUG	65	uORF extending into CDS	65	295	113.017	72.4289	22.0506	55.8951	208.296	0.589448	3.97176	3.83293	1.24347	1.41421	105	546.989	4502.72	10580
Pgap1	ENSMUST00000097739	Pgap1-201	N.D.	ensembl	CUG	-100	uORF extending into CDS	98	295	112.427	61.005	17.0904	53.6177	179.093	0	0.349979	0	0	10.6066	105	546.989	4502.72	10580
Ankrd44	ENSMUST00000179030	Ankrd44-001	N.D.	ensembl	CUG	-18	uORF extending into CDS	55	321	6.11993	3.39379	0	6.00107	11.2009	0	0	0	0	0	222	37.8092	255.393	6141
Ankrd44	ENSMUST00000179030	Ankrd44-001	N.D.	ensembl	CUG	-17	uORF extending into CDS	62	307	5.66669	2.37919	0	6.00107	11.2009	0	0	0	0	0	222	37.8092	255.393	6141
Coq10b	ENSMUST00000087617	Coq10b-202	N.D.	ensembl	CUG	166	uORF	53	106	17.5003	43.5287	12.2203	7.45403	14.3704	0	0	0	0	0	106	136.188	178.536	1583
Hspd1	ENSMUST00000027123	Hspd1-001	N.D.	ensembl	CUG	-1	uORF extending into CDS	23	439	279.044	323.937	287.515	202.077	751.727	0	0.507303	0	0	0	249	1615.35	1769.85	2424
Hspd1	ENSMUST00000027123	Hspd1-001	N.D.	ensembl	CUG	27	uORF extending into CDS	34	279	71.8517	305.234	187.859	99.9976	177.102	0	0	0	0	0	249	1615.35	1769.85	2424
Hspd1	ENSMUST00000027123	Hspd1-001	0	ensembl	AUG	131	uORF extending into CDS	65	439	279.044	322.922	287.515	202.077	751.727	0	0	0	0	0	249	1615.35	1769.85	2424
Hspd1	ENSMUST00000027123	Hspd1-001	N.D.	ensembl	CUG	46	uORF extending into CDS	230	439	207.646	17.6883	102.407	103.944	574.625	1.49593	1.36458	4.68971	3.5209	0	249	1615.35	1769.85	2424
Hspe1	ENSMUST00000075242	Hspe1-001	N.D.	ensembl	CUG	-18	uORF extending into CDS	166	354	331.202	197.123	769.157	190.041	645.38	0	0	0	0	1.76777	279	255.68	487.84	775
Hspe1	ENSMUST00000075242	Hspe1-001	0	ensembl	CUG	64	uORF extending into CDS	173	295	88.6239	164.598	748.099	111.162	416.309	0.453241	1.71456	0	0	4.24264	279	255.68	487.84	775
Hspe1	ENSMUST00000075242	Hspe1-001	N.D.	ensembl	CUG	-38	uORF extending into CDS	250	354	244.527	42.1641	31.6104	87.7724	231.502	2.40241	10.496	11.9046	10.9614	0	279	255.68	487.84	775
Mob4	ENSMUST00000159311	Mob4-003	N.D.	ensembl	CUG	165	uORF extending into CDS	18	167	60.7015	51.4562	20.2469	59.193	101.585	0	0	0	0	0	70	343.994	962.596	1817
Mob4	ENSMUST00000159311	Mob4-003	N.D.	ensembl	CUG	141	uORF extending into CDS	62	97	39.2606	39.6116	16.4591	52.1579	21.1131	0.453241	0	4.23877	0	3.88909	70	343.994	962.596	1817
Mars2	ENSMUST00000061334	Mars2-201	N.D.	ensembl	CUG	-9	uORF extending into CDS	56	91	12.059	10.3227	5.14064	5.58883	1.0153	0	0	1.53317	0	0	64	320.693	916.665	2883
9430016H08Rik	ENSMUST00000027114	9430016H08Rik-001	N.D.	ensembl	CUG	121	uORF	30	179	5.66669	3.07915	0.315653	3.3114	2.43087	0	0	0	0	0	446	591.236	777.224	3541
9430016H08Rik	ENSMUST00000027114	9430016H08Rik-001	N.D.	ensembl	CUG	12	uORF	57	179	5.66669	3.07915	0.315653	3.3114	2.09243	0	0	0	0	0	446	591.236	777.224	3541
9430016H08Rik	ENSMUST00000027114	9430016H08Rik-001	N.D.	ensembl	AUG	69	uORF	69	179	5.66669	3.07915	0.315653	3.3114	2.09243	1.1789	0.507303	0	1.03397	0.707107	446	591.236	777.224	3541
9430016H08Rik	ENSMUST00000027114	9430016H08Rik-001	N.D.	ensembl	AUG	227	uORF	76	225	6.39235	3.07915	0	3.5209	3.10773	0.906483	0	0	0.621733	0.353553	446	591.236	777.224	3541
9430016H08Rik	ENSMUST00000027114	9430016H08Rik-001	N.D.	ensembl	AUG	204	uORF	133	225	5.9391	2.57184	0	2.89917	2.43087	2.67483	2.22186	0	1.6557	0	446	591.236	777.224	3541
9430016H08Rik	ENSMUST00000027114	9430016H08Rik-001	N.D.	ensembl	CUG	-40	uORF	296	430	16.2298	13.3665	3.69765	6.6228	15.7242	0	0	0	0	2.47487	446	591.236	777.224	3541
9430016H08Rik	ENSMUST00000027114	9430016H08Rik-001	N.D.	ensembl	AUG	125	uORF	317	430	16.2298	13.3665	2.97616	6.6228	11.5393	4.17076	3.30713	0	0	0.707107	446	591.236	777.224	3541
9430016H08Rik	ENSMUST00000027114	9430016H08Rik-001	N.D.	ensembl	CUG	75	uORF extending into CDS	384	539	66.6382	58.1891	20.6077	47.4003	86.3169	0	0	0	0	0.353553	446	591.236	777.224	3541
9430016H08Rik	ENSMUST00000027114	9430016H08Rik-001	N.D.	ensembl	CUG	125	uORF extending into CDS	400	528	65.2785	57.4892	19.5705	47.4003	84.1626	0.453241	0	0	0	0	446	591.236	777.224	3541
9430016H08Rik	ENSMUST00000027114	9430016H08Rik-001	N.D.	ensembl	CUG	-28	uORF extending into CDS	412	528	64.8253	56.9819	19.5705	47.4003	82.7471	0	0	0	0.621733	1.41421	446	591.236	777.224	3541
9430016H08Rik	ENSMUST00000027114	9430016H08Rik-001	N.D.	ensembl	AUG	132	uORF	422	430	8.34152	5.26568	2.25467	5.37934	1.35374	5.07724	5.26568	1.75864	0	0	446	591.236	777.224	3541
Spats2l	ENSMUST00000167085	Spats2l-001	N.D.	ensembl	CUG	272	uORF extending into CDS	51	311	35.4961	23.4612	1.84883	50.09	20.2182	0	0	0	0	0	262	144.934	318.331	3930
Spats2l	ENSMUST00000167085	Spats2l-001	N.D.	ensembl	CUG	137	uORF extending into CDS	105	311	35.4961	23.4612	1.84883	50.09	19.141	0	1.36458	0.40584	0	0	262	144.934	318.331	3930
Spats2l	ENSMUST00000167085	Spats2l-001	N.D.	ensembl	CUG	78	uORF extending into CDS	183	311	35.4961	21.082	1.44299	50.09	18.1257	1.49593	3.93643	0.721493	4.55487	0.353553	262	144.934	318.331	3930
Spats2l	ENSMUST00000167085	Spats2l-001	N.D.	ensembl	CUG	-83	uORF extending into CDS	201	311	33.5469	15.5884	0.721493	45.5351	17.7873	0	0	0	0	0	262	144.934	318.331	3930
Spats2l	ENSMUST00000167085	Spats2l-001	N.D.	ensembl	CUG	13	uORF extending into CDS	230	343	37.8539	19.1748	0.721493	48.4343	19.141	0	0	0.40584	0	1.76777	262	144.934	318.331	3930
Spats2l	ENSMUST00000167085	Spats2l-001	N.D.	ensembl	CUG	131	uORF extending into CDS	239	343	37.2644	18.6675	0.315653	48.4343	16.6483	1.49593	0.349979	0	2.27743	0	262	144.934	318.331	3930
Spats2l	ENSMUST00000167085	Spats2l-001	N.D.	ensembl	CUG	78	uORF extending into CDS	252	311	30.4188	12.1593	0.315653	42.636	11.1716	0	2.06454	0	0	1.06066	262	144.934	318.331	3930
Kctd18	ENSMUST00000114410	Kctd18-001	N.D.	ensembl	CUG	13	uORF extending into CDS	96	206	8.79476	14.3811	2.16448	15.3203	39.8506	0	0	0	0	0	143	60.6568	390.581	2513
Sgol2	ENSMUST00000027202	Sgol2-001	N.D.	ensembl	CUG	28	uORF extending into CDS	40	360	53.9005	180.745	42.6583	65.2143	96.8734	0	0	0.315653	0	0	345	1230.32	2180.6	4940
Sgol2	ENSMUST00000027202	Sgol2-001	N.D.	ensembl	CUG	229	uORF extending into CDS	58	360	53.9005	180.745	42.3426	65.2143	89.9193	0	0	1.12733	1.03397	3.18198	345	1230.32	2180.6	4940
Sgol2	ENSMUST00000027202	Sgol2-001	N.D.	ensembl	CUG	129	uORF	65	115	25.3862	64.7327	26.1541	25.045	12.5253	6.16455	19.7881	7.07965	3.5209	3.18198	345	1230.32	2180.6	4940
Sgol2	ENSMUST00000027202	Sgol2-001	N.D.	ensembl	CUG	173	uORF	92	115	16.683	30.5635	16.0983	17.8005	1.41556	5.21345	8.03018	2.25467	5.37934	0	345	1230.32	2180.6	4940
Sgol2	ENSMUST00000027202	Sgol2-001	N.D.	ensembl	CUG	-18	uORF extending into CDS	115	360	28.061	114.648	13.4378	37.8919	73.4239	0	0	0	0	2.82843	345	1230.32	2180.6	4940
Sgol2	ENSMUST00000027202	Sgol2-001	N.D.	ensembl	CUG	-53	uORF extending into CDS	127	360	28.061	114.298	12.7163	37.2702	70.5309	1.1789	1.39991	4.28387	4.14263	0	345	1230.32	2180.6	4940
Sgol2	ENSMUST00000027202	Sgol2-001	N.D.	ensembl	CUG	106	uORF	198	284	7.9329	29.4622	3.60747	12.0089	16.5247	6.89021	17.6176	2.57032	10.7654	0	345	1230.32	2180.6	4940
Sgol2	ENSMUST00000027202	Sgol2-001	N.D.	ensembl	CUG	-123	uORF	291	296	5.8029	6.5436	1.21752	6.00107	8.49339	0.589448	0	1.53317	2.68967	7.42462	345	1230.32	2180.6	4940
Sgol2	ENSMUST00000027202	Sgol2-001	N.D.	ensembl	CUG	9	uORF extending into CDS	296	367	16.2744	77.7846	0.721493	16.1515	30.8951	5.8029	7.0509	0	7.0418	6.01041	345	1230.32	2180.6	4940
Sgol2	ENSMUST00000027202	Sgol2-001	N.D.	ensembl	CUG	54	uORF extending into CDS	314	367	11.061	65.0827	0.315653	7.45403	21.3246	0.453241	1.04994	0	0	0	345	1230.32	2180.6	4940
Ppil3	ENSMUST00000117069	Ppil3-004	N.D.	ensembl	CUG	-58	uORF	19	141	166.917	136.796	27.5971	87.1574	124.667	0	0.857281	2.48013	0	6.36396	668	262.26	701.524	1364
Ppil3	ENSMUST00000117069	Ppil3-004	4	ensembl	AUG	28	uORF	23	94	40.3901	38.4717	14.7455	34.9792	72.8121	11.9205	12.9105	2.66051	14.6986	5.65685	668	262.26	701.524	1364
Ppil3	ENSMUST00000117069	Ppil3-004	N.D.	ensembl	CUG	-120	uORF	32	94	28.4697	26.4184	12.085	20.2806	61.9171	0	0.507303	0	0	5.3033	668	262.26	701.524	1364
Ppil3	ENSMUST00000117069	Ppil3-004	N.D.	ensembl	CUG	-132	uORF	49	141	151.007	118.899	19.796	66.6673	76.6585	4.76021	3.74377	2.34485	1.03397	4.59619	668	262.26	701.524	1364
Ppil3	ENSMUST00000117069	Ppil3-004	9	ensembl	AUG	-32	uORF	130	141	122.22	92.4804	3.92312	50.5225	10.3092	112.383	69.9984	2.29976	41.825	7.07107	668	262.26	701.524	1364
Ppil3	ENSMUST00000117069	Ppil3-004	N.D.	ensembl	CUG	25	uORF	164	241	10.8332	6.00097	4.7348	7.65677	43.7881	0	0	0.631307	0	1.76777	668	262.26	701.524	1364
Ppil3	ENSMUST00000117069	Ppil3-004	N.D.	ensembl	CUG	-153	uORF	189	272	14.5507	8.03018	7.80115	11.5899	41.6957	0.453241	0.507303	0	0	1.76777	668	262.26	701.524	1364
Ppil3	ENSMUST00000117069	Ppil3-004	N.D.	ensembl	AUG	155	uORF	225	272	11.2418	4.95103	3.69765	10.9682	18.8937	3.3089	0	0	5.37934	6.71751	668	262.26	701.524	1364
Nif3l1	ENSMUST00000114337	Nif3l1-002	N.D.	ensembl	CUG	49	uORF extending into CDS	81	410	78.6526	93.601	39.4116	73.9186	95.7638	2.81103	1.01461	1.26261	0	0	392	1382.92	1005.4	2169
Nif3l1	ENSMUST00000114337	Nif3l1-002	N.D.	ensembl	CUG	57	uORF	122	340	15.0509	22.0613	19.1647	17.814	26.7102	1.35972	1.52191	2.57032	0.621733	0	392	1382.92	1005.4	2169
Nif3l1	ENSMUST00000114337	Nif3l1-002	N.D.	ensembl	CUG	210	uORF extending into CDS	150	410	74.0286	89.6999	34.767	72.6751	91.9173	1.35972	2.09987	1.44299	4.55487	0	392	1382.92	1005.4	2169
Nif3l1	ENSMUST00000114337	Nif3l1-002	N.D.	ensembl	CUG	210	uORF	205	348	11.742	19.9615	16.2787	12.6374	24.6796	0	0	0	0	0	392	1382.92	1005.4	2169
Nif3l1	ENSMUST00000114337	Nif3l1-002	N.D.	ensembl	CUG	210	uORF	260	340	11.2888	16.025	14.7455	12.0157	23.9409	0	0	0	0	0	392	1382.92	1005.4	2169
Nif3l1	ENSMUST00000114337	Nif3l1-002	N.D.	ensembl	CUG	-78	uORF	293	340	10.6993	13.1385	14.7455	12.0157	13.2022	3.12807	2.53651	5.14064	0	2.47487	392	1382.92	1005.4	2169
Nif3l1	ENSMUST00000114337	Nif3l1-002	N.D.	ensembl	CUG	107	uORF extending into CDS	348	410	60.7907	66.4313	17.0453	56.1046	66.5608	1.49593	4.25107	0.40584	0.621733	0	392	1382.92	1005.4	2169
Nif3l1	ENSMUST00000114337	Nif3l1-002	N.D.	ensembl	CUG	-186	uORF extending into CDS	360	410	59.2948	61.1656	16.6394	55.4829	66.5608	0	0	0	0	0	392	1382.92	1005.4	2169
Nif3l1	ENSMUST00000114337	Nif3l1-002	N.D.	ensembl	CUG	-12	uORF extending into CDS	366	410	59.2948	61.1656	16.6394	55.4829	66.5608	0	0	0	0	1.41421	392	1382.92	1005.4	2169
Nif3l1	ENSMUST00000114337	Nif3l1-002	N.D.	ensembl	CUG	190	uORF extending into CDS	381	410	59.2948	61.1656	16.6394	55.4829	48.8353	0	1.20726	0.40584	0	4.94975	392	1382.92	1005.4	2169
Orc2	ENSMUST00000027198	Orc2-001	N.D.	ensembl	CUG	140	uORF	95	373	48.8256	100.649	32.377	83.6365	48.2854	0	0	0	0	0.707107	398	997.659	3918.46	3562
Orc2	ENSMUST00000027198	Orc2-001	N.D.	ensembl	CUG	-101	uORF	161	373	48.8256	100.649	32.377	83.6365	48.2854	0	0	0	0	0	398	997.659	3918.46	3562
Orc2	ENSMUST00000027198	Orc2-001	N.D.	ensembl	CUG	107	uORF extending into CDS	181	453	74.5735	132.105	34.6317	109.932	271.762	0	1.20726	0.40584	0	0	398	997.659	3918.46	3562
Orc2	ENSMUST00000027198	Orc2-001	N.D.	ensembl	CUG	14	uORF extending into CDS	184	453	74.5735	131.405	34.6317	109.932	271.762	0	0.857281	0.40584	0	0.707107	398	997.659	3918.46	3562
Orc2	ENSMUST00000027198	Orc2-001	6	ensembl	CUG	155	uORF	231	293	33.6385	44.0873	11.9046	63.1396	11.3245	30.5104	39.3643	8.20699	52.7864	0	398	997.659	3918.46	3562
Orc2	ENSMUST00000027198	Orc2-001	N.D.	ensembl	CUG	62	uORF extending into CDS	250	453	40.3455	67.4426	9.69507	49.0696	256.53	0	0	0.40584	0	0	398	997.659	3918.46	3562
Orc2	ENSMUST00000027198	Orc2-001	N.D.	ensembl	CUG	140	uORF extending into CDS	277	453	38.8496	64.5561	6.80909	44.5147	256.53	0	0	0.40584	2.06793	1.41421	398	997.659	3918.46	3562
Orc2	ENSMUST00000027198	Orc2-001	N.D.	ensembl	CUG	80	uORF	281	373	13.1017	33.1	4.14859	16.1515	31.2986	0	0	0	0	1.76777	398	997.659	3918.46	3562
Orc2	ENSMUST00000027198	Orc2-001	N.D.	ensembl	CUG	0	uORF extending into CDS	349	453	34.9512	61.1269	6.40325	39.5476	225.293	0	0.349979	0	0.621733	0.707107	398	997.659	3918.46	3562
Orc2	ENSMUST00000027198	Orc2-001	N.D.	ensembl	AUG	-55	uORF	353	373	9.20338	29.3209	4.14859	12.6306	0.738697	5.48586	19.5761	3.83293	10.7654	0.707107	398	997.659	3918.46	3562
Fam126b	ENSMUST00000097724	Fam126b-002	N.D.	ensembl	AUG	-13	uORF	83	139	15.9574	11.53	0.315653	13.6646	19.4176	2.53862	1.71456	0	1.24347	2.82843	184	50.5939	791.088	4582
Fam126b	ENSMUST00000097724	Fam126b-002	N.D.	ensembl	CUG	96	uORF	103	156	11.1526	8.10084	0.315653	9.31923	6.73939	0.589448	0	0	0	1.06066	184	50.5939	791.088	4582
Fam126b	ENSMUST00000097724	Fam126b-002	N.D.	ensembl	CUG	-29	uORF	114	131	8.34152	1.71456	0.315653	3.5209	2.15426	0	0	0	0	2.47487	184	50.5939	791.088	4582
Ndufb3	ENSMUST00000027193	Ndufb3-001	N.D.	ensembl	CUG	235	uORF	17	100	14.6423	11.424	8.70302	11.5831	12.893	2.67483	0	1.44299	2.06793	0.707107	290	122.173	168.857	764
Ndufb3	ENSMUST00000027193	Ndufb3-001	N.D.	ensembl	CUG	44	uORF	84	197	33.6831	28.2196	11.589	18.8277	13.8172	3.12807	3.74377	3.29181	8.27174	1.06066	290	122.173	168.857	764
Ndufb3	ENSMUST00000027193	Ndufb3-001	3	ensembl	AUG	166	uORF	125	205	24.2543	18.6675	4.96027	9.9342	11.2627	16.8192	14.2238	3.11144	7.03504	1.41421	290	122.173	168.857	764
Ndufb3	ENSMUST00000027193	Ndufb3-001	N.D.	ensembl	CUG	-120	uORF	143	205	5.34966	2.72917	1.12733	2.27743	7.35443	0.589448	1.01461	0.40584	0	0	290	122.173	168.857	764
Casp8	ENSMUST00000027189	Casp8-201	2	ensembl	AUG	52	uORF	66	155	24.8883	13.1739	8.34227	4.76437	25.9097	1.63214	3.2718	0.315653	0	0.353553	394	175.35	432.044	2586
Casp8	ENSMUST00000027189	Casp8-201	0	ensembl	AUG	197	uORF	90	155	22.2135	10.252	7.30512	4.76437	23.7555	0	0.507303	0	0	0.353553	394	175.35	432.044	2586
Casp8	ENSMUST00000027189	Casp8-201	3	ensembl	AUG	-79	uORF	102	155	21.1708	9.74474	7.30512	4.14263	20.6477	2.85566	1.90722	0	1.24347	1.41421	394	175.35	432.044	2586
Casp8	ENSMUST00000027189	Casp8-201	N.D.	ensembl	CUG	-91	uORF	141	155	17.7257	6.98024	7.30512	3.5209	6.33913	0	0.507303	0	0	3.88909	394	175.35	432.044	2586
Casp8	ENSMUST00000027189	Casp8-201	N.D.	ensembl	AUG	124	uORF	150	155	17.7257	6.47294	7.30512	3.5209	0.676868	17.2725	6.12296	6.89928	3.5209	1.06066	394	175.35	432.044	2586
Casp8	ENSMUST00000027189	Casp8-201	N.D.	ensembl	CUG	173	uORF	180	218	12.7847	6.5436	7.16984	7.24453	14.6796	8.61393	2.7645	1.53317	3.3114	1.76777	394	175.35	432.044	2586
Casp8	ENSMUST00000027189	Casp8-201	N.D.	ensembl	CUG	-112	uORF	229	231	5.21345	0.507303	5.77195	7.24453	1.07713	6.25614	0.507303	5.77195	8.488	1.06066	394	175.35	432.044	2586
Trak2	ENSMUST00000027186	Trak2-001	0	ensembl	CUG	-29	uORF	16	45	64.4613	92.535	40.1331	90.2729	10.8006	0.589448	0	3.33691	0.621733	2.47487	393	235.467	2719.14	6190
Trak2	ENSMUST00000027186	Trak2-001	8	ensembl	AUG	-20	uORF	40	45	61.197	83.8049	31.6555	86.9615	0.338434	51.9959	85.6768	27.5971	65.2143	0.707107	393	235.467	2719.14	6190
Trak2	ENSMUST00000027186	Trak2-001	6	ensembl	AUG	24	uORF	43	45	27.016	13.0519	14.2946	43.8997	0.338434	32.9997	17.7236	18.9392	51.9755	0.353553	393	235.467	2719.14	6190
Trak2	ENSMUST00000027186	Trak2-001	N.D.	ensembl	CUG	12	uORF	55	198	18.5852	23.2526	14.4299	13.2591	54.8068	0	0.699957	2.57032	0.621733	1.41421	393	235.467	2719.14	6190
Trak2	ENSMUST00000027186	Trak2-001	N.D.	ensembl	CUG	4	uORF	65	151	17.2255	22.2026	10.4166	12.6374	31.8193	0	0.349979	2.07429	0	0.707107	393	235.467	2719.14	6190
Trak2	ENSMUST00000027186	Trak2-001	N.D.	ensembl	CUG	-177	uORF	104	151	17.2255	21.8527	7.21493	12.0157	30.0653	0	0	0.40584	0	2.82843	393	235.467	2719.14	6190
Trak2	ENSMUST00000027186	Trak2-001	N.D.	ensembl	AUG	-63	uORF	113	151	16.6361	21.5027	6.49344	11.3939	24.5267	8.79476	3.81443	1.3528	7.2513	3.53553	393	235.467	2719.14	6190
Trak2	ENSMUST00000027186	Trak2-001	N.D.	ensembl	CUG	-54	uORF	116	151	9.92669	18.0382	5.14064	5.3861	23.1111	2.40241	0.349979	0.631307	1.24347	3.18198	393	235.467	2719.14	6190
Trak2	ENSMUST00000027186	Trak2-001	N.D.	ensembl	CUG	160	uORF	127	198	8.43076	14.1018	5.95232	3.5209	33.7588	2.71945	7.36555	3.29181	1.8652	1.41421	393	235.467	2719.14	6190
Trak2	ENSMUST00000027186	Trak2-001	N.D.	ensembl	CUG	-77	uORF	202	252	15.5041	1.55724	0.315653	10.5627	44.2209	0	0	0	0	3.88909	393	235.467	2719.14	6190
Trak2	ENSMUST00000027186	Trak2-001	N.D.	ensembl	AUG	149	uORF	223	252	12.6485	1.20726	0.315653	9.94096	21.9722	5.34966	1.20726	0	1.6557	6.36396	393	235.467	2719.14	6190
Trak2	ENSMUST00000027186	Trak2-001	0	ensembl	CUG	-45	uORF extending into CDS	239	433	43.2035	13.2092	0.721493	25.6803	181.986	1.04269	0	0	0	3.53553	393	235.467	2719.14	6190
Trak2	ENSMUST00000027186	Trak2-001	2	ensembl	AUG	1	uORF extending into CDS	245	433	42.7503	13.2092	0.40584	25.6803	179.555	6.84559	0	0.315653	5.5956	2.12132	393	235.467	2719.14	6190
Trak2	ENSMUST00000027186	Trak2-001	N.D.	ensembl	CUG	87	uORF	252	293	11.8782	2.95715	0	4.9671	42.2814	0	0	0	0	8.13173	393	235.467	2719.14	6190
Trak2	ENSMUST00000027186	Trak2-001	6	ensembl	AUG	123	uORF extending into CDS	293	433	34.7258	12.5092	0.40584	19.4629	129.243	16.6384	3.2718	0	6.4133	2.47487	393	235.467	2719.14	6190
Trak2	ENSMUST00000027186	Trak2-001	N.D.	ensembl	AUG	63	uORF extending into CDS	326	433	18.2236	8.38016	0	11.8062	120.811	1.63214	0	0	0	1.06066	393	235.467	2719.14	6190
Trak2	ENSMUST00000027186	Trak2-001	N.D.	ensembl	CUG	-24	uORF	340	393	6.89021	4.44373	0	2.48693	54.6798	0.453241	0	0	0	2.12132	393	235.467	2719.14	6190
Trak2	ENSMUST00000027186	Trak2-001	N.D.	ensembl	CUG	-7	uORF extending into CDS	389	433	9.11179	3.93643	0	9.31923	67.5468	0	0	0	0	6.01041	393	235.467	2719.14	6190
Tmem237	ENSMUST00000087475	Tmem237-201	N.D.	ensembl	CUG	-173	uORF extending into CDS	32	91	22.0773	59.3097	33.5044	24.4233	22.9875	0	0	0	0	1.76777	72	378.078	839.334	1824
Als2	ENSMUST00000027178	Als2-001	N.D.	ensembl	CUG	-109	uORF	8	112	28.4697	13.1065	2.38995	17.8005	35.695	0	0	0	0	0	136	708.118	2392.57	6343
Als2	ENSMUST00000027178	Als2-001	N.D.	ensembl	CUG	-38	uORF extending into CDS	63	305	137.177	37.775	12.8065	77.0002	127.153	0	0	0	0	0	136	708.118	2392.57	6343
Als2	ENSMUST00000027178	Als2-001	5	ensembl	AUG	-42	uORF extending into CDS	99	305	136.588	36.7251	11.7694	72.8643	103.489	14.3699	7.50688	0.631307	8.6975	3.18198	136	708.118	2392.57	6343
Als2	ENSMUST00000027178	Als2-001	N.D.	ensembl	AUG	-16	uORF	104	112	11.2888	3.84977	0.315653	3.72363	8.5845	13.5103	4.8997	0.721493	6.00107	6.71751	136	708.118	2392.57	6343
Als2	ENSMUST00000027178	Als2-001	N.D.	ensembl	CUG	171	uORF extending into CDS	129	305	107.348	21.6247	10.4166	52.5769	84.7809	0.589448	0.507303	1.12733	5.16984	0	136	708.118	2392.57	6343
Fzd7	ENSMUST00000114246	Fzd7-001	N.D.	ensembl	CUG	173	uORF	31	219	188.13	159.785	44.913	92.7057	474.416	0	0	0	0	0.707107	814	1142.41	5712.15	4802
Fzd7	ENSMUST00000114246	Fzd7-001	N.D.	ensembl	CUG	22	uORF	44	397	217.687	252.336	65.1599	134.308	593.971	0	0	0	0	1.06066	814	1142.41	5712.15	4802
Fzd7	ENSMUST00000114246	Fzd7-001	N.D.	ensembl	CUG	50	uORF	65	397	217.687	247.979	63.6267	133.274	587.908	0	1.04994	0.721493	0	0.353553	814	1142.41	5712.15	4802
Fzd7	ENSMUST00000114246	Fzd7-001	N.D.	ensembl	CUG	-74	uORF	71	397	217.687	247.629	63.3111	133.274	587.57	0	1.71456	0.315653	1.03397	0.353553	814	1142.41	5712.15	4802
Fzd7	ENSMUST00000114246	Fzd7-001	N.D.	ensembl	CUG	6	uORF	252	458	39.4837	90.1718	15.2415	49.671	140.697	4.48779	7.01557	5.09555	7.03504	6.01041	814	1142.41	5712.15	4802
Fzd7	ENSMUST00000114246	Fzd7-001	N.D.	ensembl	CUG	90	uORF	371	397	10.6077	6.77159	0.631307	13.4619	14.3086	0	0	0	0.621733	4.94975	814	1142.41	5712.15	4802
Fzd7	ENSMUST00000114246	Fzd7-001	N.D.	ensembl	CUG	143	uORF	387	458	24.5243	6.07163	1.12733	17.1787	60.9929	7.20724	1.90722	0	7.24453	1.41421	814	1142.41	5712.15	4802
Fzd7	ENSMUST00000114246	Fzd7-001	N.D.	ensembl	CUG	-165	uORF	611	784	254.759	20.6967	6.62872	143.228	120.111	0	0	0	0	0	814	1142.41	5712.15	4802
Fzd7	ENSMUST00000114246	Fzd7-001	1	ensembl	AUG	20	uORF	716	784	236.763	16.0604	6.22288	132.253	108.51	0	0	0	1.24347	0	814	1142.41	5712.15	4802
Fzd7	ENSMUST00000114246	Fzd7-001	N.D.	ensembl	CUG	178	uORF extending into CDS	741	1100	350.323	34.6572	13.1222	201.793	564.029	3.4451	0	0	2.68967	21.9203	814	1142.41	5712.15	4802
Nop58	ENSMUST00000027174	Nop58-201	N.D.	ensembl	CUG	-140	uORF	20	85	71.8564	54.8373	78.733	50.0968	115.058	7.75207	7.50688	9.15395	7.65677	7.77817	177	6960.53	8594.09	1977
Nop58	ENSMUST00000027174	Nop58-201	1	ensembl	CUG	-130	uORF	34	150	161.295	199.477	146.418	168.111	519.779	30.4658	5.94964	40.4938	23.8083	0	177	6960.53	8594.09	1977
Nop58	ENSMUST00000027174	Nop58-201	4	ensembl	CUG	-98	uORF	103	150	104.49	128.916	81.7993	137.673	274.707	93.2949	72.3069	73.6374	98.5514	20.5061	177	6960.53	8594.09	1977
Nop58	ENSMUST00000027174	Nop58-201	0	ensembl	CUG	304	uORF extending into CDS	161	190	417.09	362.203	16.1885	378.912	258.674	21.1239	20.5394	3.69765	21.1254	85.9135	177	6960.53	8594.09	1977
Nop58	ENSMUST00000027174	Nop58-201	0	ensembl	CUG	127	uORF extending into CDS	166	225	413.194	357.775	14.2495	370.201	203.067	17.0001	15.3957	3.78784	16.361	65.7609	177	6960.53	8594.09	1977
Bmpr2	ENSMUST00000087435	Bmpr2-201	N.D.	ensembl	CUG		uORF	4	63	13.2379	2.57184	0.631307	1.6557	19.294	0	0	0	0	0	375	369.258	3168.39	3556
Bmpr2	ENSMUST00000087435	Bmpr2-201	N.D.	ensembl	AUG	-27	uORF	10	63	13.2379	2.57184	0.631307	1.6557	19.294	0	0	0	0	0	375	369.258	3168.39	3556
Bmpr2	ENSMUST00000087435	Bmpr2-201	N.D.	ensembl	CUG	-87	uORF	82	144	15.0955	3.58645	0.315653	12.2116	86.2225	0	0	0.315653	0	4.24264	375	369.258	3168.39	3556
Bmpr2	ENSMUST00000087435	Bmpr2-201	N.D.	ensembl	CUG	113	uORF	91	144	15.0955	3.58645	0	12.2116	77.1141	0	0	0	0	7.77817	375	369.258	3168.39	3556
Bmpr2	ENSMUST00000087435	Bmpr2-201	1	ensembl	AUG	291	uORF	104	181	30.9167	5.10836	0	22.5648	116.073	6.11993	0	0	2.27743	10.253	375	369.258	3168.39	3556
Bmpr2	ENSMUST00000087435	Bmpr2-201	2	ensembl	AUG	186	uORF	110	181	25.25	5.10836	0	19.6657	102.441	1.81297	0	0	1.03397	9.89949	375	369.258	3168.39	3556
Bmpr2	ENSMUST00000087435	Bmpr2-201	N.D.	ensembl	AUG	-54	uORF	152	181	16.2744	1.52191	0	10.3532	43.4204	7.29883	0	0	2.89917	7.42462	375	369.258	3168.39	3556
Bmpr2	ENSMUST00000087435	Bmpr2-201	N.D.	ensembl	AUG	141	uORF	181	204	13.7804	0	0.40584	14.8945	58.6499	7.16262	0	0.40584	8.48124	14.8492	375	369.258	3168.39	3556
Bmpr2	ENSMUST00000087435	Bmpr2-201	1	ensembl	AUG	-31	uORF	204	275	22.0327	1.36458	0.40584	13.4619	119.675	1.04269	0	0	2.27743	24.3952	375	369.258	3168.39	3556
Bmpr2	ENSMUST00000087435	Bmpr2-201	N.D.	ensembl	CUG	-46	uORF	234	275	20.0835	0.857281	0	10.5627	42.5581	0.589448	0	0	0	3.88909	375	369.258	3168.39	3556
Bmpr2	ENSMUST00000087435	Bmpr2-201	N.D.	ensembl	CUG	172	uORF extending into CDS	254	481	110.934	7.01557	1.98411	52.3877	311.818	0.589448	0	0	0	3.53553	375	369.258	3168.39	3556
Bmpr2	ENSMUST00000087435	Bmpr2-201	N.D.	ensembl	CUG	60	uORF extending into CDS	353	481	101.594	6.15829	0.94696	47.0016	190.636	0	0	0.315653	0.621733	4.94975	375	369.258	3168.39	3556
Bmpr2	ENSMUST00000087435	Bmpr2-201	4	ensembl	CUG	-15	uORF	364	375	82.0085	0.349979	0.631307	28.3632	20.0327	20.5344	0.349979	0.631307	1.6557	4.24264	375	369.258	3168.39	3556
Fam117b	ENSMUST00000036540	Fam117b-001	N.D.	ensembl	CUG	-4	uORF extending into CDS	31	171	25.567	80.4111	10.2813	40.568	11.9396	0	0	0	0	1.06066	159	490.008	1804.59	5533
Fam117b	ENSMUST00000036540	Fam117b-001	N.D.	ensembl	CUG	163	uORF extending into CDS	46	171	24.3881	78.6612	10.2813	37.8784	9.23208	1.1789	1.04994	0.721493	2.68967	0.353553	159	490.008	1804.59	5533
Fam117b	ENSMUST00000036540	Fam117b-001	N.D.	ensembl	CUG	113	uORF extending into CDS	52	171	23.9349	73.4822	8.8383	36.2227	8.21678	0.906483	12.5799	1.93901	3.72363	1.76777	159	490.008	1804.59	5533
Fam117b	ENSMUST00000036540	Fam117b-001	N.D.	ensembl	CUG	-26	uORF extending into CDS	143	748	55.7604	20.6101	6.35816	18.6317	32.9582	0	0	0.315653	0	0	159	490.008	1804.59	5533
Wdr12	ENSMUST00000117438	Wdr12-002	N.D.	ensembl	CUG	153	uORF	492	560	28.2865	35.2385	7.84624	21.3281	73.6712	0	0	0	0	0	684	314.258	516.372	3252
Wdr12	ENSMUST00000117438	Wdr12-002	0	ensembl	AUG	-47	uORF	511	588	65.3677	133.881	13.1222	67.6877	102.012	0	0	0	0	1.41421	684	314.258	516.372	3252
Wdr12	ENSMUST00000117438	Wdr12-002	N.D.	ensembl	CUG	50	uORF	522	560	28.2865	35.2385	7.84624	21.3281	60.0687	0	1.87189	0	0	9.54594	684	314.258	516.372	3252
Wdr12	ENSMUST00000117438	Wdr12-002	6	ensembl	CUG	12	uORF	529	588	65.3677	131.659	12.3105	67.6877	76.87	1.81297	0.349979	2.57032	4.35213	7.07107	684	314.258	516.372	3252
Wdr12	ENSMUST00000117438	Wdr12-002	5	ensembl	AUG	-90	uORF	553	588	48.7317	102.928	6.53853	55.4626	47.7582	5.07724	3.93643	1.26261	0.621733	8.13173	684	314.258	516.372	3252
Wdr12	ENSMUST00000117438	Wdr12-002	N.D.	ensembl	CUG	-82	uORF	558	560	7.02641	0	0	7.23777	5.60043	8.65855	3.97176	0	9.10297	12.3744	684	314.258	516.372	3252
Wdr12	ENSMUST00000117438	Wdr12-002	3	ensembl	CUG	145	uORF	568	588	23.4817	63.2301	4.14859	17.7937	20.6477	20.3536	51.3855	2.29976	13.4483	6.01041	684	314.258	516.372	3252
Carf	ENSMUST00000027171	Carf-001	N.D.	ensembl	AUG	136	uORF extending into CDS	105	146	5.21345	0	0.721493	2.06793	11.2627	2.35779	0	0	1.03397	2.82843	128	35.6323	279.309	2543
Nbeal1	ENSMUST00000160834	Nbeal1-001	N.D.	ensembl	CUG	-104	uORF	19	123	5.07724	7.1729	0.315653	12.4211	55.8221	0	0	0	0	1.41421	210	302.608	3959.95	15613
Nbeal1	ENSMUST00000160834	Nbeal1-001	N.D.	ensembl	AUG	7	uORF extending into CDS	154	276	7.88828	14.8884	0.315653	8.90023	41.4809	0	0	0	0	3.18198	210	302.608	3959.95	15613
Cyp20a1	ENSMUST00000060608	Cyp20a1-001	N.D.	ensembl	CUG	-2	uORF extending into CDS	6	176	23.3008	60.4303	11.9948	18.0167	80.378	0	0	0	0	0	64	528.32	1392.98	2224
Abi2	ENSMUST00000052332	Abi2-201	N.D.	ensembl	CUG	-78	uORF	91	138	12.9655	32.4194	18.9392	16.3475	17.5107	0	0	0.721493	0	1.06066	185	379.713	4087.7	5773
Abi2	ENSMUST00000052332	Abi2-201	N.D.	ensembl	CUG	-28	uORF	121	138	12.9655	32.0694	17.406	16.3475	10.7713	0	0.349979	1.12733	0.621733	2.12132	185	379.713	4087.7	5773
Abi2	ENSMUST00000052332	Abi2-201	N.D.	ensembl	CUG	-76	uORF	127	138	12.9655	31.7194	15.2415	15.7258	5.78592	0	1.71456	11.2282	3.3114	3.88909	185	379.713	4087.7	5773
Abi2	ENSMUST00000052332	Abi2-201	N.D.	ensembl	CUG	30	uORF	134	148	17.4533	90.6471	6.49344	21.3146	1.41556	3.85372	2.60717	3.47219	3.72363	1.41421	185	379.713	4087.7	5773
Abi2	ENSMUST00000052332	Abi2-201	N.D.	ensembl	AUG	-16	uORF	138	179	18.179	89.4046	4.46424	22.7608	21.7281	14.189	74.8821	3.42709	17.3815	0.353553	185	379.713	4087.7	5773
Raph1	ENSMUST00000090293	Raph1-003	N.D.	ensembl	CUG		uORF extending into CDS	3	356	73.5331	42.4081	2.48013	62.7206	196.822	0	0	0	0	0	206	328.217	1605.99	2674
Raph1	ENSMUST00000090293	Raph1-003	N.D.	ensembl	CUG	-41	uORF extending into CDS	198	356	73.0799	42.4081	1.84883	62.7206	193.929	0	0	0	0	0	206	328.217	1605.99	2674
Nrp2	ENSMUST00000027112	Nrp2-005	N.D.	ensembl	CUG		uORF	1	63	14.6869	17.9322	14.7455	25.883	89.0276	NA	NA	NA	NA	NA	504	1620.7	6861.21	4217
Nrp2	ENSMUST00000027112	Nrp2-005	N.D.	ensembl	CUG	-9	uORF	21	101	28.061	43.58	10.7773	24.6463	101.029	0.589448	1.87189	0.40584	3.3114	15.2028	504	1620.7	6861.21	4217
Nrp2	ENSMUST00000027112	Nrp2-005	N.D.	ensembl	CUG	40	uORF	54	101	21.6241	29.8988	2.07429	11.3939	54.1917	1.35972	0	0.40584	3.5209	7.42462	504	1620.7	6861.21	4217
Nrp2	ENSMUST00000027112	Nrp2-005	N.D.	ensembl	CUG	-124	uORF	72	101	17.0001	27.8696	1.3528	7.87303	31.0188	15.3679	18.1249	1.3528	3.10866	4.59619	504	1620.7	6861.21	4217
Nrp2	ENSMUST00000027112	Nrp2-005	0	ensembl	CUG	-25	uORF	86	187	273.626	65.3267	8.20699	132.051	162.539	2.22159	0.699957	0	1.24347	4.24264	504	1620.7	6861.21	4217
Nrp2	ENSMUST00000027112	Nrp2-005	3	ensembl	AUG	5	uORF	104	187	271.405	64.1194	8.20699	129.564	141.306	27.791	6.5436	0	15.7393	0	504	1620.7	6861.21	4217
Nrp2	ENSMUST00000027112	Nrp2-005	9	ensembl	AUG	42	uORF	182	187	163.646	20.6261	5.09555	87.7454	28.9882	225.118	30.7561	7.07965	102.234	23.3345	504	1620.7	6861.21	4217
Nrp2	ENSMUST00000027112	Nrp2-005	7	ensembl	AUG	62	uORF	201	209	110.344	7.87285	7.75605	35.1887	57.0228	80.5595	5.80831	6.0876	22.3553	23.3345	504	1620.7	6861.21	4217
Nrp2	ENSMUST00000027112	Nrp2-005	1	ensembl	CUG	27	uORF	217	390	236.045	12.3872	41.8466	165.192	719.732	29.9679	1.71456	2.48013	14.2796	17.6777	504	1620.7	6861.21	4217
Nrp2	ENSMUST00000027112	Nrp2-005	5	ensembl	CUG	151	uORF	355	390	111.561	3.97176	25.5228	70.1679	229.357	50.817	0.857281	8.1168	19.0507	45.2548	504	1620.7	6861.21	4217
Nrp2	ENSMUST00000027112	Nrp2-005	5	ensembl	CUG	-12	uORF	359	427	127.112	5.72165	25.8385	83.6095	279.703	60.2905	2.09987	18.6686	51.3267	45.6084	504	1620.7	6861.21	4217
Ino80d	ENSMUST00000097718	Ino80d-003	N.D.	ensembl	CUG	142	uORF	354	389	6.11993	7.6802	5.45629	8.6975	6.58644	2.22159	1.01461	1.84883	1.6557	4.59619	743	229.659	6687.63	13676
Ino80d	ENSMUST00000097718	Ino80d-003	0	ensembl	AUG	-61	uORF	432	716	43.2928	13.6812	4.23877	52.7864	291.756	0.453241	0	0	0.621733	3.53553	743	229.659	6687.63	13676
Ino80d	ENSMUST00000097718	Ino80d-003	N.D.	ensembl	CUG	-49	uORF	456	716	42.7033	12.1593	4.23877	52.7864	279.725	1.49593	0	0	0	6.01041	743	229.659	6687.63	13676
Ino80d	ENSMUST00000097718	Ino80d-003	N.D.	ensembl	CUG	-52	uORF	532	579	12.3761	4.79371	0.40584	14.4958	98.1328	1.81297	0	0	2.89917	6.71751	743	229.659	6687.63	13676
Ino80d	ENSMUST00000097718	Ino80d-003	N.D.	ensembl	CUG	65	uORF	561	716	34.0001	8.53748	2.79579	44.7107	138.322	3.4451	0.507303	0.40584	4.55487	4.94975	743	229.659	6687.63	13676
Ino80d	ENSMUST00000097718	Ino80d-003	3	ensembl	AUG	52	uORF	585	716	22.9838	5.96564	2.38995	31.2556	109.304	3.26428	0	0	3.5209	4.94975	743	229.659	6687.63	13676
Ino80d	ENSMUST00000097718	Ino80d-003	N.D.	ensembl	CUG	47	uORF	610	708	17.7703	4.60105	2.07429	15.9353	74.0714	0.589448	0	0	0	1.76777	743	229.659	6687.63	13676
Ino80d	ENSMUST00000097718	Ino80d-003	N.D.	ensembl	CUG	-69	uORF	649	708	15.8212	0.699957	0.721493	9.52197	66.6552	0	0	0	0	4.94975	743	229.659	6687.63	13676
Ndufs1	ENSMUST00000027111	Ndufs1-001	N.D.	ensembl	CUG	121	uORF	130	162	10.0629	19.6821	11.7243	14.2863	17.6344	1.35972	2.92182	2.79579	0.621733	2.12132	243	3218.23	3823.95	2662
Eef1b2	ENSMUST00000129339	Eef1b2-001	N.D.	ensembl	AUG	142	uORF	112	213	14.0528	6.0363	1.21752	2.89917	13.8465	0	0	0	0	1.76777	388	15827.3	14650.4	1940
Eef1b2	ENSMUST00000129339	Eef1b2-001	N.D.	ensembl	CUG	133	uORF	164	175	5.71131	0.857281	0.81168	2.27743	2.43087	3.58131	0.857281	0.81168	1.6557	1.41421	388	15827.3	14650.4	1940
Eef1b2	ENSMUST00000129339	Eef1b2-001	0	ensembl	CUG	104	uORF extending into CDS	299	403	7176.69	6823.56	770.104	4512.61	3708.55	1.04269	0	0	0	0	388	15827.3	14650.4	1940
Eef1b2	ENSMUST00000129339	Eef1b2-001	0	ensembl	CUG	127	uORF extending into CDS	323	403	7175.64	6823.21	770.104	4512.61	3685.53	1.04269	14.3811	1.12733	2.89917	32.8805	388	15827.3	14650.4	1940
Gpr1	ENSMUST00000050536	Gpr1-001	N.D.	ensembl	CUG	-75	uORF extending into CDS	442	582	17.7257	2.22186	0	5.1766	3.23139	0	0	0	0	0	557	26.9737	55.8638	1941
Gpr1	ENSMUST00000050536	Gpr1-001	N.D.	ensembl	CUG	182	uORF extending into CDS	466	582	17.7257	2.22186	0	5.1766	2.15426	0	0	0	0	0	557	26.9737	55.8638	1941
Zdbf2	ENSMUST00000114132	Zdbf2-001	N.D.	ensembl	AUG	137	uORF	215	256	7.88828	9.74474	0	6.6228	13.2933	0	0	0	0	3.18198	517	3090.73	17652.2	12630
Zdbf2	ENSMUST00000114132	Zdbf2-001	N.D.	ensembl	AUG	119	uORF	230	256	6.39235	7.36555	0	6.6228	7.69286	5.9391	0.507303	0	6.6228	3.18198	517	3090.73	17652.2	12630
Zdbf2	ENSMUST00000114132	Zdbf2-001	1	ensembl	AUG	66	uORF	292	363	25.2523	19.4541	2.07429	28.3699	158.14	0	0	0	0	24.7487	517	3090.73	17652.2	12630
Zdbf2	ENSMUST00000114132	Zdbf2-001	8	ensembl	AUG	-79	uORF	308	346	23.3032	19.1042	1.66845	26.7142	11.6629	13.3741	11.652	0.94696	22.1594	1.06066	517	3090.73	17652.2	12630
Zdbf2	ENSMUST00000114132	Zdbf2-001	N.D.	ensembl	CUG	-79	uORF	314	346	9.92904	6.78759	0.721493	3.5209	10.2474	1.76834	1.01461	0	2.89917	0.353553	517	3090.73	17652.2	12630
Zdbf2	ENSMUST00000114132	Zdbf2-001	N.D.	ensembl	AUG	-103	uORF	317	346	9.33959	6.78759	0.721493	2.27743	9.90895	1.76834	0	0	1.24347	0.353553	517	3090.73	17652.2	12630
Zdbf2	ENSMUST00000114132	Zdbf2-001	N.D.	ensembl	AUG	-37	uORF	322	363	9.06717	6.78759	1.12733	2.27743	78.8095	3.98993	2.37919	0.721493	0	0	517	3090.73	17652.2	12630
Zdbf2	ENSMUST00000114132	Zdbf2-001	N.D.	ensembl	CUG	139	uORF	371	379	6.25614	3.04382	4.23877	4.55487	52.7143	1.76834	0	1.12733	0	22.6274	517	3090.73	17652.2	12630
Zdbf2	ENSMUST00000114132	Zdbf2-001	N.D.	ensembl	CUG	-29	uORF	375	383	7.79669	3.39379	3.42709	5.79833	42.2522	4.48779	1.52191	1.3528	2.27743	31.8198	517	3090.73	17652.2	12630
Zdbf2	ENSMUST00000114132	Zdbf2-001	N.D.	ensembl	CUG	-75	uORF	383	442	109.706	84.1995	1.57827	111.364	48.4969	1.94917	0.349979	0.315653	2.27743	10.253	517	3090.73	17652.2	12630
Zdbf2	ENSMUST00000114132	Zdbf2-001	10	ensembl	AUG	214	uORF extending into CDS	396	569	117.685	84.7068	1.26261	116.541	86.0696	91.3904	45.3266	0.631307	99.9773	3.53553	517	3090.73	17652.2	12630
Zdbf2	ENSMUST00000114132	Zdbf2-001	N.D.	ensembl	CUG	252	uORF extending into CDS	447	569	11.5612	0.857281	0	8.07577	56.1279	0	0	0	0	0	517	3090.73	17652.2	12630
Zdbf2	ENSMUST00000114132	Zdbf2-001	N.D.	ensembl	AUG	56	uORF extending into CDS	507	569	7.57124	0.857281	0	7.0418	27.7255	1.1789	0	0	0.621733	3.53553	517	3090.73	17652.2	12630
Adam23	ENSMUST00000087374	Adam23-001	N.D.	ensembl	CUG	-60	uORF	42	191	14.553	42.3761	7.21493	15.3203	28.7734	0	0	0	0	0	317	537.786	5714.3	6427
Adam23	ENSMUST00000087374	Adam23-001	N.D.	ensembl	CUG	-11	uORF	63	191	14.553	42.3761	7.21493	15.3203	20.6184	0.906483	1.04994	0.315653	0	4.59619	317	537.786	5714.3	6427
Adam23	ENSMUST00000087374	Adam23-001	N.D.	ensembl	CUG	0	uORF	80	232	15.9574	72.6922	7.07965	15.523	14.4941	6.21152	9.43009	2.16448	6.6228	0.707107	317	537.786	5714.3	6427
Adam23	ENSMUST00000087374	Adam23-001	N.D.	ensembl	CUG	13	uORF	122	232	8.38614	60.883	3.382	5.58883	13.0785	0	0	0	0	0.707107	317	537.786	5714.3	6427
Adam23	ENSMUST00000087374	Adam23-001	N.D.	ensembl	CUG	112	uORF	191	232	7.9329	50.4029	1.93901	4.9671	2.83113	1.35972	0	0.40584	0	0	317	537.786	5714.3	6427
Adam23	ENSMUST00000087374	Adam23-001	N.D.	ensembl	CUG	94	uORF	198	317	25.8841	55.232	2.16448	8.069	29.0793	1.35972	0	0.40584	0	0	317	537.786	5714.3	6427
Adam23	ENSMUST00000087374	Adam23-001	N.D.	ensembl	AUG	217	uORF	215	232	5.66669	50.4029	1.12733	4.9671	1.754	3.58131	43.7727	0.40584	4.34537	0.353553	317	537.786	5714.3	6427
Adam23	ENSMUST00000087374	Adam23-001	2	ensembl	AUG	44	uORF extending into CDS	310	531	49.7274	14.4518	1.84883	33.9452	200.148	4.07917	1.55724	0.315653	1.03397	0.353553	317	537.786	5714.3	6427
Fastkd2	ENSMUST00000027103	Fastkd2-001	9	ensembl	AUG	206	uORF	39	104	75.0666	80.7224	20.8331	64.5858	4.92356	44.1969	66.534	10.8675	43.6699	2.12132	166	616.082	2089.07	4487
Fastkd2	ENSMUST00000027103	Fastkd2-001	5	ensembl	AUG	-47	uORF	51	104	20.943	10.4094	7.48549	11.3872	3.16956	12.9186	4.95103	6.04251	9.52197	0.707107	166	616.082	2089.07	4487
Fastkd2	ENSMUST00000027103	Fastkd2-001	N.D.	ensembl	CUG	-139	uORF	69	104	6.84559	2.53651	1.03715	1.24347	2.43087	0	0	0	0	0	166	616.082	2089.07	4487
Fastkd2	ENSMUST00000027103	Fastkd2-001	N.D.	ensembl	AUG	205	uORF	92	154	14.8701	5.93031	4.0584	4.76437	63.0203	4.17076	1.52191	1.03715	1.24347	0	166	616.082	2089.07	4487
Klf7	ENSMUST00000114086	Klf7-001	N.D.	ensembl	AUG	87	uORF	28	144	12.4207	18.3176	17.6315	11.5899	44.2828	0	0.349979	0	0	0.707107	491	161.751	3117.53	7665
Klf7	ENSMUST00000114086	Klf7-001	N.D.	ensembl	CUG	191	uORF	156	326	21.2624	13.8738	4.7348	24.6328	65.9783	1.49593	1.71456	0.721493	3.3114	4.24264	491	161.751	3117.53	7665
Klf7	ENSMUST00000114086	Klf7-001	N.D.	ensembl	CUG	102	uORF	194	349	19.6303	12.1593	3.60747	21.3214	39.2974	4.76021	1.55724	1.75864	2.27743	4.94975	491	161.751	3117.53	7665
Klf7	ENSMUST00000114086	Klf7-001	N.D.	ensembl	CUG	-92	uORF	205	357	15.4595	10.602	1.84883	18.4222	24.0646	0	0	0	0.621733	4.94975	491	161.751	3117.53	7665
Klf7	ENSMUST00000114086	Klf7-001	N.D.	ensembl	CUG	34	uORF	210	326	15.4595	10.252	1.84883	18.4222	16.9249	0	0.857281	0	1.24347	5.65685	491	161.751	3117.53	7665
Klf7	ENSMUST00000114086	Klf7-001	N.D.	ensembl	CUG	230	uORF	219	326	14.4168	7.6802	1.84883	15.523	9.17025	11.425	9.39476	1.12733	15.9353	2.47487	491	161.751	3117.53	7665
Klf7	ENSMUST00000114086	Klf7-001	N.D.	ensembl	CUG	-93	uORF	357	407	53.8606	37.7364	11.2282	65.8293	55.6984	0	0	0	0	0	491	161.751	3117.53	7665
Klf7	ENSMUST00000114086	Klf7-001	N.D.	ensembl	CUG	3	uORF	384	407	53.8606	36.8791	11.2282	65.8293	19.6031	3.40048	2.41452	5.68176	9.9342	7.07107	491	161.751	3117.53	7665
Klf7	ENSMUST00000114086	Klf7-001	8	ensembl	AUG	22	uORF extending into CDS	388	504	75.5739	58.6258	13.7535	78.6694	64.592	39.3075	29.8988	3.20163	49.2723	3.18198	491	161.751	3117.53	7665
Klf7	ENSMUST00000114086	Klf7-001	N.D.	ensembl	CUG	-108	uORF	392	421	23.3008	13.8385	5.23083	19.0507	20.6803	1.1789	0.857281	0	2.68967	1.06066	491	161.751	3117.53	7665
Klf7	ENSMUST00000114086	Klf7-001	N.D.	ensembl	CUG	151	uORF extending into CDS	421	504	18.0428	18.1602	8.20699	17.8005	41.1425	11.378	4.63638	3.20163	11.7994	2.12132	491	161.751	3117.53	7665
Klf7	ENSMUST00000114086	Klf7-001	N.D.	ensembl	CUG	26	uORF extending into CDS	442	504	9.83745	6.85825	3.87803	6.00107	35.2655	0.589448	0.699957	1.12733	3.3114	2.82843	491	161.751	3117.53	7665
Mettl21a	ENSMUST00000053469	Mettl21a-002	0	ensembl	AUG	118	uORF extending into CDS	718	783	49.0041	79.6052	14.0691	52.9892	35.6039	0	0	0	0	0	750	149.913	469.082	2667
Fzd5	ENSMUST00000063982	Fzd5-201	N.D.	ensembl	CUG	208	uORF	17	643	232.827	99.6566	61.7328	225.648	470.573	0	5.65099	0.315653	0	0	872	865.052	6536.21	6913
Fzd5	ENSMUST00000063982	Fzd5-201	N.D.	ensembl	CUG	-35	uORF	37	261	58.9355	55.7073	49.6478	114.27	32.0048	0	0.349979	9.55979	0	0.707107	872	865.052	6536.21	6913
Fzd5	ENSMUST00000063982	Fzd5-201	N.D.	ensembl	CUG	214	uORF	64	261	57.7566	45.8919	30.9791	114.27	22.3724	25.2077	9.58742	16.2787	40.7843	0.707107	872	865.052	6536.21	6913
Fzd5	ENSMUST00000063982	Fzd5-201	N.D.	ensembl	CUG	-60	uORF	149	643	186.313	52.0502	13.0771	130.003	438.353	2.53862	0	0	3.1019	0	872	865.052	6536.21	6913
Fzd5	ENSMUST00000063982	Fzd5-201	N.D.	ensembl	CUG	-62	uORF	152	643	184.227	52.0502	13.0771	126.901	438.353	1.94917	0	0	2.27743	0.353553	872	865.052	6536.21	6913
Fzd5	ENSMUST00000063982	Fzd5-201	N.D.	ensembl	CUG	162	uORF	169	261	9.29262	15.2737	1.62336	12.2116	9.23208	0	0	0	0.621733	0	872	865.052	6536.21	6913
Fzd5	ENSMUST00000063982	Fzd5-201	N.D.	ensembl	CUG	-45	uORF	191	643	182.278	50.6502	13.0771	121.934	437.676	0	0	0	0	0	872	865.052	6536.21	6913
Fzd5	ENSMUST00000063982	Fzd5-201	N.D.	ensembl	AUG	106	uORF	220	261	9.29262	15.2737	1.62336	10.5559	6.00069	0	0	0	0	3.18198	872	865.052	6536.21	6913
Fzd5	ENSMUST00000063982	Fzd5-201	N.D.	ensembl	CUG	127	uORF	243	428	76.9242	18.7029	6.13269	71.4114	104.934	2.26621	3.23647	0	1.6557	1.06066	872	865.052	6536.21	6913
Fzd5	ENSMUST00000063982	Fzd5-201	N.D.	ensembl	CUG	-9	uORF	254	643	175.841	36.3911	12.6712	115.933	428.444	2.26621	1.01461	1.21752	4.55487	0	872	865.052	6536.21	6913
Fzd5	ENSMUST00000063982	Fzd5-201	N.D.	ensembl	CUG	30	uORF	285	428	69.1275	16.831	3.69765	64.1668	94.8103	0	0	0.81168	0.621733	1.41421	872	865.052	6536.21	6913
Fzd5	ENSMUST00000063982	Fzd5-201	N.D.	ensembl	CUG	-36	uORF	314	643	170.583	34.5192	10.3264	110.756	413.612	0.453241	0	0	2.68967	1.06066	872	865.052	6536.21	6913
Fzd5	ENSMUST00000063982	Fzd5-201	N.D.	ensembl	CUG	171	uORF	370	471	72.9366	25.5964	2.25467	65.6198	160.388	0.453241	0	0	0	14.8492	872	865.052	6536.21	6913
Fzd5	ENSMUST00000063982	Fzd5-201	N.D.	ensembl	CUG	118	uORF	376	471	71.8939	25.0891	2.25467	65.6198	146.633	5.12186	1.36458	0	1.24347	9.89949	872	865.052	6536.21	6913
Fzd5	ENSMUST00000063982	Fzd5-201	N.D.	ensembl	CUG	57	uORF	386	643	158.752	31.7901	8.88339	104.958	341.512	1.63214	0.349979	0.40584	1.03397	6.01041	872	865.052	6536.21	6913
Fzd5	ENSMUST00000063982	Fzd5-201	7	ensembl	AUG	168	uORF	397	471	60.0627	22.3246	1.84883	62.0989	119.584	48.1845	5.65099	0	47.1908	6.36396	872	865.052	6536.21	6913
Fzd5	ENSMUST00000063982	Fzd5-201	N.D.	ensembl	AUG	134	uORF	448	471	9.33959	9.78007	0	4.97386	99.7046	1.49593	0	0	0	18.0312	872	865.052	6536.21	6913
Fzd5	ENSMUST00000063982	Fzd5-201	N.D.	ensembl	CUG	167	uORF	464	643	93.4757	7.55821	6.62872	42.4468	261.349	1.76834	0	0	2.48693	26.163	872	865.052	6536.21	6913
Fzd5	ENSMUST00000063982	Fzd5-201	N.D.	ensembl	CUG	58	uORF	471	527	50.9086	7.0509	1.44299	28.5727	136.568	0.453241	0.507303	0	0.621733	31.8198	872	865.052	6536.21	6913
Fzd5	ENSMUST00000063982	Fzd5-201	N.D.	ensembl	CUG	103	uORF	487	516	47.3273	6.0363	1.12733	22.1526	48.0055	3.3089	0.507303	0.40584	2.27743	14.1421	872	865.052	6536.21	6913
Fzd5	ENSMUST00000063982	Fzd5-201	N.D.	ensembl	CUG	-8	uORF	490	516	45.3781	5.529	0.721493	21.5309	40.2508	1.94917	0.349979	0.81168	4.34537	9.19239	872	865.052	6536.21	6913
Fzd5	ENSMUST00000063982	Fzd5-201	7	ensembl	AUG	148	uORF	495	527	20.5814	5.17902	0.315653	10.1437	42.2196	37.8985	1.01461	0	12.2184	11.3137	872	865.052	6536.21	6913
Fzd5	ENSMUST00000063982	Fzd5-201	4	ensembl	CUG	114	uORF extending into CDS	543	1013	222.354	30.4768	15.8729	67.0863	429.456	32.5488	0	0.721493	9.73147	1.06066	872	865.052	6536.21	6913
Fzd5	ENSMUST00000063982	Fzd5-201	N.D.	ensembl	CUG	-110	uORF extending into CDS	567	1013	191.709	30.4768	13.9338	57.3548	427.702	0	0	0	0	1.41421	872	865.052	6536.21	6913
Fzd5	ENSMUST00000063982	Fzd5-201	N.D.	ensembl	CUG	6	uORF extending into CDS	580	1041	215.146	30.4768	15.0612	67.0931	488.386	0	0	0.81168	0	3.18198	872	865.052	6536.21	6913
Fzd5	ENSMUST00000063982	Fzd5-201	N.D.	ensembl	CUG	-67	uORF extending into CDS	594	1013	189.941	30.4768	13.1222	57.3548	420.009	0.906483	0	0.40584	0	0	872	865.052	6536.21	6913
Fzd5	ENSMUST00000063982	Fzd5-201	N.D.	ensembl	CUG	-8	uORF extending into CDS	676	1041	205.128	29.9695	6.89928	62.1192	375.577	0	0	0	0.621733	0	872	865.052	6536.21	6913
Fzd5	ENSMUST00000063982	Fzd5-201	N.D.	ensembl	CUG	-32	uORF	683	736	5.34966	0.507303	0.315653	1.03397	32.5873	0	0.507303	0	0	0.353553	872	865.052	6536.21	6913
Plekhm3	ENSMUST00000097713	Plekhm3-001	N.D.	ensembl	CUG	89	uORF	35	235	6.57317	11.1093	6.44835	5.79833	33.8499	0	0	0	0	0	361	141.531	1151.6	8563
Plekhm3	ENSMUST00000097713	Plekhm3-001	N.D.	ensembl	CUG	-27	uORF	111	284	9.248	15.2384	6.13269	8.07577	47.4523	0	0	0	0	0	361	141.531	1151.6	8563
Plekhm3	ENSMUST00000097713	Plekhm3-001	N.D.	ensembl	CUG	20	uORF	125	235	6.57317	11.1093	5.72685	5.79833	33.8499	0	0	0	0	0	361	141.531	1151.6	8563
Plekhm3	ENSMUST00000097713	Plekhm3-001	N.D.	ensembl	CUG	27	uORF	135	284	9.248	15.2384	6.13269	8.07577	45.6983	0	0	0	0	1.41421	361	141.531	1151.6	8563
Plekhm3	ENSMUST00000097713	Plekhm3-001	N.D.	ensembl	CUG	196	uORF	177	284	7.47966	13.8738	5.09555	8.07577	29.6032	0	0	0	0	2.82843	361	141.531	1151.6	8563
Plekhm3	ENSMUST00000097713	Plekhm3-001	N.D.	ensembl	CUG	15	uORF	180	284	7.47966	13.8738	5.09555	8.07577	28.1876	0	0	0	0	1.41421	361	141.531	1151.6	8563
Plekhm3	ENSMUST00000097713	Plekhm3-001	N.D.	ensembl	CUG	78	uORF	189	284	7.47966	13.8738	4.68971	8.07577	26.7721	2.85566	4.63638	2.34485	5.1766	0.353553	361	141.531	1151.6	8563
Plekhm3	ENSMUST00000097713	Plekhm3-001	N.D.	ensembl	CUG	144	uORF extending into CDS	329	376	8.93097	6.28028	1.89392	7.0418	13.7554	0.589448	0	1.26261	0	0.707107	361	141.531	1151.6	8563
Plekhm3	ENSMUST00000097713	Plekhm3-001	N.D.	ensembl	CUG	142	uORF extending into CDS	354	380	8.93097	6.28028	0.631307	7.0418	12.4016	0	0	0	0	2.12132	361	141.531	1151.6	8563
Idh1	ENSMUST00000097709	Idh1-001	0	ensembl	AUG	-3	uORF	6	137	87.0388	249.619	61.1466	97.1052	72.3532	0	0	0	0	0	209	1943.23	2505.96	2303
Idh1	ENSMUST00000097709	Idh1-001	N.D.	ensembl	CUG	248	uORF	100	198	118.864	301.634	156.79	153.21	94.0488	1.1789	1.87189	5.05045	0.621733	2.47487	209	1943.23	2505.96	2303
Idh1	ENSMUST00000097709	Idh1-001	N.D.	ensembl	CUG	-6	uORF	106	198	117.685	299.762	151.739	152.588	91.4943	0.589448	0.349979	2.79579	0	0	209	1943.23	2505.96	2303
Idh1	ENSMUST00000097709	Idh1-001	10	ensembl	AUG	-100	uORF	134	142	91.0733	245.49	42.6132	107.046	19.294	79.7399	241.432	34.9022	94.8277	17.3241	209	1943.23	2505.96	2303
Idh1	ENSMUST00000097709	Idh1-001	0	ensembl	CUG	-25	uORF	137	142	40.3455	37.945	15.8278	47.8329	8.70816	42.8841	40.5169	14.7004	49.0763	8.13173	209	1943.23	2505.96	2303
Pikfyve	ENSMUST00000097707	Pikfyve-202	0	ensembl	AUG	67	uORF extending into CDS	89	190	44.3355	66.8839	3.15653	49.0493	188.332	0	0	0	0	20.5061	94	603.034	2992.56	6642
Map2	ENSMUST00000114015	Map2-003	N.D.	ensembl	CUG	-81	uORF	187	273	5.48586	2.92182	0.40584	0	7.01599	0	0	0	0	0	461	129.519	456.609	5441
Map2	ENSMUST00000114015	Map2-003	N.D.	ensembl	CUG	-152	uORF extending into CDS	277	480	41.8438	14.1531	0.40584	29.3836	20.1889	4.30697	3.04382	0	4.9671	0	461	129.519	456.609	5441
Map2	ENSMUST00000114015	Map2-003	N.D.	ensembl	CUG	-37	uORF extending into CDS	280	480	39.6222	13.1385	0.40584	28.3496	20.1889	3.26428	3.04382	0	4.9671	0	461	129.519	456.609	5441
Map2	ENSMUST00000114015	Map2-003	N.D.	ensembl	CUG	-14	uORF	326	388	11.9228	5.30101	0.40584	6.21057	1.41556	0.453241	2.72917	0	1.03397	0	461	129.519	456.609	5441
Map2	ENSMUST00000114015	Map2-003	N.D.	ensembl	CUG	1	uORF extending into CDS	454	480	23.9819	4.95103	0	17.5842	10.4329	0	0	0	0	1.06066	461	129.519	456.609	5441
Rpe	ENSMUST00000113995	Rpe-002	N.D.	ensembl	CUG	-12	uORF extending into CDS	31	258	97.2848	65.1567	25.6581	78.4464	123.024	0	0	0	0	0.707107	77	379.081	1124.77	2714
Lancl1	ENSMUST00000113979	Lancl1-002	N.D.	ensembl	CUG		uORF	5	253	10.0629	36.9338	9.37942	17.7937	51.7608	0	0	0	0	0	298	774.425	1225.38	4462
Lancl1	ENSMUST00000113979	Lancl1-002	N.D.	ensembl	CUG	-66	uORF	20	253	10.0629	36.9338	9.37942	17.7937	51.7608	0	0	0	0	0	298	774.425	1225.38	4462
Lancl1	ENSMUST00000113979	Lancl1-002	N.D.	ensembl	CUG	-41	uORF extending into CDS	276	335	108.165	72.4836	3.92312	188.385	94.166	0	0	0	0.621733	1.06066	298	774.425	1225.38	4462
Ikzf2	ENSMUST00000027146	Ikzf2-201	N.D.	ensembl	CUG	-20	uORF extending into CDS	270	299	8.20531	0.507303	0.721493	4.55487	0	0	0	0	0	0.353553	283	39.3498	1011.99	9418
Bard1	ENSMUST00000027393	Bard1-001	N.D.	ensembl	CUG	-46	uORF	207	317	21.307	113.704	33.4593	21.7268	27.7581	0.453241	0	2.79579	1.6557	0.707107	340	723.3	2351.48	5660
Bard1	ENSMUST00000027393	Bard1-001	N.D.	ensembl	CUG	248	uORF extending into CDS	317	490	31.6893	23.7246	5.27592	45.3392	34.2794	3.85372	1.36458	0.721493	1.8652	0.707107	340	723.3	2351.48	5660
Bard1	ENSMUST00000027393	Bard1-001	N.D.	ensembl	CUG	-81	uORF extending into CDS	332	490	23.9819	22.36	4.14859	39.9531	32.5873	0.589448	0.349979	0.81168	0.621733	1.06066	340	723.3	2351.48	5660
Atic	ENSMUST00000027384	Atic-001	N.D.	ensembl	CUG	112	uORF extending into CDS	33	191	649.666	873.383	391.591	524.323	342.528	1.63214	3.97176	6.80909	0	4.24264	107	5760.75	6784.27	2846
Atic	ENSMUST00000027384	Atic-001	N.D.	ensembl	CUG	204	uORF	52	84	15.1401	112.095	250.268	16.7665	138.751	0	2.57184	0.94696	1.03397	15.2028	107	5760.75	6784.27	2846
Atic	ENSMUST00000027384	Atic-001	N.D.	ensembl	CUG	75	uORF	73	84	10.3353	30.1462	55.059	9.9342	47.7582	8.52235	11.4946	19.4803	5.79157	24.7487	107	5760.75	6784.27	2846
Fn1	ENSMUST00000055226	Fn1-201	N.D.	ensembl	CUG	-1	uORF	11	46	137.856	227.927	878.869	108.465	1118.39	0.589448	10.4447	0.40584	0	283.196	190	46418.5	231976	8313
Fn1	ENSMUST00000055226	Fn1-201	0	ensembl	CUG	-132	uORF extending into CDS	62	373	3610.91	2780.08	695.7	4550.81	8647.66	5.07724	4.56572	3.96821	2.27743	317.844	190	46418.5	231976	8313
Fn1	ENSMUST00000055226	Fn1-201	6	ensembl	CUG	61	uORF extending into CDS	120	350	3125.34	2133.58	527.682	4379.62	5006.93	154.445	418.035	34.5866	242.144	65.0538	190	46418.5	231976	8313
Fn1	ENSMUST00000055226	Fn1-201	1	ensembl	CUG	100	uORF extending into CDS	156	350	2837.16	1467.37	212.209	3984.29	4149.1	70.5413	78.1186	39.9527	99.8016	39.9515	190	46418.5	231976	8313
Mreg	ENSMUST00000048860	Mreg-201	N.D.	ensembl	AUG	30	uORF extending into CDS	88	294	8.24993	13.3859	2.07429	17.1787	25.3272	0	0	0	0	0	197	140.622	1843.99	2494
Mreg	ENSMUST00000048860	Mreg-201	N.D.	ensembl	CUG	103	uORF extending into CDS	124	294	8.24993	8.52148	2.07429	16.1448	25.3272	0	0.349979	0.315653	0	0.707107	197	140.622	1843.99	2494
Xrcc5	ENSMUST00000027379	Xrcc5-201	N.D.	ensembl	AUG		uORF	1	66	6.61779	8.53748	11.589	2.89917	10.0001	NA	NA	NA	NA	NA	127	2914.87	2938.41	2556
Xrcc5	ENSMUST00000027379	Xrcc5-201	N.D.	ensembl	AUG	180	uORF	14	115	16.9531	18.2822	27.6873	10.1505	42.0667	0.589448	0.857281	0	0.621733	0	127	2914.87	2938.41	2556
Xrcc5	ENSMUST00000027379	Xrcc5-201	N.D.	ensembl	CUG	-69	uORF	43	66	6.02835	6.31562	10.4617	2.27743	5.5386	0.453241	0.507303	2.25467	0	1.41421	127	2914.87	2938.41	2556
Xrcc5	ENSMUST00000027379	Xrcc5-201	N.D.	ensembl	CUG	-56	uORF	49	66	5.5751	5.80831	7.07965	2.27743	4.12303	0	0	3.78784	0	0.707107	127	2914.87	2938.41	2556
Xrcc5	ENSMUST00000027379	Xrcc5-201	N.D.	ensembl	CUG	-11	uORF extending into CDS	66	140	10.3353	14.5384	20.3371	9.52873	33.4203	4.35159	6.15829	2.07429	2.27743	4.24264	127	2914.87	2938.41	2556
Smarcal1	ENSMUST00000047615	Smarcal1-001	0	ensembl	AUG	12	uORF	29	76	60.5206	132.875	16.2787	35.8104	23.2315	0	0	0	0	4.94975	247	685.627	1077.79	3060
Smarcal1	ENSMUST00000047615	Smarcal1-001	1	ensembl	AUG	98	uORF	35	76	60.5206	132.875	16.2787	35.8104	16.2155	3.58131	5.14369	2.79579	2.89917	3.53553	247	685.627	1077.79	3060
Smarcal1	ENSMUST00000047615	Smarcal1-001	N.D.	ensembl	AUG	224	uORF	50	76	13.7804	8.57281	5.27592	12.4144	12.0925	37.1728	27.3977	4.23877	25.2477	1.76777	247	685.627	1077.79	3060
Smarcal1	ENSMUST00000047615	Smarcal1-001	N.D.	ensembl	AUG	140	uORF	227	241	14.1444	2.57184	1.75864	24.849	19.3558	14.0998	4.25107	1.75864	16.1448	12.0208	247	685.627	1077.79	3060
Igfbp2	ENSMUST00000047328	Igfbp2-001	N.D.	ensembl	CUG	-84	uORF extending into CDS	22	390	4547.76	1902.43	1472.48	1822.84	4098.52	0.453241	8.29349	8.61283	6.00107	132.583	78	7982.69	16228.2	1308
Igfbp5	ENSMUST00000027377	Igfbp5-001	N.D.	ensembl	CUG	-18	uORF	38	181	52.8601	71.729	179.968	113.432	427.185	0.589448	0.699957	0.315653	0	1.06066	746	2539.62	29455.7	6007
Igfbp5	ENSMUST00000027377	Igfbp5-001	N.D.	ensembl	CUG	18	uORF	46	150	44.6995	60.199	121.256	80.3184	322.098	5.21345	6.63026	0.40584	1.6557	0.353553	746	2539.62	29455.7	6007
Igfbp5	ENSMUST00000027377	Igfbp5-001	N.D.	ensembl	CUG	56	uORF	100	150	32.0063	49.6323	115.168	75.7635	238.336	3.3089	1.90722	2.48013	5.79157	13.0815	746	2539.62	29455.7	6007
Igfbp5	ENSMUST00000027377	Igfbp5-001	N.D.	ensembl	CUG	112	uORF	130	150	21.3986	35.9865	96.8605	64.7953	152.266	7.20724	11.1447	35.9845	20.4969	22.981	746	2539.62	29455.7	6007
Igfbp5	ENSMUST00000027377	Igfbp5-001	0	ensembl	CUG	-51	uORF	188	292	1675.44	270.477	178.479	1067.67	371.034	8.56931	3.97176	2.25467	3.7304	2.12132	746	2539.62	29455.7	6007
Igfbp5	ENSMUST00000027377	Igfbp5-001	N.D.	ensembl	CUG	-3	uORF	263	292	11.742	4.32174	19.4803	22.1458	96.4113	9.65662	3.2718	14.2495	14.6986	0	746	2539.62	29455.7	6007
Igfbp5	ENSMUST00000027377	Igfbp5-001	N.D.	ensembl	CUG	-86	uORF	268	327	40.3455	3.14981	24.4406	56.6993	178.882	0	0	0	0	2.47487	746	2539.62	29455.7	6007
Igfbp5	ENSMUST00000027377	Igfbp5-001	N.D.	ensembl	CUG	23	uORF	285	320	32.4126	2.79983	22.0957	47.799	104.566	1.04269	0.349979	2.66051	7.44727	25.8094	746	2539.62	29455.7	6007
Igfbp5	ENSMUST00000027377	Igfbp5-001	N.D.	ensembl	CUG	-65	uORF	292	327	38.7134	2.79983	19.9313	49.252	88.0091	2.67483	0.699957	3.29181	3.5209	24.7487	746	2539.62	29455.7	6007
Igfbp5	ENSMUST00000027377	Igfbp5-001	0	ensembl	CUG	-166	uORF	408	461	119.862	9.39476	9.92054	95.8549	339.703	21.6687	0.857281	3.51728	20.0779	6.36396	746	2539.62	29455.7	6007
Igfbp5	ENSMUST00000027377	Igfbp5-001	N.D.	ensembl	CUG	-23	uORF	431	556	146.249	44.02	47.8891	168.672	512.773	0.589448	0.349979	0	1.6557	36.0624	746	2539.62	29455.7	6007
Igfbp5	ENSMUST00000027377	Igfbp5-001	0	ensembl	CUG	80	uORF	461	556	135.958	43.1627	43.2896	161.427	257.018	21.6687	1.87189	3.24672	31.6746	46.669	746	2539.62	29455.7	6007
Igfbp5	ENSMUST00000027377	Igfbp5-001	2	ensembl	CUG	132	uORF	476	556	76.5696	21.66	29.1303	97.0578	141.742	64.2851	3.74377	17.6315	65.6063	27.9307	746	2539.62	29455.7	6007
Igfbp5	ENSMUST00000027377	Igfbp5-001	0	ensembl	CUG	82	uORF	504	590	103.907	9.8154	11.6341	91.8812	246.549	9.612	3.62178	0.40584	13.8606	0.353553	746	2539.62	29455.7	6007
Igfbp5	ENSMUST00000027377	Igfbp5-001	N.D.	ensembl	CUG	142	uORF	514	657	216.926	14.0665	41.2153	153.162	480.631	6.93483	0.349979	1.44299	22.9771	0.707107	746	2539.62	29455.7	6007
Igfbp5	ENSMUST00000027377	Igfbp5-001	1	ensembl	CUG	222	uORF	543	590	85.6837	4.98636	9.4696	51.3199	217.652	27.2015	1.20726	4.28387	12.0021	2.82843	746	2539.62	29455.7	6007
Igfbp5	ENSMUST00000027377	Igfbp5-001	N.D.	ensembl	CUG	-29	uORF	637	657	86.0008	5.80831	8.52264	34.3507	60.8367	3.58131	0.507303	1.53317	1.6557	13.0815	746	2539.62	29455.7	6007
Igfbp5	ENSMUST00000027377	Igfbp5-001	0	ensembl	CUG	155	uORF	646	657	69.6794	3.7791	6.35816	29.3836	47.5727	28.3335	2.41452	5.95232	13.6578	6.01041	746	2539.62	29455.7	6007
Arpc2	ENSMUST00000006467	Arpc2-002	N.D.	ensembl	CUG	-46	uORF extending into CDS	12	422	437.575	1230.78	71.1573	410.932	387.93	0	0	0	0	0.707107	310	1860.8	3082.35	1405
Arpc2	ENSMUST00000006467	Arpc2-002	N.D.	ensembl	CUG	-103	uORF extending into CDS	111	422	435.762	1226.53	59.0723	404.721	353.214	0	0	0.315653	0	1.06066	310	1860.8	3082.35	1405
Aamp	ENSMUST00000178235	Aamp-202	N.D.	ensembl	CUG	65	uORF extending into CDS	63	170	934.262	1324.47	307.807	1100.03	216.028	0.453241	0.349979	0.81168	0	1.76777	116	2364.81	3229.49	1821
Aamp	ENSMUST00000178235	Aamp-202	N.D.	ensembl	CUG	110	uORF extending into CDS	69	170	933.809	1324.12	306.59	1100.03	213.135	0.589448	13.5592	2.0292	7.45403	8.13173	116	2364.81	3229.49	1821
Tmbim1	ENSMUST00000113796	Tmbim1-002	N.D.	ensembl	CUG	-62	uORF	9	380	27.063	16.7956	7.21493	12.8334	62.8088	0	0	0	0	2.47487	8963	549.134	3543.74	11012
Tmbim1	ENSMUST00000113796	Tmbim1-002	N.D.	ensembl	CUG	-7	uORF	70	540	5.71131	9.9374	2.97616	7.24453	55.6073	0	0	0	0	0	8963	549.134	3543.74	11012
Tmbim1	ENSMUST00000113796	Tmbim1-002	N.D.	ensembl	CUG	152	uORF	127	540	5.71131	9.58742	2.57032	6.6228	54.5301	0.453241	1.71456	0.40584	3.3114	0.707107	8963	549.134	3543.74	11012
Tmbim1	ENSMUST00000113796	Tmbim1-002	0	ensembl	AUG	-8	uORF extending into CDS	8829	9155	239.321	98.8153	17.1806	99.3623	672.348	0	0	0	0	1.76777	8963	549.134	3543.74	11012
Tmbim1	ENSMUST00000113796	Tmbim1-002	0	ensembl	AUG	86	uORF extending into CDS	8895	9155	238.142	97.2581	16.3689	99.3623	659.884	0.589448	1.01461	0	0	0.353553	8963	549.134	3543.74	11012
Tmbim1	ENSMUST00000113796	Tmbim1-002	N.D.	ensembl	CUG	-118	uORF extending into CDS	8899	8991	130.198	68.1812	14.2946	50.9212	220.148	0	0	0	0	0.353553	8963	549.134	3543.74	11012
Ctdsp1	ENSMUST00000027367	Ctdsp1-001	N.D.	ensembl	CUG	219	uORF	28	141	13.0548	17.3029	9.64998	15.3135	9.50869	2.53862	10.1654	3.96821	2.89917	0.707107	390	25.25	232.347	2877
Ctdsp1	ENSMUST00000027367	Ctdsp1-001	N.D.	ensembl	AUG	10	uORF	82	141	5.25807	4.4084	2.48013	5.37934	6.73939	4.94104	1.01461	1.03715	7.03504	0	390	25.25	232.347	2877
Ctdsp1	ENSMUST00000027367	Ctdsp1-001	N.D.	ensembl	CUG	8	uORF extending into CDS	89	457	18.0874	35.9351	6.49344	15.523	56.3134	1.81297	0.507303	0	1.6557	0	390	25.25	232.347	2877
Ctdsp1	ENSMUST00000027367	Ctdsp1-001	N.D.	ensembl	AUG	41	uORF	162	200	7.16262	12.7372	1.12733	0	2.7693	0.589448	1.20726	0	0.621733	0.707107	390	25.25	232.347	2877
Ctdsp1	ENSMUST00000027367	Ctdsp1-001	N.D.	ensembl	CUG	236	uORF extending into CDS	248	457	6.11993	19.1042	4.10349	11.5899	35.6657	0.453241	0.857281	2.66051	4.34537	0.707107	390	25.25	232.347	2877
Usp37	ENSMUST00000044260	Usp37-201	3	ensembl	AUG	-41	uORF	171	212	20.4006	66.534	2.57032	24.4165	49.7921	0	0	0	0	19.0919	376	1009.76	4569.08	7197
Usp37	ENSMUST00000044260	Usp37-201	N.D.	ensembl	CUG	-176	uORF	175	291	22.6221	68.0559	3.20163	26.0722	41.2043	0	1.87189	0	1.03397	13.435	376	1009.76	4569.08	7197
Usp37	ENSMUST00000044260	Usp37-201	N.D.	ensembl	CUG	-59	uORF	178	291	22.6221	67.0413	3.20163	25.0382	33.173	3.12807	2.22186	0	0.621733	4.59619	376	1009.76	4569.08	7197
Usp37	ENSMUST00000044260	Usp37-201	N.D.	ensembl	CUG	-44	uORF	190	291	11.1526	58.2758	2.25467	14.9013	20.0327	5.21345	5.65099	0.315653	4.55487	9.54594	376	1009.76	4569.08	7197
Usp37	ENSMUST00000044260	Usp37-201	N.D.	ensembl	AUG	97	uORF	208	291	5.9391	21.1334	1.03715	7.03504	6.49207	5.21345	42.4947	0.81168	8.069	0	376	1009.76	4569.08	7197
Rqcd1	ENSMUST00000087215	Rqcd1-001	N.D.	ensembl	CUG	104	uORF	22	174	125.846	164.524	56.7725	104.755	95.0283	1.04269	2.72917	6.0876	2.27743	2.82843	381	1121.97	3533.94	3271
Rqcd1	ENSMUST00000087215	Rqcd1-001	N.D.	ensembl	CUG	52	uORF	25	174	125.393	164.017	54.2022	103.721	92.874	1.63214	8.92279	9.78526	2.89917	0.353553	381	1121.97	3533.94	3271
Rqcd1	ENSMUST00000087215	Rqcd1-001	N.D.	ensembl	CUG	-25	uORF	46	174	117.188	151.665	35.0375	97.5106	87.9505	4.17076	13.5592	5.27592	2.06793	3.53553	381	1121.97	3533.94	3271
Rqcd1	ENSMUST00000087215	Rqcd1-001	N.D.	ensembl	CUG	18	uORF	93	140	100.822	128.361	13.7986	91.5096	35.0507	2.35779	0.507303	3.06635	2.89917	4.24264	381	1121.97	3533.94	3271
Rqcd1	ENSMUST00000087215	Rqcd1-001	8	ensembl	AUG	29	uORF	98	121	86.4047	125.282	8.38736	85.7112	17.8784	48.7786	52.5381	4.55443	51.5497	14.1421	381	1121.97	3533.94	3271
Rqcd1	ENSMUST00000087215	Rqcd1-001	0	ensembl	CUG	-18	uORF	101	121	54.9432	91.6038	3.83293	45.5487	8.98477	19.9919	41.2875	0	11.7994	3.18198	381	1121.97	3533.94	3271
Rqcd1	ENSMUST00000087215	Rqcd1-001	N.D.	ensembl	CUG	90	uORF	152	187	16.366	8.41549	5.63667	14.9013	12.9874	3.85372	1.36458	0.81168	2.06793	2.47487	381	1121.97	3533.94	3271
Rqcd1	ENSMUST00000087215	Rqcd1-001	N.D.	ensembl	CUG	-42	uORF	217	318	22.6198	56.2659	11.6792	38.5001	18.8351	0.453241	0	0	0	0	381	1121.97	3533.94	3271
Rqcd1	ENSMUST00000087215	Rqcd1-001	N.D.	ensembl	AUG	-1	uORF	286	318	19.9003	51.6295	10.2362	34.567	13.1111	0.453241	2.92182	0.81168	5.1766	2.82843	381	1121.97	3533.94	3271
Zfp142	ENSMUST00000066986	Zfp142-004	N.D.	ensembl	CUG	-107	uORF	42	251	9.52042	16.5677	5.59157	27.5387	17.3252	0	0	0	0	0	452	494.456	2335.39	5757
Zfp142	ENSMUST00000066986	Zfp142-004	N.D.	ensembl	CUG	6	uORF	70	159	5.34966	7.52288	2.7056	12.4211	7.41626	0	0	0	0	0	452	494.456	2335.39	5757
Bcs1l	ENSMUST00000027358	Bcs1l-001	N.D.	ensembl	AUG	157	uORF	34	234	11.695	21.3967	7.21493	14.6986	54.7156	0	0	0	0	0.353553	262	386.016	559.216	1891
Bcs1l	ENSMUST00000027358	Bcs1l-001	N.D.	ensembl	CUG	71	uORF	79	234	8.70317	17.075	6.89928	13.6646	44.2828	0	0.507303	1.3528	0.621733	0.707107	262	386.016	559.216	1891
Bcs1l	ENSMUST00000027358	Bcs1l-001	N.D.	ensembl	CUG	-88	uORF	97	234	8.11373	16.2177	4.82499	12.4211	39.9742	0.453241	0	1.53317	0	2.12132	262	386.016	559.216	1891
Bcs1l	ENSMUST00000027358	Bcs1l-001	N.D.	ensembl	CUG	-135	uORF extending into CDS	123	290	15.685	22.498	4.50933	12.2116	50.3746	0	0.507303	0	0	3.18198	262	386.016	559.216	1891
Bcs1l	ENSMUST00000027358	Bcs1l-001	N.D.	ensembl	CUG	-181	uORF extending into CDS	126	290	15.685	22.498	4.50933	12.2116	47.1432	0.906483	3.39379	0.40584	4.9671	0.353553	262	386.016	559.216	1891
Bcs1l	ENSMUST00000027358	Bcs1l-001	N.D.	ensembl	CUG	-153	uORF extending into CDS	242	328	13.2826	14.9238	2.34485	7.24453	25.5713	0.589448	0	1.21752	0	1.41421	262	386.016	559.216	1891
Stk36	ENSMUST00000113694	Stk36-007	N.D.	ensembl	AUG	31	uORF	23	67	6.48393	13.5238	1.44299	3.5209	8.15495	4.12614	9.04478	1.44299	3.5209	0.707107	190	31.0552	48.0133	630
Ttll4	ENSMUST00000042125	Ttll4-001	6	ensembl	CUG	87	uORF	158	181	52.266	175.306	7.39531	52.7864	126.382	10.9694	90.1012	1.03715	15.942	18.7383	407	851.45	6097.21	8122
Ttll4	ENSMUST00000042125	Ttll4-001	4	ensembl	CUG	166	uORF	171	188	57.0755	48.759	7.89133	34.3575	90.5929	21.2601	14.3458	5.14064	20.6996	31.1127	407	851.45	6097.21	8122
Ttll4	ENSMUST00000042125	Ttll4-001	5	ensembl	CUG	-140	uORF	188	238	124.775	148.11	10.2362	96.0847	86.997	15.5957	10.7947	0	7.44727	18.0312	407	851.45	6097.21	8122
Ttll4	ENSMUST00000042125	Ttll4-001	3	ensembl	CUG	191	uORF	195	212	84.9252	123.406	8.47755	64.8291	47.1757	15.7789	24.0552	0.721493	20.0779	14.1421	407	851.45	6097.21	8122
Ttll4	ENSMUST00000042125	Ttll4-001	N.D.	ensembl	AUG	-11	uORF	199	201	12.8317	14.0825	0.315653	4.97386	6.67756	18.1367	15.4471	0.315653	5.5956	12.7279	407	851.45	6097.21	8122
Ttll4	ENSMUST00000042125	Ttll4-001	6	ensembl	AUG	8	uORF	204	212	31.5578	54.7407	5.59157	32.7356	23.1111	51.8715	84.0969	6.31307	36.8782	21.2132	407	851.45	6097.21	8122
Ttll4	ENSMUST00000042125	Ttll4-001	N.D.	ensembl	CUG	-79	uORF	209	238	27.8356	14.2238	2.48013	25.464	25.3272	5.62207	3.74377	1.12733	3.5209	4.24264	407	851.45	6097.21	8122
Ttll4	ENSMUST00000042125	Ttll4-001	N.D.	ensembl	CUG	-69	uORF	212	238	23.2562	11.8446	2.16448	24.8423	22.4961	4.30697	1.20726	1.03715	2.27743	8.13173	407	851.45	6097.21	8122
Ttll4	ENSMUST00000042125	Ttll4-001	N.D.	ensembl	CUG	-29	uORF	216	314	61.4248	46.1005	2.48013	65.4103	116.232	5.8029	4.44373	0.315653	1.24347	2.12132	407	851.45	6097.21	8122
Ttll4	ENSMUST00000042125	Ttll4-001	N.D.	ensembl	CUG	-181	uORF	250	363	128.61	116.134	2.48013	140.971	149.493	0.453241	0	0	1.03397	5.3033	407	851.45	6097.21	8122
Ttll4	ENSMUST00000042125	Ttll4-001	N.D.	ensembl	CUG	-151	uORF	253	363	128.61	116.134	2.48013	140.971	145.862	5.21345	2.53651	0	2.27743	9.54594	407	851.45	6097.21	8122
Ttll4	ENSMUST00000042125	Ttll4-001	4	ensembl	AUG	-52	uORF	256	363	128.61	116.134	2.48013	140.971	143.707	7.9329	4.79371	0	7.0418	12.3744	407	851.45	6097.21	8122
Ttll4	ENSMUST00000042125	Ttll4-001	2	ensembl	CUG	189	uORF	287	391	102.818	88.422	2.07429	117.994	88.0383	14.0528	5.14369	0	14.9013	0	407	851.45	6097.21	8122
Ttll4	ENSMUST00000042125	Ttll4-001	5	ensembl	CUG	190	uORF	314	391	91.3035	82.5783	1.75864	104.127	81.4226	0	0	0	0	25.1023	407	851.45	6097.21	8122
Ttll4	ENSMUST00000042125	Ttll4-001	8	ensembl	AUG	211	uORF	329	391	74.5735	79.4638	1.75864	103.093	31.572	64.1935	63.5255	0	61.4907	12.3744	407	851.45	6097.21	8122
Ttll4	ENSMUST00000042125	Ttll4-001	1	ensembl	CUG	-51	uORF	335	391	25.4778	17.0236	1.75864	40.3585	17.54	8.83938	4.44373	1.03715	19.8684	3.88909	407	851.45	6097.21	8122
Ttll4	ENSMUST00000042125	Ttll4-001	N.D.	ensembl	CUG	45	uORF extending into CDS	363	551	42.6141	7.0509	1.26261	15.3271	250.727	1.49593	0	0	0	2.47487	407	851.45	6097.21	8122
Ttll4	ENSMUST00000042125	Ttll4-001	0	ensembl	AUG	147	uORF extending into CDS	375	551	40.8457	6.70093	1.26261	15.3271	247.62	0	0.857281	0.315653	0.621733	0	407	851.45	6097.21	8122
Ttll4	ENSMUST00000042125	Ttll4-001	0	ensembl	AUG	177	uORF extending into CDS	391	504	33.0937	4.28641	0.631307	8.907	98.1295	0	0	0	0	3.18198	407	851.45	6097.21	8122
Ttll4	ENSMUST00000042125	Ttll4-001	0	ensembl	AUG	119	uORF extending into CDS	394	504	33.0937	4.28641	0.631307	8.907	96.3755	0	0	0	0	1.76777	407	851.45	6097.21	8122
Wnt6	ENSMUST00000006716	Wnt6-201	N.D.	ensembl	CUG	86	uORF	41	241	7.16262	4.28641	5.27592	6.8323	10.6476	0	1.20726	0.40584	2.48693	1.06066	255	42.3417	260.883	2069
Wnt6	ENSMUST00000006716	Wnt6-201	N.D.	ensembl	CUG	-84	uORF	45	161	5.8029	2.57184	1.57827	3.3114	1.81583	0	0	0	1.6557	0	255	42.3417	260.883	2069
Wnt6	ENSMUST00000006716	Wnt6-201	N.D.	ensembl	CUG	-111	uORF	48	161	5.8029	2.57184	1.57827	2.27743	1.81583	0	0	0	0.621733	0.353553	255	42.3417	260.883	2069
Wnt6	ENSMUST00000006716	Wnt6-201	N.D.	ensembl	AUG	119	uORF	90	161	5.8029	1.52191	1.26261	1.03397	0.738697	1.76834	0	0.315653	1.6557	0	255	42.3417	260.883	2069
Cnppd1	ENSMUST00000168720	Cnppd1-202	N.D.	ensembl	CUG	-69	uORF extending into CDS	41	58	72.6266	20.9954	1.26261	38.4798	7.96947	0	0.699957	0	1.24347	4.94975	52	319.46	943.386	3121
Zfand2b	ENSMUST00000027394	Zfand2b-001	N.D.	ensembl	CUG	-107	uORF extending into CDS	26	376	5.71131	10.602	1.03715	4.76437	19.5706	0	0	0	0	0	198	90.4369	177.268	1317
Zfand2b	ENSMUST00000027394	Zfand2b-001	N.D.	ensembl	CUG	113	uORF extending into CDS	59	376	5.71131	10.0947	1.03715	4.76437	19.5706	0	0	0	0	0	198	90.4369	177.268	1317
Zfand2b	ENSMUST00000027394	Zfand2b-001	N.D.	ensembl	CUG	-15	uORF extending into CDS	64	525	46.3269	17.3896	2.88597	15.5298	53.9769	0	0	0	0	0	198	90.4369	177.268	1317
Abcb6	ENSMUST00000027396	Abcb6-001	5	ensembl	AUG	23	uORF	90	170	20.8538	12.1079	3.20163	16.138	58.3766	5.03262	1.87189	0.315653	0.621733	1.41421	275	326.399	1145.36	2967
Abcb6	ENSMUST00000027396	Abcb6-001	N.D.	ensembl	AUG	212	uORF	178	240	14.5977	22.3406	1.44299	10.3532	42.5581	7.29883	12.1239	0.81168	2.48693	6.71751	275	326.399	1145.36	2967
Atg9a	ENSMUST00000040689	Atg9a-201	N.D.	ensembl	CUG	38	uORF	40	90	12.7377	18.8249	4.87008	15.1108	16.8631	3.3089	7.0509	1.44299	2.68967	2.12132	185	196.113	1687.1	3765
Atg9a	ENSMUST00000040689	Atg9a-201	N.D.	ensembl	CUG	-34	uORF	47	124	17.4533	15.1677	5.59157	15.523	24.0646	1.49593	1.01461	0.631307	1.03397	6.01041	185	196.113	1687.1	3765
Atg9a	ENSMUST00000040689	Atg9a-201	N.D.	ensembl	CUG	251	uORF	73	90	8.38614	10.7593	2.16448	10.7654	0.738697	0.589448	1.01461	0.40584	0.621733	0.707107	185	196.113	1687.1	3765
Atg9a	ENSMUST00000040689	Atg9a-201	N.D.	ensembl	AUG	39	uORF	83	124	14.1444	10.4094	4.46424	12.0021	11.3245	8.38614	8.88746	1.3528	9.52197	0	185	196.113	1687.1	3765
Atg9a	ENSMUST00000040689	Atg9a-201	N.D.	ensembl	CUG	29	uORF	90	131	8.93097	2.37919	3.42709	3.1019	11.3245	0	0	0	0	0	185	196.113	1687.1	3765
Atg9a	ENSMUST00000040689	Atg9a-201	N.D.	ensembl	CUG	53	uORF	101	124	8.02448	2.02921	3.11144	3.1019	11.3245	0	0	0	0	2.82843	185	196.113	1687.1	3765
Atg9a	ENSMUST00000040689	Atg9a-201	N.D.	ensembl	CUG	26	uORF extending into CDS	124	195	14.4615	2.88649	3.42709	4.7576	32.4343	7.118	1.36458	3.11144	3.1019	0	185	196.113	1687.1	3765
Ankzf1	ENSMUST00000152233	Ankzf1-001	N.D.	ensembl	CUG	-153	uORF	104	157	12.2399	19.7688	4.50933	11.1709	31.2954	0	0	0.315653	0	2.47487	293	255.003	508.42	2740
Ankzf1	ENSMUST00000152233	Ankzf1-001	N.D.	ensembl	CUG	113	uORF	164	217	10.1545	20.3821	7.07965	8.488	27.0487	1.63214	5.14369	1.21752	1.03397	5.65685	293	255.003	508.42	2740
Ankzf1	ENSMUST00000152233	Ankzf1-001	N.D.	ensembl	CUG	2	uORF	168	263	19.4471	33.3633	10.1911	26.4844	34.1265	0.589448	2.06454	4.50933	0	2.12132	293	255.003	508.42	2740
Ankzf1	ENSMUST00000152233	Ankzf1-001	N.D.	ensembl	CUG	51	uORF	178	246	14.5061	30.5988	3.92312	15.7258	28.7408	1.35972	2.22186	0.315653	2.48693	1.06066	293	255.003	508.42	2740
Ankzf1	ENSMUST00000152233	Ankzf1-001	N.D.	ensembl	CUG	56	uORF	217	246	10.4715	20.1894	3.60747	12.2049	7.01599	2.99186	7.36555	0.40584	5.16984	1.76777	293	255.003	508.42	2740
Ankzf1	ENSMUST00000152233	Ankzf1-001	N.D.	ensembl	CUG	41	uORF extending into CDS	270	320	8.65855	7.20823	0.631307	9.52197	12.5871	0	0.507303	0	2.68967	1.06066	293	255.003	508.42	2740
Ankzf1	ENSMUST00000152233	Ankzf1-001	N.D.	ensembl	CUG	-150	uORF extending into CDS	283	594	20.8538	21.8173	2.97616	17.8005	74.872	0	0	0	0	2.82843	293	255.003	508.42	2740
Stk16	ENSMUST00000027401	Stk16-001	N.D.	ensembl	CUG	139	uORF extending into CDS	18	410	94.5184	76.4393	54.7884	79.4939	217.317	0	0	0	0	0	305	84.2747	671.315	2877
Stk16	ENSMUST00000027401	Stk16-001	N.D.	ensembl	CUG	138	uORF	73	156	14.9147	31.0194	16.0983	14.6986	4.5233	1.35972	1.20726	4.32896	4.14263	0.353553	305	84.2747	671.315	2877
Stk16	ENSMUST00000027401	Stk16-001	N.D.	ensembl	CUG	39	uORF	137	199	14.7339	8.88746	3.11144	10.1437	3.10773	0	1.36458	1.75864	0.621733	0	305	84.2747	671.315	2877
Stk16	ENSMUST00000027401	Stk16-001	N.D.	ensembl	AUG	220	uORF	152	199	8.20531	1.52191	0.94696	6.8323	2.7693	8.75014	4.60105	1.44299	7.24453	1.41421	305	84.2747	671.315	2877
Stk16	ENSMUST00000027401	Stk16-001	N.D.	ensembl	CUG	77	uORF extending into CDS	156	410	56.5753	18.6162	4.55443	28.5727	204.577	1.35972	0	0.315653	0	0	305	84.2747	671.315	2877
Stk16	ENSMUST00000027401	Stk16-001	N.D.	ensembl	CUG	42	uORF	172	282	14.2806	8.64347	1.53317	7.86627	96.1966	0	0	0.315653	0	0	305	84.2747	671.315	2877
Stk16	ENSMUST00000027401	Stk16-001	N.D.	ensembl	CUG	203	uORF	178	282	14.2806	8.64347	1.53317	7.86627	96.1966	0	0	0	0	0	305	84.2747	671.315	2877
Stk16	ENSMUST00000027401	Stk16-001	N.D.	ensembl	CUG	153	uORF extending into CDS	213	410	51.9513	18.1089	3.92312	26.2952	202.823	0	0	0	0	2.47487	305	84.2747	671.315	2877
Stk16	ENSMUST00000027401	Stk16-001	N.D.	ensembl	AUG	207	uORF	217	282	13.3741	8.64347	1.53317	7.24453	92.6886	0	0	0	0	11.3137	305	84.2747	671.315	2877
Stk16	ENSMUST00000027401	Stk16-001	N.D.	ensembl	CUG	52	uORF	245	295	18.8577	8.60814	2.25467	7.86627	83.1506	0.453241	0.349979	0	0.621733	3.18198	305	84.2747	671.315	2877
Stk16	ENSMUST00000027401	Stk16-001	N.D.	ensembl	CUG	246	uORF extending into CDS	264	410	46.1484	9.97273	3.11144	20.7064	151.309	0	0.507303	0.721493	1.03397	13.7886	305	84.2747	671.315	2877
Stk16	ENSMUST00000027401	Stk16-001	N.D.	ensembl	CUG	125	uORF extending into CDS	282	410	38.5772	9.46542	2.38995	19.0507	109.796	0	0	0	0	6.36396	305	84.2747	671.315	2877
Stk16	ENSMUST00000027401	Stk16-001	4	ensembl	AUG	96	uORF extending into CDS	291	410	37.9877	8.60814	2.38995	19.0507	95.5164	7.52428	3.58645	1.12733	2.27743	9.54594	305	84.2747	671.315	2877
Stk16	ENSMUST00000027401	Stk16-001	N.D.	ensembl	CUG	-135	uORF extending into CDS	295	348	24.5243	4.67172	0.94696	15.1176	51.5428	3.17269	0	1.03715	1.6557	7.07107	305	84.2747	671.315	2877
Dnajb2	ENSMUST00000055223	Dnajb2-201	N.D.	ensembl	CUG	62	uORF	6	77	6.25614	6.70093	0	6.8323	0.338434	0	0	0	0	0	420	51.6789	81.3957	1200
Dnajb2	ENSMUST00000055223	Dnajb2-201	1	ensembl	AUG	-13	uORF extending into CDS	13	441	39.803	38.8923	3.06635	28.1604	27.3871	0.906483	0.349979	0	0	0	420	51.6789	81.3957	1200
Dnajb2	ENSMUST00000055223	Dnajb2-201	N.D.	ensembl	CUG	178	uORF extending into CDS	220	441	31.3253	28.7622	2.66051	21.3281	22.4635	0	0	0	0	0	420	51.6789	81.3957	1200
Dnajb2	ENSMUST00000055223	Dnajb2-201	N.D.	ensembl	CUG	137	uORF extending into CDS	232	441	31.3253	28.7622	2.66051	21.3281	22.4635	0	0	0	0	0	420	51.6789	81.3957	1200
Dnajb2	ENSMUST00000055223	Dnajb2-201	N.D.	ensembl	CUG	137	uORF extending into CDS	322	441	28.6505	28.7622	2.66051	20.7064	20.7095	0	0	0	0	0	420	51.6789	81.3957	1200
Dnajb2	ENSMUST00000055223	Dnajb2-201	N.D.	ensembl	CUG	236	uORF extending into CDS	367	441	28.6505	28.7622	2.66051	20.7064	19.2322	0.453241	0.507303	0	0.621733	0.353553	420	51.6789	81.3957	1200
Dnajb2	ENSMUST00000055223	Dnajb2-201	N.D.	ensembl	CUG	278	uORF extending into CDS	389	466	29.1037	28.6049	2.66051	21.1186	18.5553	0	0	0.315653	0	0.707107	420	51.6789	81.3957	1200
Dnajb2	ENSMUST00000055223	Dnajb2-201	N.D.	ensembl	CUG	-74	uORF extending into CDS	404	466	28.5143	25.8404	2.34485	21.1186	16.1244	0.589448	0	0	0	0.707107	420	51.6789	81.3957	1200
Dnajb2	ENSMUST00000055223	Dnajb2-201	N.D.	ensembl	CUG	95	uORF extending into CDS	410	466	27.9248	25.8404	2.34485	21.1186	15.4476	1.1789	0	0	0.621733	0.707107	420	51.6789	81.3957	1200
Ptprn	ENSMUST00000027404	Ptprn-201	N.D.	ensembl	CUG	26	uORF	23	82	5.8029	13.3312	8.47755	2.89917	6.06252	0	1.52191	2.07429	0	0.353553	82	274.129	2195.67	3536
Ptprn	ENSMUST00000027404	Ptprn-201	N.D.	ensembl	CUG	141	uORF	50	82	5.8029	11.302	4.55443	2.89917	1.41556	4.624	2.57184	3.51728	1.8652	2.12132	82	274.129	2195.67	3536
Dnpep	ENSMUST00000066668	Dnpep-201	N.D.	ensembl	CUG	77	uORF	29	64	7.9329	23.4099	9.24414	7.65677	8.67887	0	0	0	0	1.41421	304	1759.2	1876.55	2489
Dnpep	ENSMUST00000066668	Dnpep-201	N.D.	ensembl	CUG	36	uORF extending into CDS	224	310	5.48586	5.68632	2.57032	7.65677	10.9243	5.34966	1.55724	2.16448	5.79157	0.353553	304	1759.2	1876.55	2489
Speg	ENSMUST00000113587	Speg-014	N.D.	ensembl	CUG	132	uORF	106	135	7.88828	2.57184	0.40584	3.3114	31.4809	1.04269	0	0.40584	0	1.76777	135	55.9882	507.601	1255
Speg	ENSMUST00000113587	Speg-014	N.D.	ensembl	CUG	180	uORF extending into CDS	116	160	22.3497	7.20823	0.40584	25.045	56.3785	0	0	0	0	5.65685	135	55.9882	507.601	1255
Gmppa	ENSMUST00000113584	Gmppa-002	N.D.	ensembl	CUG	90	uORF	81	197	19.3132	2.72917	0.40584	12.2116	27.2309	0	0	0	0	0.707107	258	432.068	584.404	1693
Gmppa	ENSMUST00000113584	Gmppa-002	N.D.	ensembl	CUG	26	uORF	96	197	19.3132	2.72917	0.40584	11.5899	24.8	0	0	0	0	0.353553	258	432.068	584.404	1693
Gmppa	ENSMUST00000113584	Gmppa-002	N.D.	ensembl	AUG	52	uORF	166	222	15.0509	1.87189	0	7.86627	7.63103	10.1099	0	0	2.89917	3.53553	258	432.068	584.404	1693
Gmppa	ENSMUST00000113584	Gmppa-002	N.D.	ensembl	CUG	175	uORF extending into CDS	215	322	35.9493	22.2186	1.44299	24.011	51.7283	0.906483	0	0	0	0	258	432.068	584.404	1693
Chpf	ENSMUST00000079205	Chpf-001	N.D.	ensembl	CUG	-80	uORF extending into CDS	39	242	9.88207	10.0947	1.93901	12.6306	15.9096	1.04269	1.71456	0	0.621733	0	167	559.093	2587.94	2893
Chpf	ENSMUST00000079205	Chpf-001	N.D.	ensembl	CUG	64	uORF extending into CDS	67	309	21.1239	13.7165	6.35816	30.2284	29.665	0	0	0	0	0	167	559.093	2587.94	2893
Chpf	ENSMUST00000079205	Chpf-001	N.D.	ensembl	CUG	-14	uORF extending into CDS	70	309	21.1239	13.7165	6.35816	30.2284	29.665	0	0	0	0	0	167	559.093	2587.94	2893
Chpf	ENSMUST00000079205	Chpf-001	N.D.	ensembl	CUG	100	uORF extending into CDS	76	309	21.1239	13.7165	6.35816	30.2284	29.665	4.21538	1.01461	0.81168	7.86627	0.353553	167	559.093	2587.94	2893
Chpf	ENSMUST00000079205	Chpf-001	N.D.	ensembl	CUG	57	uORF extending into CDS	154	309	16.319	10.9873	5.54648	22.3621	27.2342	0	0	0	0	0.707107	167	559.093	2587.94	2893
Obsl1	ENSMUST00000113567	Obsl1-001	N.D.	ensembl	CUG		uORF extending into CDS	5	694	71.173	64.7714	21.4193	56.5101	219.139	0	0	0	0	6.36396	138	742.846	1657.07	5680
Stk11ip	ENSMUST00000027414	Stk11ip-001	N.D.	ensembl	AUG	117	uORF extending into CDS	79	222	13.555	29.8635	1.12733	7.2513	21.3864	7.88828	8.73014	0	2.48693	0.707107	140	273.269	984.852	4459
Stk11ip	ENSMUST00000027414	Stk11ip-001	N.D.	ensembl	AUG	28	uORF extending into CDS	97	222	5.8029	18.7542	1.12733	3.5209	21.048	0.453241	1.36458	0	0	0	140	273.269	984.852	4459
Acsl3	ENSMUST00000035779	Acsl3-001	1	ensembl	AUG	-25	uORF	11	298	30.9637	87.9533	20.1116	36.4119	202.67	0	0	0	0	0	460	3025.89	8805.62	3195
Acsl3	ENSMUST00000035779	Acsl3-001	N.D.	ensembl	CUG	-69	uORF	47	298	30.9637	87.9533	20.1116	36.4119	202.67	0.453241	0	0	0	0	460	3025.89	8805.62	3195
Acsl3	ENSMUST00000035779	Acsl3-001	N.D.	ensembl	CUG	19	uORF	64	309	30.9637	87.9533	20.1116	38.0676	206.916	0	0	0	0	2.82843	460	3025.89	8805.62	3195
Acsl3	ENSMUST00000035779	Acsl3-001	N.D.	ensembl	CUG	-71	uORF	92	298	30.5104	84.9962	16.2336	36.4119	194.176	0.453241	0	0.40584	0	0	460	3025.89	8805.62	3195
Acsl3	ENSMUST00000035779	Acsl3-001	N.D.	ensembl	CUG	-6	uORF	149	298	29.0145	71.9603	14.3848	34.1344	185.898	0.453241	3.11448	3.382	7.23777	1.76777	460	3025.89	8805.62	3195
Acsl3	ENSMUST00000035779	Acsl3-001	N.D.	ensembl	CUG	-133	uORF	199	309	25.614	61.6729	10.2813	26.8967	156.418	1.76834	2.72917	3.02125	1.24347	15.2028	460	3025.89	8805.62	3195
Acsl3	ENSMUST00000035779	Acsl3-001	N.D.	ensembl	CUG	37	uORF	212	298	22.803	54.622	5.36611	23.9975	115.826	0.589448	5.21435	0.40584	6.2038	9.19239	460	3025.89	8805.62	3195
Acsl3	ENSMUST00000035779	Acsl3-001	N.D.	ensembl	CUG	55	uORF	226	309	16.8639	44.508	3.92312	12.2116	104.501	2.53862	0.349979	0.315653	0	2.12132	460	3025.89	8805.62	3195
Acsl3	ENSMUST00000035779	Acsl3-001	N.D.	ensembl	CUG	108	uORF	242	298	13.872	31.6134	3.29181	10.5559	76.8375	2.08538	10.8813	0.315653	1.03397	7.77817	460	3025.89	8805.62	3195
Acsl3	ENSMUST00000035779	Acsl3-001	N.D.	ensembl	CUG	47	uORF	259	309	8.65855	14.9238	0.721493	8.90023	58.8712	1.49593	11.1447	0	2.27743	0	460	3025.89	8805.62	3195
Acsl3	ENSMUST00000035779	Acsl3-001	N.D.	ensembl	CUG	-144	uORF	386	427	15.9574	5.529	2.20957	38.9056	25.6331	1.04269	0.507303	0	2.27743	15.2028	460	3025.89	8805.62	3195
Utp14b	ENSMUST00000151622	Utp14b-002	N.D.	ensembl	AUG	95	uORF	247	393	9.70124	12.0019	1.75864	16.557	165.374	0	0	0	0	0	488	978.792	2440.13	3686
Utp14b	ENSMUST00000151622	Utp14b-002	N.D.	ensembl	CUG	-144	uORF	393	488	127.751	37.6144	8.07171	168.908	117.954	1.04269	0.507303	0	2.27743	15.2028	488	978.792	2440.13	3686
Utp14b	ENSMUST00000151622	Utp14b-002	9	ensembl	AUG	23	uORF	461	484	88.7179	17.7396	4.10349	96.4767	36.7754	66.7768	12.2813	2.48013	59.835	8.13173	488	978.792	2440.13	3686
Wdfy1	ENSMUST00000048820	Wdfy1-002	N.D.	ensembl	CUG	-105	uORF extending into CDS	33	194	36.2663	43.336	16.3238	57.74	45.2688	0	0	0	0	0	70	79.7869	79.6844	718
Wdfy1	ENSMUST00000048820	Wdfy1-002	0	ensembl	AUG	-75	uORF extending into CDS	36	194	36.2663	43.336	16.3238	57.74	45.2688	0	0	0	0	0	70	79.7869	79.6844	718
Mrpl44	ENSMUST00000027464	Mrpl44-201	N.D.	ensembl	CUG	4	uORF extending into CDS	28	396	389.689	66.9579	102.362	143.857	260.34	0	0.507303	0	0	1.06066	116	1352.02	1026.42	1425
Mrpl44	ENSMUST00000027464	Mrpl44-201	N.D.	ensembl	CUG	-146	uORF extending into CDS	31	396	389.689	66.9579	102.362	143.857	260.002	0	0.507303	0.721493	0.621733	1.76777	116	1352.02	1026.42	1425
Mrpl44	ENSMUST00000027464	Mrpl44-201	N.D.	ensembl	CUG	-93	uORF extending into CDS	34	396	389.689	66.4506	102.362	143.857	258.524	0.453241	0	0.721493	0.621733	1.06066	116	1352.02	1026.42	1425
Mrpl44	ENSMUST00000027464	Mrpl44-201	N.D.	ensembl	CUG	22	uORF extending into CDS	79	396	389.236	65.9433	101.64	143.235	253.539	0	1.71456	1.44299	0.621733	0.353553	116	1352.02	1026.42	1425
Serpine2	ENSMUST00000027467	Serpine2-001	N.D.	ensembl	CUG	38	uORF extending into CDS	88	351	243.623	47.8311	16.4591	76.196	903.569	0	0	2.25467	0	0	209	802.27	3456.57	2211
Cul3	ENSMUST00000163119	Cul3-001	N.D.	ensembl	CUG	-70	uORF extending into CDS	75	179	157.528	44.6846	11.9497	48.2316	121.713	1.63214	0.857281	1.3528	1.03397	6.36396	170	1700.78	5107.19	4710
Cul3	ENSMUST00000163119	Cul3-001	N.D.	ensembl	AUG	-35	uORF	92	94	12.7377	2.72917	4.01331	8.07577	1.07713	15.1401	2.72917	4.01331	9.94096	8.48528	170	1700.78	5107.19	4710
Irs1	ENSMUST00000069799	Irs1-001	N.D.	ensembl	CUG	92	uORF	146	343	13.5103	7.01557	4.77989	15.1176	28.8645	0	0.349979	0	0	0	924	348.939	5169.43	9145
Irs1	ENSMUST00000069799	Irs1-001	N.D.	ensembl	AUG	2	uORF	164	343	11.742	6.66559	4.37405	15.1176	26.4336	1.76834	0	0	0	2.82843	924	348.939	5169.43	9145
Irs1	ENSMUST00000069799	Irs1-001	N.D.	ensembl	CUG	170	uORF	170	343	11.742	6.66559	4.37405	15.1176	22.1869	0.589448	0	0	0	2.12132	924	348.939	5169.43	9145
Irs1	ENSMUST00000069799	Irs1-001	N.D.	ensembl	CUG	122	uORF	178	483	15.3679	10.9167	5.00536	24.6395	64.3154	0	1.01461	1.12733	1.03397	1.41421	924	348.939	5169.43	9145
Irs1	ENSMUST00000069799	Irs1-001	N.D.	ensembl	CUG	14	uORF	190	483	15.3679	9.39476	3.56237	23.6056	57.2376	0	0.349979	0.94696	0	1.41421	924	348.939	5169.43	9145
Irs1	ENSMUST00000069799	Irs1-001	N.D.	ensembl	CUG	63	uORF	202	483	15.3679	9.04478	2.93107	22.5716	51.699	1.04269	0.349979	0	3.3114	2.82843	924	348.939	5169.43	9145
Irs1	ENSMUST00000069799	Irs1-001	N.D.	ensembl	CUG	38	uORF	268	483	5.25807	5.61566	1.57827	10.1437	46.3752	0	0	0	0	0	924	348.939	5169.43	9145
Irs1	ENSMUST00000069799	Irs1-001	N.D.	ensembl	CUG	-112	uORF	337	483	5.25807	5.61566	1.57827	10.1437	46.3752	0.453241	0	0	0	0.707107	924	348.939	5169.43	9145
Irs1	ENSMUST00000069799	Irs1-001	N.D.	ensembl	CUG	15	uORF	348	623	22.803	22.9186	10.2813	24.8423	102.936	0.906483	0.349979	0	1.03397	0.707107	924	348.939	5169.43	9145
Irs1	ENSMUST00000069799	Irs1-001	N.D.	ensembl	CUG	-120	uORF	363	623	21.8965	22.5686	10.2813	23.8083	101.459	0	0	0	1.03397	1.41421	924	348.939	5169.43	9145
Irs1	ENSMUST00000069799	Irs1-001	N.D.	ensembl	CUG	3	uORF	577	690	13.3741	22.5173	9.06376	25.2545	126.112	0.906483	3.39379	5.36611	3.72363	2.12132	924	348.939	5169.43	9145
Irs1	ENSMUST00000069799	Irs1-001	N.D.	ensembl	AUG	-15	uORF	616	690	11.2888	13.0872	2.16448	20.9091	100.694	2.81103	2.37919	0.81168	0	1.76777	924	348.939	5169.43	9145
Irs1	ENSMUST00000069799	Irs1-001	N.D.	ensembl	CUG	62	uORF	699	728	9.70124	3.58645	0.40584	4.9671	40.3745	5.21345	0	0.40584	2.89917	7.42462	924	348.939	5169.43	9145
Irs1	ENSMUST00000069799	Irs1-001	N.D.	ensembl	CUG	-61	uORF extending into CDS	778	1356	128.697	19.1748	20.5626	217.823	400.084	3.58131	1.71456	12.7163	8.07577	1.06066	924	348.939	5169.43	9145
Irs1	ENSMUST00000069799	Irs1-001	0	ensembl	CUG	-182	uORF extending into CDS	827	1000	94.199	15.7457	4.64461	183.864	84.7809	0.589448	0.699957	0	0	1.76777	924	348.939	5169.43	9145
Irs1	ENSMUST00000069799	Irs1-001	0	ensembl	AUG	-26	uORF extending into CDS	854	1000	93.0202	15.0458	4.64461	183.242	82.9651	1.63214	0	0	1.03397	0	924	348.939	5169.43	9145
Irs1	ENSMUST00000069799	Irs1-001	0	ensembl	CUG	119	uORF extending into CDS	869	1000	91.388	15.0458	4.64461	182.208	72.5322	0	0.507303	0	0	6.01041	924	348.939	5169.43	9145
Rhbdd1	ENSMUST00000140020	Rhbdd1-002	N.D.	ensembl	CUG	-7	uORF extending into CDS	312	557	127.387	73.5495	9.01867	70.3909	266.055	6.98179	2.72917	5.45629	5.58883	1.41421	328	274.54	1386.4	3688
Rhbdd1	ENSMUST00000140020	Rhbdd1-002	N.D.	ensembl	CUG	122	uORF extending into CDS	320	454	93.929	68.7558	2.75069	56.3141	128.966	0	0.349979	0	1.03397	0	328	274.54	1386.4	3688
Mff	ENSMUST00000162003	Mff-005	N.D.	ensembl	CUG	-108	uORF	62	190	9.29262	97.2581	16.0532	10.7654	136.568	0.453241	2.06454	2.07429	0.621733	1.06066	459	670.936	2268.72	2088
Mff	ENSMUST00000162003	Mff-005	8	ensembl	AUG	138	uORF	195	212	68.9091	116.182	0.81168	49.8873	13.3551	69.4539	109.639	1.12733	44.9134	10.6066	459	670.936	2268.72	2088
Mff	ENSMUST00000162003	Mff-005	N.D.	ensembl	CUG	19	uORF extending into CDS	448	519	81.1044	64.9767	0.94696	68.9312	274.525	0.453241	0	0	0.621733	14.1421	459	670.936	2268.72	2088
Mff	ENSMUST00000162003	Mff-005	N.D.	ensembl	CUG	-144	uORF extending into CDS	451	519	80.6511	64.9767	0.94696	68.3095	266.432	0	0	0	0	7.42462	459	670.936	2268.72	2088
Mff	ENSMUST00000162003	Mff-005	N.D.	ensembl	CUG	-108	uORF extending into CDS	454	519	80.6511	64.9767	0.94696	68.3095	262.309	0	0	0	0	8.48528	459	670.936	2268.72	2088
Agfg1	ENSMUST00000113444	Agfg1-202	N.D.	ensembl	CUG	-9	uORF extending into CDS	69	473	119.867	161.975	54.9688	124.205	257.538	0	5.84364	1.12733	1.03397	3.88909	241	930.342	3307.68	3144
Agfg1	ENSMUST00000113444	Agfg1-202	N.D.	ensembl	CUG	111	uORF extending into CDS	92	280	21.2178	76.054	20.788	40.3653	69.7629	16.5492	24.1099	18.8039	14.9081	0.353553	241	930.342	3307.68	3144
Ccl20	ENSMUST00000027351	Ccl20-002	N.D.	ensembl	CUG	29	uORF extending into CDS	31	225	8.61393	5.72165	5.45629	9.94096	16.9249	0	0	1.75864	0	0.707107	59	12.059	32.1123	1421
Pid1	ENSMUST00000177458	Pid1-002	N.D.	ensembl	CUG	49	uORF extending into CDS	25	258	16.4552	31.8414	7.98152	28.1469	66.5641	0.453241	0	0	0	0	242	27.1546	126.664	2522
Trip12	ENSMUST00000027421	Trip12-201	1	ensembl	AUG	-90	uORF extending into CDS	80	139	74.3457	98.4107	5.77195	74.5133	323.914	0	0	0	0	22.2739	126	8497.35	23364.5	9633
Trip12	ENSMUST00000027421	Trip12-201	1	ensembl	AUG	-21	uORF extending into CDS	101	139	71.9433	83.3649	5.36611	72.6481	237.906	5.8029	11.8959	0	4.76437	46.669	126	8497.35	23364.5	9633
Cab39	ENSMUST00000113360	Cab39-001	N.D.	ensembl	CUG	18	uORF extending into CDS	22	519	182.107	260.141	52.2632	252.322	404.575	0	0	0	0	0.707107	425	648.039	2647.63	3806
Cab39	ENSMUST00000113360	Cab39-001	N.D.	ensembl	CUG	138	uORF extending into CDS	52	519	182.107	260.141	52.2632	252.322	400.667	0	0	0	0	0.707107	425	648.039	2647.63	3806
Cab39	ENSMUST00000113360	Cab39-001	3	ensembl	CUG	1	uORF extending into CDS	88	519	178.525	230.959	39.0508	251.288	373.309	13.2826	26.4697	20.292	15.9353	4.59619	425	648.039	2647.63	3806
Cab39	ENSMUST00000113360	Cab39-001	N.D.	ensembl	CUG	81	uORF extending into CDS	183	470	93.9783	121.856	4.91517	152.757	274.772	1.35972	4.28641	2.97616	9.10973	0	425	648.039	2647.63	3806
Cab39	ENSMUST00000113360	Cab39-001	N.D.	ensembl	CUG	-133	uORF	245	391	17.4979	39.2969	0.721493	34.1412	27.8817	0	0	0	2.27743	0	425	648.039	2647.63	3806
Cab39	ENSMUST00000113360	Cab39-001	N.D.	ensembl	CUG	237	uORF extending into CDS	364	519	144.344	93.4756	1.84883	183.817	326.162	0	0	0	1.03397	0	425	648.039	2647.63	3806
Cab39	ENSMUST00000113360	Cab39-001	N.D.	ensembl	CUG	11	uORF extending into CDS	411	470	72.1288	70.5217	1.21752	101.842	211.225	5.66669	2.88649	0	4.76437	20.1525	425	648.039	2647.63	3806
Cab39	ENSMUST00000113360	Cab39-001	N.D.	ensembl	CUG	65	uORF extending into CDS	417	470	66.7791	67.6352	1.21752	97.9093	187.16	3.98993	1.87189	0	2.89917	9.89949	425	648.039	2647.63	3806
Itm2c	ENSMUST00000027425	Itm2c-001	0	ensembl	AUG	34	uORF extending into CDS	134	427	406.637	306.011	107.007	261.04	589.5	0	0	0	1.03397	0	384	1106.97	4215.27	2231
Itm2c	ENSMUST00000027425	Itm2c-001	N.D.	ensembl	CUG	-3	uORF extending into CDS	190	387	351.469	206.601	101.866	168.902	572.174	0	0	0	0	0	384	1106.97	4215.27	2231
Itm2c	ENSMUST00000027425	Itm2c-001	N.D.	ensembl	CUG	-54	uORF extending into CDS	302	427	406.637	304.996	100.017	259.384	588.761	0	1.01461	2.38995	0	7.07107	384	1106.97	4215.27	2231
Itm2c	ENSMUST00000027425	Itm2c-001	N.D.	ensembl	CUG	125	uORF extending into CDS	343	387	336.509	151.787	41.531	154	428.34	0	4.35707	23.2682	13.4483	16.617	384	1106.97	4215.27	2231
Itm2c	ENSMUST00000027425	Itm2c-001	N.D.	ensembl	CUG	-63	uORF extending into CDS	353	427	391.678	247.189	23.4034	227.101	413.54	0	0	1.3528	2.06793	16.617	384	1106.97	4215.27	2231
Psmd1	ENSMUST00000027432	Psmd1-001	N.D.	ensembl	CUG	-50	uORF	56	88	24.9823	183.635	89.0143	183.188	30.4981	1.04269	0.507303	37.6529	0	6.36396	172	7554.13	8828.11	3113
Psmd1	ENSMUST00000027432	Psmd1-001	N.D.	ensembl	CUG	251	uORF	77	88	23.9396	170.933	50.6849	183.188	21.419	7.39041	124.078	23.178	25.2545	2.12132	172	7554.13	8828.11	3113
Psmd1	ENSMUST00000027432	Psmd1-001	1	ensembl	CUG	-77	uORF extending into CDS	135	209	206.81	279.898	42.5681	304.311	149.246	11.1972	29.9728	28.7245	21.3146	16.9706	172	7554.13	8828.11	3113
B3gnt7	ENSMUST00000113306	B3gnt7-201	2	ensembl	AUG	114	uORF	37	162	32.4596	21.6247	10.1911	19.4629	48.0348	0	0.349979	0	0.621733	2.47487	324	2168.09	5392.18	2594
B3gnt7	ENSMUST00000113306	B3gnt7-201	N.D.	ensembl	CUG	-83	uORF	59	103	7.88828	5.33634	5.95232	9.31247	15.2002	0	0	0.315653	0	3.53553	324	2168.09	5392.18	2594
B3gnt7	ENSMUST00000113306	B3gnt7-201	N.D.	ensembl	CUG	67	uORF	67	162	30.3742	11.8446	9.24414	17.1855	25.7242	3.12807	1.04994	1.12733	4.7576	4.94975	324	2168.09	5392.18	2594
B3gnt7	ENSMUST00000113306	B3gnt7-201	N.D.	ensembl	CUG	-47	uORF	103	162	23.9819	7.20823	3.60747	8.49476	17.4163	1.1789	0	0.40584	0	2.12132	324	2168.09	5392.18	2594
B3gnt7	ENSMUST00000113306	B3gnt7-201	N.D.	ensembl	CUG	6	uORF	118	162	21.8965	7.20823	2.48013	8.49476	9.50869	0	0.349979	0	0	0.707107	324	2168.09	5392.18	2594
B3gnt7	ENSMUST00000113306	B3gnt7-201	N.D.	ensembl	CUG	-118	uORF	131	142	9.56504	2.92182	0.631307	6.00783	4.58513	2.67483	0.507303	0	0.621733	1.41421	324	2168.09	5392.18	2594
B3gnt7	ENSMUST00000113306	B3gnt7-201	N.D.	ensembl	CUG	77	uORF extending into CDS	185	571	407.455	145.003	86.94	223.168	1156.8	0	0	0	0	0	324	2168.09	5392.18	2594
B3gnt7	ENSMUST00000113306	B3gnt7-201	N.D.	ensembl	CUG	-28	uORF extending into CDS	304	408	182.372	95.5435	57.4489	131.882	333.631	0	0.349979	5.27592	1.03397	0.353553	324	2168.09	5392.18	2594
Ncl	ENSMUST00000027438	Ncl-201	N.D.	ensembl	CUG	7	uORF extending into CDS	9	236	5281.21	10495.7	3986.93	5632.24	2973.78	0	0	0	0	0	233	31811.2	28965.2	8258
Ncl	ENSMUST00000027438	Ncl-201	0	ensembl	CUG	-110	uORF	67	177	2269.51	7374.67	3339.48	2486.61	1899.53	0	0.507303	0.40584	0	2.47487	233	31811.2	28965.2	8258
Ncl	ENSMUST00000027438	Ncl-201	N.D.	ensembl	CUG	22	uORF	107	220	3565.18	9733.67	3839.65	4155.94	2860.98	3.89835	83.3296	27.3717	30.8433	7.77817	233	31811.2	28965.2	8258
Ncl	ENSMUST00000027438	Ncl-201	N.D.	ensembl	CUG	-98	uORF	151	177	1621.21	4961.99	2665.96	2003.09	630.401	803.212	2112.9	1538.4	960.84	55.5079	233	31811.2	28965.2	8258
Ncl	ENSMUST00000027438	Ncl-201	0	ensembl	CUG	-28	uORF extending into CDS	177	236	3130.48	3409.69	1005.67	3322.9	1135.4	198.827	472.497	566.102	366.065	217.435	233	31811.2	28965.2	8258
Ncl	ENSMUST00000027438	Ncl-201	4	ensembl	CUG	47	uORF extending into CDS	192	236	2812.51	2614.07	403.54	2839.63	538.878	478.393	585.808	99.7014	888.185	159.806	233	31811.2	28965.2	8258
Pde6d	ENSMUST00000146220	Pde6d-004	N.D.	ensembl	CUG	-37	uORF extending into CDS	47	232	49.4597	73.2735	23.8544	30.6338	59.9451	0	0	0	0	0	199	142.212	180.996	880
Pde6d	ENSMUST00000146220	Pde6d-004	N.D.	ensembl	CUG	35	uORF extending into CDS	75	332	92.8886	85.3975	24.5759	48.0221	107.918	0.589448	0.349979	0	0	2.12132	199	142.212	180.996	880
Pde6d	ENSMUST00000146220	Pde6d-004	N.D.	ensembl	CUG	52	uORF extending into CDS	96	332	85.1366	77.6113	7.12475	46.3664	101.979	0	5.33634	0	1.03397	0.353553	199	142.212	180.996	880
Pde6d	ENSMUST00000146220	Pde6d-004	N.D.	ensembl	CUG	22	uORF extending into CDS	114	332	85.1366	68.6532	6.71891	45.3324	101.302	0.906483	0.857281	0	3.1019	1.06066	199	142.212	180.996	880
Pde6d	ENSMUST00000146220	Pde6d-004	N.D.	ensembl	CUG	-75	uORF extending into CDS	120	332	84.2301	67.0959	6.31307	42.2305	100.564	2.22159	2.57184	1.75864	0	0	199	142.212	180.996	880
Pde6d	ENSMUST00000146220	Pde6d-004	N.D.	ensembl	CUG	-85	uORF extending into CDS	144	332	79.3337	62.4242	3.69765	41.6088	100.225	0	0	0	0	0.353553	199	142.212	180.996	880
Cops7b	ENSMUST00000121534	Cops7b-001	1	ensembl	AUG	23	uORF extending into CDS	68	481	68.9068	54.6893	23.5838	56.0911	124.602	0	0.349979	0	0	0.353553	430	429.532	1346.69	2509
Cops7b	ENSMUST00000121534	Cops7b-001	N.D.	ensembl	CUG	64	uORF	88	201	6.84559	3.58645	1.84883	0.621733	8.76999	0	0	0	0	0.707107	430	429.532	1346.69	2509
Cops7b	ENSMUST00000121534	Cops7b-001	N.D.	ensembl	CUG	-197	uORF	159	239	6.25614	1.52191	1.12733	0.621733	3.90826	0.589448	0.507303	0.40584	0	0	430	429.532	1346.69	2509
Cops7b	ENSMUST00000121534	Cops7b-001	3	ensembl	AUG	160	uORF extending into CDS	167	481	65.9149	49.8956	22.0506	56.0911	116.171	3.26428	0.507303	0.315653	0	0	430	429.532	1346.69	2509
Cops7b	ENSMUST00000121534	Cops7b-001	N.D.	ensembl	CUG	-4	uORF extending into CDS	182	481	61.1547	49.3883	21.735	55.4693	116.171	0	0	0	0	0	430	429.532	1346.69	2509
Cops7b	ENSMUST00000121534	Cops7b-001	0	ensembl	AUG	261	uORF extending into CDS	191	481	61.1547	49.3883	21.735	55.4693	116.171	0	0	0	0	0	430	429.532	1346.69	2509
Cops7b	ENSMUST00000121534	Cops7b-001	N.D.	ensembl	CUG	-1	uORF	318	344	17.0001	22.5686	6.17779	14.4891	12.0339	0	0	0	0	2.82843	430	429.532	1346.69	2509
Cops7b	ENSMUST00000121534	Cops7b-001	N.D.	ensembl	AUG	246	uORF	336	344	15.3679	20.5041	5.77195	14.4891	4.03192	15.9574	20.1541	4.64461	11.5899	2.12132	430	429.532	1346.69	2509
Cops7b	ENSMUST00000121534	Cops7b-001	N.D.	ensembl	CUG	6	uORF extending into CDS	365	481	42.2055	24.9478	12.8516	38.0811	87.5502	0.453241	0	0	0	1.76777	430	429.532	1346.69	2509
Dis3l2	ENSMUST00000168237	Dis3l2-202	N.D.	ensembl	CUG	40	uORF extending into CDS	110	175	42.5248	42.2508	2.88597	64.9981	25.4183	2.40241	1.20726	0	0.621733	1.76777	165	465.216	519.876	3172
Dis3l2	ENSMUST00000168237	Dis3l2-202	N.D.	ensembl	CUG	89	uORF extending into CDS	128	175	38.4903	39.3289	1.75864	60.4432	19.3558	1.35972	1.87189	0	1.8652	0.353553	165	465.216	519.876	3172
Dis3l2	ENSMUST00000168237	Dis3l2-202	N.D.	ensembl	CUG	121	uORF extending into CDS	134	175	36.5411	37.4571	1.75864	59.1997	17.2015	4.89641	5.49367	0.721493	12.2116	1.06066	165	465.216	519.876	3172
Eif4e2	ENSMUST00000050876	Eif4e2-003	N.D.	ensembl	AUG	103	uORF	27	56	6.84559	14.7311	3.15653	9.31923	8.76999	1.63214	10.6374	2.20957	2.06793	0	87	1805.68	1970.51	2870
Efhd1	ENSMUST00000027472	Efhd1-001	N.D.	ensembl	CUG	39	uORF extending into CDS	36	134	6.43697	10.4094	2.38995	2.27743	4.18486	0	0.507303	0	0.621733	0	88	40.7988	97.5584	1855
Gigyf2	ENSMUST00000027475	Gigyf2-001	N.D.	ensembl	CUG	25	uORF	45	116	11.9675	116.555	55.0139	44.2917	42.9583	0.453241	37.897	7.80115	5.58883	4.59619	198	2135.85	3397.32	5725
Gigyf2	ENSMUST00000027475	Gigyf2-001	N.D.	ensembl	CUG	13	uORF	75	116	6.754	33.1	13.3927	26.4912	27.4489	0.589448	5.80831	2.57032	3.93313	0	198	2135.85	3397.32	5725
Gigyf2	ENSMUST00000027475	Gigyf2-001	N.D.	ensembl	CUG	125	uORF	103	168	8.83938	43.1594	16.6845	28.5591	23.788	1.81297	1.87189	0.721493	5.58883	4.94975	198	2135.85	3397.32	5725
Atg16l1	ENSMUST00000113190	Atg16l1-002	N.D.	ensembl	CUG	-201	uORF extending into CDS	23	175	15.4126	27.799	7.39531	31.0461	48.9623	0	0	0	0	0	115	446.452	1684.54	3103
Atg16l1	ENSMUST00000113190	Atg16l1-002	N.D.	ensembl	CUG	30	uORF extending into CDS	30	296	31.3699	28.8136	7.39531	39.7368	140.788	0	0	0.315653	0	0	115	446.452	1684.54	3103
Atg16l1	ENSMUST00000113190	Atg16l1-002	N.D.	ensembl	CUG	-41	uORF	37	90	7.9329	6.12296	5.14064	8.2785	3.97009	0	0	0.40584	0	0	115	446.452	1684.54	3103
Atg16l1	ENSMUST00000113190	Atg16l1-002	N.D.	ensembl	CUG	176	uORF extending into CDS	48	296	31.3699	28.8136	6.67381	39.7368	139.373	0	0.349979	0	0	0.707107	115	446.452	1684.54	3103
Atg16l1	ENSMUST00000113190	Atg16l1-002	N.D.	ensembl	CUG	221	uORF	55	90	7.9329	5.77298	4.7348	8.2785	1.07713	3.58131	2.22186	1.44299	1.8652	0.707107	115	446.452	1684.54	3103
Atg16l1	ENSMUST00000113190	Atg16l1-002	N.D.	ensembl	CUG	237	uORF extending into CDS	90	296	24.4797	23.7052	2.34485	33.5262	136.818	1.04269	4.05842	0.40584	2.06793	0	115	446.452	1684.54	3103
Usp40	ENSMUST00000040783	Usp40-201	7	ensembl	AUG	305	uORF	43	108	21.6241	26.2964	5.05045	19.0439	3.97009	18.3152	16.481	4.23877	19.0439	2.82843	134	144.253	784.808	5050
Arl4c	ENSMUST00000159814	Arl4c-001	N.D.	ensembl	CUG	107	uORF	59	121	9.52042	21.5894	9.37942	18.2127	30.9602	0	0	0	0	0	558	333.835	3418.18	3998
Arl4c	ENSMUST00000159814	Arl4c-001	N.D.	ensembl	CUG	-51	uORF extending into CDS	220	672	363.899	184.068	31.9261	367.653	288.528	4.98566	1.36458	2.75069	11.1777	0	558	333.835	3418.18	3998
Arl4c	ENSMUST00000159814	Arl4c-001	N.D.	ensembl	CUG	-124	uORF extending into CDS	223	672	360.273	183.211	30.7988	359.787	288.528	1.81297	0.857281	2.43504	10.1437	0	558	333.835	3418.18	3998
Arl4c	ENSMUST00000159814	Arl4c-001	N.D.	ensembl	CUG	-119	uORF extending into CDS	301	672	352.974	155.251	23.0878	335.371	270.126	1.63214	0.857281	1.44299	4.55487	0	558	333.835	3418.18	3998
Arl4c	ENSMUST00000159814	Arl4c-001	0	ensembl	CUG	-165	uORF	314	394	291.002	123.776	11.2282	261.479	45.5747	0.453241	1.20726	0.721493	7.65677	5.3033	558	333.835	3418.18	3998
Arl4c	ENSMUST00000159814	Arl4c-001	10	ensembl	AUG	116	uORF	344	394	262.438	74.9301	7.93643	248.646	10.7095	268.288	59.1491	6.40325	224.216	0.353553	558	333.835	3418.18	3998
Arl4c	ENSMUST00000159814	Arl4c-001	N.D.	ensembl	CUG	-152	uORF extending into CDS	491	952	188.771	25.2111	15.1965	82.1565	802.065	0	0	0.721493	3.1019	0	558	333.835	3418.18	3998
Sh3bp4	ENSMUST00000066279	Sh3bp4-001	N.D.	ensembl	CUG	-71	uORF	10	129	6.43697	23.6892	40.1782	30.2081	17.8491	0	0	0	0	0	390	710.335	2322.28	4996
Sh3bp4	ENSMUST00000066279	Sh3bp4-001	N.D.	ensembl	CUG	126	uORF	19	129	6.43697	23.6892	40.1782	30.2081	17.8491	0	0.349979	0.40584	0	0	390	710.335	2322.28	4996
Sh3bp4	ENSMUST00000066279	Sh3bp4-001	N.D.	ensembl	CUG	108	uORF	38	88	6.43697	23.3392	38.9606	28.9646	13.8172	0	0	0	0	5.3033	390	710.335	2322.28	4996
Sh3bp4	ENSMUST00000066279	Sh3bp4-001	N.D.	ensembl	CUG	-10	uORF	43	129	6.43697	23.3392	39.7723	30.2081	10.2474	0	0	0	0	2.47487	390	710.335	2322.28	4996
Sh3bp4	ENSMUST00000066279	Sh3bp4-001	N.D.	ensembl	CUG	-121	uORF	55	129	6.43697	18.8955	38.9606	30.2081	4.58513	0.453241	2.60717	3.78784	2.06793	0.353553	390	710.335	2322.28	4996
Sh3bp4	ENSMUST00000066279	Sh3bp4-001	N.D.	ensembl	CUG	-83	uORF	73	129	5.98373	14.3811	35.263	28.1401	1.41556	4.94104	14.0311	31.385	23.173	0	390	710.335	2322.28	4996
Sh3bp4	ENSMUST00000066279	Sh3bp4-001	N.D.	ensembl	AUG	219	uORF	173	232	18.2236	13.1899	0.40584	30.0121	15.2621	0	0	0	0	0	390	710.335	2322.28	4996
Sh3bp4	ENSMUST00000066279	Sh3bp4-001	N.D.	ensembl	AUG	134	uORF	203	232	17.1809	12.6826	0.40584	30.0121	11.7541	15.4126	11.668	0	24.8355	3.88909	390	710.335	2322.28	4996
Sh3bp4	ENSMUST00000066279	Sh3bp4-001	N.D.	ensembl	CUG	25	uORF	232	282	12.6039	4.25107	0.315653	3.72363	35.4802	0.589448	0	0	1.03397	0.353553	390	710.335	2322.28	4996
Sh3bp4	ENSMUST00000066279	Sh3bp4-001	N.D.	ensembl	CUG	196	uORF	274	282	12.0144	4.25107	0.315653	2.68967	10.0619	0.589448	0	0.315653	0	7.77817	390	710.335	2322.28	4996
Sh3bp4	ENSMUST00000066279	Sh3bp4-001	N.D.	ensembl	AUG	-23	uORF	308	352	19.3579	4.98636	1.12733	13.0429	41.9723	0	0	0	0	0	390	710.335	2322.28	4996
Sh3bp4	ENSMUST00000066279	Sh3bp4-001	N.D.	ensembl	CUG	-144	uORF	320	352	19.3579	4.98636	1.12733	13.0429	35.08	0	0	0	0	6.01041	390	710.335	2322.28	4996
Sh3bp4	ENSMUST00000066279	Sh3bp4-001	N.D.	ensembl	CUG	-114	uORF	323	352	19.3579	4.98636	1.12733	13.0429	30.8951	0	0	0	0	2.47487	390	710.335	2322.28	4996
Sh3bp4	ENSMUST00000066279	Sh3bp4-001	N.D.	ensembl	CUG	35	uORF	329	352	19.3579	4.98636	1.12733	13.0429	29.8798	0	0.507303	0	0	2.82843	390	710.335	2322.28	4996
Sh3bp4	ENSMUST00000066279	Sh3bp4-001	N.D.	ensembl	CUG	58	uORF	332	352	19.3579	4.98636	1.12733	13.0429	28.1258	1.04269	0.507303	0.40584	0	2.82843	390	710.335	2322.28	4996
Sh3bp4	ENSMUST00000066279	Sh3bp4-001	N.D.	ensembl	AUG	125	uORF	352	360	19.3579	5.68632	1.44299	14.6986	20.9569	19.9473	5.68632	1.03715	15.3203	9.89949	390	710.335	2322.28	4996
Agap1	ENSMUST00000027521	Agap1-201	N.D.	ensembl	CUG	20	uORF	6	260	24.5713	22.0967	2.66051	43.082	7.60174	0	0	0	0	0	620	334.746	3350.41	9582
Agap1	ENSMUST00000027521	Agap1-201	N.D.	ensembl	CUG	-13	uORF	49	234	23.6648	22.0967	2.66051	43.082	6.12435	0	0.349979	0.40584	0.621733	0	620	334.746	3350.41	9582
Agap1	ENSMUST00000027521	Agap1-201	N.D.	ensembl	CUG	-99	uORF	100	234	23.6648	19.1748	0.721493	39.1489	5.04722	0	0.349979	0	0	0	620	334.746	3350.41	9582
Agap1	ENSMUST00000027521	Agap1-201	N.D.	ensembl	CUG	-177	uORF extending into CDS	241	852	62.1081	7.71553	2.07429	39.1421	129.467	0	0	0	0	0	620	334.746	3350.41	9582
Agap1	ENSMUST00000027521	Agap1-201	N.D.	ensembl	CUG	98	uORF extending into CDS	358	852	61.5187	7.71553	2.07429	39.1421	122.389	0	0	0	0	2.82843	620	334.746	3350.41	9582
Agap1	ENSMUST00000027521	Agap1-201	N.D.	ensembl	CUG	80	uORF	371	388	17.8173	1.01461	0.315653	8.49476	18.9263	0.589448	0	0	0.621733	4.94975	620	334.746	3350.41	9582
Agap1	ENSMUST00000027521	Agap1-201	N.D.	ensembl	AUG	101	uORF	383	388	16.3214	1.01461	0.315653	7.2513	5.32382	4.44317	1.01461	0	4.97386	5.65685	620	334.746	3350.41	9582
Agap1	ENSMUST00000027521	Agap1-201	6	ensembl	CUG	-39	uORF extending into CDS	388	852	54.4007	6.70093	2.07429	32.9248	87.983	11.8782	0	0.315653	3.5209	2.82843	620	334.746	3350.41	9582
Agap1	ENSMUST00000027521	Agap1-201	N.D.	ensembl	CUG	22	uORF extending into CDS	613	852	21.2155	6.35095	0.721493	19.6657	80.8434	0.453241	0	0	0	0	620	334.746	3350.41	9582
Gbx2	ENSMUST00000036954	Gbx2-001	N.D.	ensembl	CUG	-3	uORF	2059	2388	29.6039	62.3729	22.4565	52.7864	23.6025	0	0	0.40584	0	0.707107	2536	324.591	612.923	4241
Gbx2	ENSMUST00000036954	Gbx2-001	N.D.	ensembl	CUG	12	uORF	2110	2388	27.9718	58.2791	18.1726	50.509	23.2641	0	0	0	0	0	2536	324.591	612.923	4241
Gbx2	ENSMUST00000036954	Gbx2-001	N.D.	ensembl	CUG	31	uORF	2180	2218	14.3252	27.539	2.93107	9.31923	9.38503	0	0.349979	0.315653	0	0.353553	2536	324.591	612.923	4241
Gbx2	ENSMUST00000036954	Gbx2-001	N.D.	ensembl	CUG	46	uORF	2212	2388	20.2197	29.9182	7.75605	46.1636	8.15495	8.34152	4.82904	1.98411	7.66353	0	2536	324.591	612.923	4241
Gbx2	ENSMUST00000036954	Gbx2-001	N.D.	ensembl	CUG	-87	uORF	2215	2388	16.6384	26.8037	7.12475	42.6427	8.15495	8.34152	5.33634	1.98411	5.79833	0.353553	2536	324.591	612.923	4241
Gbx2	ENSMUST00000036954	Gbx2-001	N.D.	ensembl	CUG	27	uORF extending into CDS	2388	2588	29.1037	14.7311	1.93901	42.2237	60.7782	0	0	0	0	0	2536	324.591	612.923	4241
Gbx2	ENSMUST00000036954	Gbx2-001	N.D.	ensembl	CUG	-178	uORF	2408	2536	13.872	3.93643	1.21752	20.0779	28.2495	0	0	0	0	0.353553	2536	324.591	612.923	4241
Gbx2	ENSMUST00000036954	Gbx2-001	N.D.	ensembl	CUG	108	uORF extending into CDS	2415	2588	29.1037	14.3811	1.93901	42.2237	60.4397	1.04269	0	0	0	0.353553	2536	324.591	612.923	4241
Gbx2	ENSMUST00000036954	Gbx2-001	N.D.	ensembl	CUG	82	uORF extending into CDS	2433	2588	27.1546	14.3811	1.93901	40.9803	58.0089	0.906483	0	0	0	0.353553	2536	324.591	612.923	4241
Gbx2	ENSMUST00000036954	Gbx2-001	N.D.	ensembl	CUG	269	uORF extending into CDS	2514	2588	20.5814	12.5092	0.721493	38.7028	37.2375	1.81297	1.20726	0	7.44727	0.353553	2536	324.591	612.923	4241
Cxcr7	ENSMUST00000065587	Cxcr7-001	N.D.	ensembl	CUG	74	uORF extending into CDS	49	300	22.1689	30.5828	7.39531	6.8323	27.6019	1.49593	9.85073	3.20163	1.24347	1.06066	135	114.015	204.1	3066
Cxcr7	ENSMUST00000065587	Cxcr7-001	N.D.	ensembl	CUG	123	uORF extending into CDS	59	151	10.4269	16.2883	2.0292	5.58883	14.032	1.1789	0	0	0	1.06066	135	114.015	204.1	3066
Cxcr7	ENSMUST00000065587	Cxcr7-001	N.D.	ensembl	CUG	115	uORF extending into CDS	104	151	9.83745	6.47294	0.81168	5.58883	12.278	0	0	0	0	0	135	114.015	204.1	3066
Cops8	ENSMUST00000036153	Cops8-201	N.D.	ensembl	AUG	88	uORF extending into CDS	19	138	17.5895	63.5288	27.0109	46.7921	62.2848	0.589448	1.71456	0	0	0.707107	126	463.882	2129.72	1844
Cops8	ENSMUST00000036153	Cops8-201	N.D.	ensembl	CUG	16	uORF extending into CDS	26	277	71.9902	82.283	34.2258	61.0785	219.992	0	0	0	0	0	126	463.882	2129.72	1844
Col6a3	ENSMUST00000097653	Col6a3-001	0	ensembl	CUG	-43	uORF	10	159	85.4113	28.6209	24.3053	43.474	37.8493	0	0	0	0	1.06066	236	289.201	1460.92	9002
Col6a3	ENSMUST00000097653	Col6a3-001	N.D.	ensembl	CUG	-46	uORF	59	124	6.11993	2.22186	12.7614	5.37934	25.6949	1.63214	0.699957	0.315653	1.03397	2.47487	236	289.201	1460.92	9002
Col6a3	ENSMUST00000097653	Col6a3-001	10	ensembl	AUG	200	uORF	142	159	73.3077	16.847	7.48549	32.9248	3.508	73.7609	16.1823	5.95232	31.6813	0	236	289.201	1460.92	9002
Lrrfip1	ENSMUST00000097649	Lrrfip1-203	N.D.	ensembl	CUG	-75	uORF	88	150	117.007	150.159	62.5896	153.798	44.1591	0	0	1.12733	0	5.65685	215	915.378	2510.69	3663
Lrrfip1	ENSMUST00000097649	Lrrfip1-203	0	ensembl	CUG	77	uORF	105	128	102.364	139.4	36.5256	134.132	27.7581	1.63214	2.02921	4.87008	1.6557	4.59619	215	915.378	2510.69	3663
Lrrfip1	ENSMUST00000097649	Lrrfip1-203	10	ensembl	AUG	120	uORF	117	128	99.6896	133.627	31.6555	131.855	14.8325	84.4133	120.453	10.1911	108.465	10.9602	215	915.378	2510.69	3663
Ube2f	ENSMUST00000171165	Ube2f-203	N.D.	ensembl	CUG	-75	uORF	43	84	11.9228	57.5598	24.7562	6.42007	21.3246	0.453241	4.95103	6.13269	0.621733	2.47487	115	24.7991	494.965	4195
Ube2f	ENSMUST00000171165	Ube2f-203	N.D.	ensembl	AUG	125	uORF extending into CDS	57	146	16.0936	52.8528	20.0214	12.2184	27.6637	10.4269	23.1113	5.18573	3.5209	3.18198	115	24.7991	494.965	4195
Ube2f	ENSMUST00000171165	Ube2f-203	N.D.	ensembl	CUG	79	uORF extending into CDS	84	146	8.47773	30.0915	15.2866	9.10973	11.2627	1.63214	12.3166	13.1222	3.3114	0	115	24.7991	494.965	4195
Klhl30	ENSMUST00000027533	Klhl30-001	N.D.	ensembl	CUG	-120	uORF extending into CDS	178	354	32.3703	43.3167	3.11144	30.2148	28.9556	0	0.507303	0.631307	0	0	194	63.5571	385.621	3090
Klhl30	ENSMUST00000027533	Klhl30-001	N.D.	ensembl	CUG	174	uORF extending into CDS	187	354	32.3703	41.9521	2.48013	30.2148	28.6172	0.589448	0.857281	0	0	0.353553	194	63.5571	385.621	3090
Fam132b	ENSMUST00000086861	Fam132b-201	N.D.	ensembl	CUG	270	uORF extending into CDS	12	134	7.16262	8.88746	2.16448	4.55487	9.44686	0	0	0	0	1.41421	52	65.0084	489.176	2815
Fam132b	ENSMUST00000086861	Fam132b-201	N.D.	ensembl	CUG	-75	uORF extending into CDS	32	331	16.8639	3.7791	4.01331	4.55487	30.3712	0	0	0	0	0	52	65.0084	489.176	2815
Ilkap	ENSMUST00000027534	Ilkap-201	N.D.	ensembl	CUG	3	uORF extending into CDS	66	164	7.16262	53.0101	6.98947	12.4144	54.4651	0	7.43621	4.28387	0.621733	1.76777	79	489.827	1013.52	1369
Traf3ip1	ENSMUST00000047242	Traf3ip1-201	0	ensembl	AUG		uORF extending into CDS	2	226	24.2989	8.38016	2.57032	8.488	17.387	0	0	0	0	0	99	296.936	581.265	3497
Asb1	ENSMUST00000027538	Asb1-201	N.D.	ensembl	CUG	17	uORF	167	232	11.1972	9.55209	7.89133	6.6228	3.90826	0	0	0.721493	0	0.707107	249	87.9922	1143.83	5972
Twist2	ENSMUST00000007949	Twist2-001	N.D.	ensembl	CUG	71	uORF extending into CDS	90	506	47.7359	6.0363	6.22288	15.7258	129.864	0	0	0	0	0	167	72.3965	293.424	1330
Hdac4	ENSMUST00000008995	Hdac4-201	N.D.	ensembl	CUG	17	uORF	22	78	16.2298	3.62178	2.16448	9.31923	72.4997	0	0.507303	0	0	9.19239	117	357.187	1384.27	3938
Hdac4	ENSMUST00000008995	Hdac4-201	N.D.	ensembl	AUG	103	uORF	26	88	17.8619	3.11448	2.16448	9.31923	68.5914	5.48586	0.507303	0.40584	7.45403	9.89949	117	357.187	1384.27	3938
Hdac4	ENSMUST00000008995	Hdac4-201	N.D.	ensembl	CUG	-60	uORF	31	78	9.248	2.60717	1.75864	1.8652	55.4511	3.12807	1.20726	0.315653	0	7.42462	117	357.187	1384.27	3938
Ndufa10	ENSMUST00000027478	Ndufa10-001	N.D.	ensembl	AUG	265	uORF	43	99	14.2806	33.2766	9.15395	13.8809	7.2926	0	0	0	0	0	124	1989.83	3039.21	2021
Ndufa10	ENSMUST00000027478	Ndufa10-001	0	ensembl	AUG	69	uORF extending into CDS	84	260	272.144	551.203	84.0089	247.402	292.459	5.8029	7.87285	3.69765	4.35213	0.353553	124	1989.83	3039.21	2021
Ndufa10	ENSMUST00000027478	Ndufa10-001	N.D.	ensembl	CUG	66	uORF extending into CDS	92	130	178.854	402.036	59.7487	164.367	27.5433	3.85372	17.1456	2.25467	3.5209	0	124	1989.83	3039.21	2021
Myeov2	ENSMUST00000097642	Myeov2-001	N.D.	ensembl	CUG	16	uORF	9	44	116.971	140.536	37.8784	46.3596	42.5906	0	0	0	0	0	44	312.91	516.968	439
Gpc1	ENSMUST00000045970	Gpc1-201	0	ensembl	CUG	-12	uORF	75	224	78.4695	117.4	73.0963	108.04	138.234	0	0.507303	0.721493	1.03397	1.06066	288	461.907	4323.01	3596
Gpc1	ENSMUST00000045970	Gpc1-201	7	ensembl	CUG	-67	uORF	156	224	75.2052	98.154	67.3244	104.728	28.5879	40.4348	58.5778	43.0641	37.4594	4.94975	288	461.907	4323.01	3596
Gpc1	ENSMUST00000045970	Gpc1-201	N.D.	ensembl	CUG	22	uORF	168	224	28.5143	39.2969	20.0665	63.7478	23.7262	26.5651	32.14	11.6792	40.9735	0.353553	288	461.907	4323.01	3596
Gpc1	ENSMUST00000045970	Gpc1-201	N.D.	ensembl	CUG	121	uORF	189	224	8.34152	11.2506	9.74016	26.7075	13.9409	0	2.2572	0.721493	0.621733	5.3033	288	461.907	4323.01	3596
Gpc1	ENSMUST00000045970	Gpc1-201	N.D.	ensembl	CUG	52	uORF extending into CDS	203	409	23.4817	17.2163	9.83035	45.5351	87.0523	2.99186	4.12908	1.12733	10.3532	3.18198	288	461.907	4323.01	3596
Gpc1	ENSMUST00000045970	Gpc1-201	N.D.	ensembl	CUG	-40	uORF extending into CDS	224	409	17.5426	8.92279	1.12733	26.2817	83.8209	0	0	0	0.621733	0.353553	288	461.907	4323.01	3596
Rnpepl1	ENSMUST00000027487	Rnpepl1-001	N.D.	ensembl	CUG	15	uORF extending into CDS	41	352	78.6526	163.795	15.467	77.2097	13.9083	0	0	0	0	0	189	70.3581	891.952	3338
Rnpepl1	ENSMUST00000027487	Rnpepl1-001	N.D.	ensembl	CUG	95	uORF extending into CDS	134	352	78.0632	162.081	15.1514	77.2097	10.8624	0	0	0.721493	0	0.707107	189	70.3581	891.952	3338
Rnpepl1	ENSMUST00000027487	Rnpepl1-001	10	ensembl	AUG	190	uORF	163	174	66.3681	145.914	10.9577	66.2483	1.81583	61.4271	143.465	9.5147	56.3141	0.353553	189	70.3581	891.952	3338
Capn10	ENSMUST00000027488	Capn10-001	N.D.	ensembl	CUG	-91	uORF	272	352	9.65662	7.83752	0	13.0429	3.84643	0	0	0	0	0	499	142.44	957.291	2903
Capn10	ENSMUST00000027488	Capn10-001	N.D.	ensembl	CUG	49	uORF	304	426	10.5631	14.2238	7.4404	14.0768	9.90895	1.1789	0	0	0	0	499	142.44	957.291	2903
Capn10	ENSMUST00000027488	Capn10-001	N.D.	ensembl	AUG	0	uORF	311	352	5.9391	5.80831	0	10.7654	2.0306	5.34966	2.88649	0	7.65677	1.41421	499	142.44	957.291	2903
Capn10	ENSMUST00000027488	Capn10-001	0	ensembl	AUG	-2	uORF extending into CDS	477	671	34.7258	8.88746	4.64461	20.7064	119.675	1.49593	1.01461	0	5.58883	0.353553	499	142.44	957.291	2903
Kif1a	ENSMUST00000112958	Kif1a-202	N.D.	ensembl	AUG	136	uORF	39	56	11.3334	68.9518	6.94437	11.7994	0	9.248	30.8268	7.03456	9.10973	0	129	799.457	3098.18	5932
Kif1a	ENSMUST00000112958	Kif1a-202	N.D.	ensembl	CUG	112	uORF extending into CDS	76	144	8.65855	12.4032	7.12475	24.849	34.927	0	0	0	0	1.41421	129	799.457	3098.18	5932
Kif1a	ENSMUST00000112958	Kif1a-202	N.D.	ensembl	CUG	70	uORF extending into CDS	85	144	8.65855	11.8959	7.12475	24.2273	33.5115	0	0.507303	0.315653	0.621733	1.41421	129	799.457	3098.18	5932
Kif1a	ENSMUST00000112958	Kif1a-202	N.D.	ensembl	CUG	-87	uORF extending into CDS	94	144	8.65855	11.8959	6.80909	24.2273	28.1876	0	0	0	0	8.13173	129	799.457	3098.18	5932
Kif1a	ENSMUST00000112958	Kif1a-202	N.D.	ensembl	CUG	-109	uORF extending into CDS	100	144	8.65855	11.8959	6.80909	23.6056	16.0626	0.589448	0	1.12733	0.621733	5.3033	129	799.457	3098.18	5932
Kif1a	ENSMUST00000112958	Kif1a-202	N.D.	ensembl	CUG	-99	uORF extending into CDS	103	144	8.0691	11.8959	6.0876	23.6056	13.2933	1.94917	2.72917	2.57032	7.24453	2.47487	129	799.457	3098.18	5932
2310007B03Rik	ENSMUST00000043718	2310007B03Rik-001	N.D.	ensembl	CUG	252	uORF extending into CDS	134	472	7.57124	3.93643	0.315653	0	8.89365	0.589448	0	0	0	0.353553	282	26.6097	58.332	2300
2310007B03Rik	ENSMUST00000043718	2310007B03Rik-001	N.D.	ensembl	CUG	66	uORF extending into CDS	146	472	6.98179	3.93643	0.315653	0	8.55522	0	0	0	0	0	282	26.6097	58.332	2300
2310007B03Rik	ENSMUST00000043718	2310007B03Rik-001	N.D.	ensembl	CUG	156	uORF extending into CDS	163	573	8.61393	3.93643	0.315653	0	13.0785	0	0	0	0	0	282	26.6097	58.332	2300
2310007B03Rik	ENSMUST00000043718	2310007B03Rik-001	N.D.	ensembl	CUG	115	uORF extending into CDS	167	472	6.98179	3.93643	0.315653	0	8.55522	0	0	0	0	0	282	26.6097	58.332	2300
2310007B03Rik	ENSMUST00000043718	2310007B03Rik-001	N.D.	ensembl	CUG	72	uORF extending into CDS	175	573	8.61393	3.93643	0.315653	0	13.0785	0	0	0	0	0	282	26.6097	58.332	2300
2310007B03Rik	ENSMUST00000043718	2310007B03Rik-001	N.D.	ensembl	CUG	70	uORF extending into CDS	257	472	6.98179	3.42912	0.315653	0	8.55522	0	0	0	0	0.353553	282	26.6097	58.332	2300
2310007B03Rik	ENSMUST00000043718	2310007B03Rik-001	N.D.	ensembl	CUG	23	uORF extending into CDS	260	472	6.98179	3.42912	0.315653	0	8.21678	0	0	0	0	0	282	26.6097	58.332	2300
Pask	ENSMUST00000027493	Pask-001	N.D.	ensembl	CUG	-9	uORF	34	99	18.86	53.1868	27.2364	16.1515	11.8777	1.49593	0	0.315653	0	2.47487	314	910.933	1838.02	5780
Pask	ENSMUST00000027493	Pask-001	N.D.	ensembl	CUG	262	uORF	51	56	10.5185	45.1566	16.91	10.5627	1.0153	11.1079	47.0285	15.0612	9.94096	0.353553	314	910.933	1838.02	5780
Pask	ENSMUST00000027493	Pask-001	N.D.	ensembl	CUG	109	uORF	126	260	26.6121	30.7048	2.34485	19.8752	21.3864	1.49593	1.39991	0.721493	0	0.353553	314	910.933	1838.02	5780
Pask	ENSMUST00000027493	Pask-001	N.D.	ensembl	CUG	-94	uORF	237	260	19.7219	13.6458	0.40584	11.7994	0	6.25614	4.79371	0.40584	6.6228	0	314	910.933	1838.02	5780
Pask	ENSMUST00000027493	Pask-001	N.D.	ensembl	CUG	69	uORF	246	260	8.75014	5.96564	0	3.93313	0	13.7828	8.85213	0	5.79833	0	314	910.933	1838.02	5780
Pask	ENSMUST00000027493	Pask-001	N.D.	ensembl	CUG	34	uORF extending into CDS	297	431	30.602	16.1663	1.3528	26.917	57.729	2.40241	0	0	1.8652	1.76777	314	910.933	1838.02	5780
Ppp1r7	ENSMUST00000027494	Ppp1r7-001	N.D.	ensembl	CUG	39	uORF	482	628	15.8681	7.48754	1.44299	6.42007	13.6936	0	0.349979	0.40584	0	0.353553	807	1107.38	1756.3	10316
Ppp1r7	ENSMUST00000027494	Ppp1r7-001	2	ensembl	AUG	82	uORF	556	768	23.0308	4.60105	0	6.00107	12.0632	2.99186	1.01461	0	0	2.47487	807	1107.38	1756.3	10316
Ppp1r7	ENSMUST00000027494	Ppp1r7-001	2	ensembl	CUG	153	uORF	559	768	21.5348	3.58645	0	6.00107	10.9861	1.49593	0	0	0.621733	1.41421	807	1107.38	1756.3	10316
Ppp1r7	ENSMUST00000027494	Ppp1r7-001	N.D.	ensembl	AUG	121	uORF	579	602	5.34966	1.36458	0	1.6557	2.83113	4.30697	0.857281	0	2.06793	1.06066	807	1107.38	1756.3	10316
Ppp1r7	ENSMUST00000027494	Ppp1r7-001	N.D.	ensembl	CUG	-186	uORF	583	768	13.3741	1.71456	0	3.3114	7.75469	0.453241	0	0	0.621733	0.707107	807	1107.38	1756.3	10316
Ppp1r7	ENSMUST00000027494	Ppp1r7-001	N.D.	ensembl	AUG	263	uORF	670	768	9.06717	0.349979	0	1.6557	3.16956	2.67483	0.349979	0	0	0	807	1107.38	1756.3	10316
Ppp1r7	ENSMUST00000027494	Ppp1r7-001	N.D.	ensembl	CUG	36	uORF	678	752	5.8029	0	0	1.6557	2.83113	0	0	0	0	0	807	1107.38	1756.3	10316
Ppp1r7	ENSMUST00000027494	Ppp1r7-001	N.D.	ensembl	CUG	101	uORF extending into CDS	752	859	10.0183	21.8173	3.15653	11.5967	9.07914	0	0	0	0	0.353553	807	1107.38	1756.3	10316
Hdlbp	ENSMUST00000170883	Hdlbp-202	10	ensembl	AUG	291	uORF	21	59	169.728	378.408	38.5548	229.568	215.96	90.0776	290.368	22.727	169.104	21.9203	199	7724.81	20373	6239
Hdlbp	ENSMUST00000170883	Hdlbp-202	0	ensembl	CUG	-46	uORF	35	79	106.488	101.371	26.5149	68.127	129.731	10.8355	3.11448	1.12733	3.10866	35.3553	199	7724.81	20373	6239
Hdlbp	ENSMUST00000170883	Hdlbp-202	3	ensembl	AUG	-19	uORF	59	79	44.2908	6.63026	18.7137	18.429	12.3073	29.9656	4.60105	9.06376	9.73147	8.83883	199	7724.81	20373	6239
Hdlbp	ENSMUST00000170883	Hdlbp-202	N.D.	ensembl	CUG	129	uORF	103	111	5.07724	4.79371	1.53317	5.79833	105.861	0	0	0	0	48.0833	199	7724.81	20373	6239
Hdlbp	ENSMUST00000170883	Hdlbp-202	1	ensembl	CUG	157	uORF extending into CDS	111	236	384.478	164.139	23.7191	442.241	599.213	13.7804	12.6312	7.57568	17.8072	39.598	199	7724.81	20373	6239
Hdlbp	ENSMUST00000170883	Hdlbp-202	N.D.	ensembl	CUG	30	uORF	140	169	17.3641	11.074	5.18573	21.5376	31.2954	16.0043	10.5667	4.14859	19.6724	0	199	7724.81	20373	6239
Hdlbp	ENSMUST00000170883	Hdlbp-202	N.D.	ensembl	CUG	-75	uORF extending into CDS	147	236	348.12	131.511	10.2362	398.551	475.441	1.35972	0	0.721493	0.621733	0	199	7724.81	20373	6239
Hdlbp	ENSMUST00000170883	Hdlbp-202	N.D.	ensembl	CUG	-144	uORF extending into CDS	159	236	347.667	131.511	9.5147	398.551	475.441	0	0	0	0	4.24264	199	7724.81	20373	6239
41884	ENSMUST00000027495	Sept2-001	N.D.	ensembl	AUG	200	uORF extending into CDS	22	132	15.1401	58.0318	66.4225	15.104	52.6199	0	0	0	0	0	128	3042.37	6674.52	3780
41884	ENSMUST00000027495	Sept2-001	N.D.	ensembl	CUG	-64	uORF	32	106	15.1401	57.6818	66.4225	15.104	51.2044	0	0	0	0	0	128	3042.37	6674.52	3780
41884	ENSMUST00000027495	Sept2-001	N.D.	ensembl	CUG	-80	uORF	50	106	15.1401	57.6818	66.4225	15.104	45.5421	0	0	3.87803	0	2.12132	128	3042.37	6674.52	3780
41884	ENSMUST00000027495	Sept2-001	N.D.	ensembl	CUG	79	uORF	77	106	15.1401	54.4454	60.6956	15.104	15.0473	5.34966	30.4608	41.7564	2.06793	17.3241	128	3042.37	6674.52	3780
Farp2	ENSMUST00000122402	Farp2-002	N.D.	ensembl	CUG	143	uORF extending into CDS	41	112	17.5895	7.55821	1.44299	11.3872	5.04722	0	0	0	0	0	103	72.4435	297.867	2818
Farp2	ENSMUST00000122402	Farp2-002	N.D.	ensembl	CUG	80	uORF extending into CDS	45	275	26.2481	11.4593	2.25467	16.3543	52.9616	0	0	0	0	0	103	72.4435	297.867	2818
Farp2	ENSMUST00000122402	Farp2-002	0	ensembl	AUG	-53	uORF extending into CDS	96	275	26.2481	11.4593	2.25467	16.3543	51.5461	1.1789	0.507303	0	2.48693	0	103	72.4435	297.867	2818
Stk25	ENSMUST00000027498	Stk25-001	N.D.	ensembl	CUG	-106	uORF extending into CDS	136	300	20.309	21.782	4.19368	16.5638	143.005	0	0	0	0	0.353553	233	550.573	1987.02	2096
Stk25	ENSMUST00000027498	Stk25-001	N.D.	ensembl	CUG	32	uORF extending into CDS	213	488	113.515	25.1758	6.53853	39.5341	443.654	1.35972	0.507303	0.40584	3.1019	3.53553	233	550.573	1987.02	2096
Bok	ENSMUST00000027499	Bok-201	N.D.	ensembl	CUG	71	uORF	9	83	7.20724	6.00097	0.721493	10.1437	8.21678	0	0	0	0	2.47487	191	37.4922	476.557	1433
Bok	ENSMUST00000027499	Bok-201	N.D.	ensembl	AUG	6	uORF	73	114	10.7439	8.57281	5.63667	16.557	2.83113	5.71131	3.42912	0	8.90023	1.76777	191	37.4922	476.557	1433
Bok	ENSMUST00000027499	Bok-201	N.D.	ensembl	CUG	81	uORF extending into CDS	114	290	7.88828	2.72917	5.05045	4.34537	36.4955	0	0	4.7348	1.03397	1.41421	191	37.4922	476.557	1433
Bok	ENSMUST00000027499	Bok-201	N.D.	ensembl	AUG	248	uORF extending into CDS	148	243	6.39235	2.72917	0	2.68967	24.556	0	0	0	0	0	191	37.4922	476.557	1433
Thap4	ENSMUST00000112905	Thap4-201	5	ensembl	AUG	77	uORF extending into CDS	82	309	28.3781	33.8899	7.57568	13.6578	13.1403	5.8029	14.0665	1.93901	2.27743	0	306	335.38	1195.97	2161
Thap4	ENSMUST00000112905	Thap4-201	N.D.	ensembl	CUG	51	uORF extending into CDS	217	309	20.4898	9.11544	5.32101	7.44727	11.6629	0.453241	0.507303	0.40584	0	0	306	335.38	1195.97	2161
Thap4	ENSMUST00000112905	Thap4-201	N.D.	ensembl	CUG	203	uORF extending into CDS	278	439	30.0548	14.6444	7.16984	12.2116	85.3634	1.1789	1.52191	0.81168	1.03397	0.707107	306	335.38	1195.97	2161
Dtymk	ENSMUST00000027503	Dtymk-001	N.D.	ensembl	CUG	-193	uORF extending into CDS	53	355	832.926	233.624	160.532	336.992	1519.98	1.63214	2.95715	13.9789	0.621733	7.07107	108	1751.58	2553.97	1004
Dtymk	ENSMUST00000027503	Dtymk-001	N.D.	ensembl	CUG	-87	uORF extending into CDS	56	355	832.337	231.367	148.808	336.992	1516.2	1.04269	0.349979	4.32896	0.621733	3.53553	108	1751.58	2553.97	1004
Dtymk	ENSMUST00000027503	Dtymk-001	N.D.	ensembl	CUG	240	uORF	79	87	25.7502	62.3182	30.9791	31.8638	0	24.8437	64.0328	30.8889	31.242	0	108	1751.58	2553.97	1004
Dtymk	ENSMUST00000027503	Dtymk-001	N.D.	ensembl	CUG	-86	uORF extending into CDS	97	186	73.4392	68.9198	23.7642	128.144	236.774	0	0	0	0	0.707107	108	1751.58	2553.97	1004
D2hgdh	ENSMUST00000097633	D2hgdh-001	N.D.	ensembl	CUG	-47	uORF extending into CDS	18	290	27.0653	24.3892	11.8595	13.2591	56.8048	0	0.349979	3.382	0	0	103	89.8521	152.35	3233
Fam174a	ENSMUST00000059975	Fam174a-201	N.D.	ensembl	CUG	-17	uORF extending into CDS	102	401	5.98373	1.87189	0.315653	5.37934	51.9463	0	0	0	0	0	190	22.0327	285.947	2108
Fam174a	ENSMUST00000059975	Fam174a-201	N.D.	ensembl	CUG	19	uORF extending into CDS	168	401	5.98373	1.87189	0.315653	5.37934	51.9463	0	0	0	0	0	190	22.0327	285.947	2108
D1Ertd622e	ENSMUST00000153115	D1Ertd622e-003	N.D.	ensembl	CUG	-83	uORF extending into CDS	1022	1066	7.57124	5.68632	0	7.65677	10.9861	0	0	0	0	0	1060	33.1852	185.659	3496
D1Ertd622e	ENSMUST00000153115	D1Ertd622e-003	N.D.	ensembl	CUG	112	uORF extending into CDS	1034	1066	7.57124	5.68632	0	7.65677	10.9861	0	0	0	0	1.06066	1060	33.1852	185.659	3496
Ppip5k2	ENSMUST00000112845	Ppip5k2-002	N.D.	ensembl	CUG	82	uORF	336	482	7.61586	103.278	12.3556	1.8652	48.191	0	0.507303	0.40584	0	0	841	713.294	3763.7	6240
Ppip5k2	ENSMUST00000112845	Ppip5k2-002	N.D.	ensembl	CUG	-24	uORF	375	482	7.61586	98.1347	11.5439	1.8652	41.328	1.35972	0.507303	2.0292	0	0	841	713.294	3763.7	6240
Ppip5k2	ENSMUST00000112845	Ppip5k2-002	N.D.	ensembl	CUG	225	uORF	504	647	53.3134	89.1892	10.0107	46.1569	48.2821	3.98993	1.36458	0	2.48693	2.12132	841	713.294	3763.7	6240
Ppip5k2	ENSMUST00000112845	Ppip5k2-002	5	ensembl	AUG	53	uORF	508	558	36.3579	77.5726	4.68971	26.498	6.95416	20.4475	7.29489	1.21752	12.0021	2.82843	841	713.294	3763.7	6240
Ppip5k2	ENSMUST00000112845	Ppip5k2-002	N.D.	ensembl	CUG	-9	uORF	539	616	9.42883	8.38016	5.32101	13.8606	27.5108	1.81297	0	0	0	0	841	713.294	3763.7	6240
Ppip5k2	ENSMUST00000112845	Ppip5k2-002	N.D.	ensembl	CUG	-158	uORF	573	647	12.9655	10.252	5.32101	16.138	21.1716	1.04269	0.507303	2.34485	4.7576	5.65685	841	713.294	3763.7	6240
Ppip5k2	ENSMUST00000112845	Ppip5k2-002	N.D.	ensembl	AUG	182	uORF	647	655	5.9391	2.72917	0	6.6228	16.4629	5.48586	2.72917	0	5.58883	12.0208	841	713.294	3763.7	6240
Ppip5k2	ENSMUST00000112845	Ppip5k2-002	2	ensembl	AUG	25	uORF	655	687	22.6668	12.6312	1.93901	17.3882	62.2848	11.6504	1.36458	0	7.86627	15.9099	841	713.294	3763.7	6240
Ppip5k2	ENSMUST00000112845	Ppip5k2-002	N.D.	ensembl	CUG	-109	uORF	662	796	63.6933	26.2257	2.25467	44.1025	144.788	0.906483	0	0	0.621733	4.94975	841	713.294	3763.7	6240
Ppip5k2	ENSMUST00000112845	Ppip5k2-002	3	ensembl	AUG	56	uORF	691	771	48.5062	15.781	0.315653	33.9588	90.3195	3.40048	0	0	0.621733	10.6066	841	713.294	3763.7	6240
Ppip5k2	ENSMUST00000112845	Ppip5k2-002	6	ensembl	AUG	-16	uORF	706	771	42.2947	13.4019	0.315653	28.1604	59.6392	8.20531	11.53	0	2.68967	16.617	841	713.294	3763.7	6240
Ppip5k2	ENSMUST00000112845	Ppip5k2-002	N.D.	ensembl	CUG	80	uORF	725	796	30.4635	3.58645	0	20.7064	43.6677	1.94917	0	0	2.48693	1.76777	841	713.294	3763.7	6240
Ppip5k2	ENSMUST00000112845	Ppip5k2-002	N.D.	ensembl	CUG	141	uORF	736	771	25.5224	1.36458	0	16.976	30.1271	1.63214	0	0	0	1.06066	841	713.294	3763.7	6240
Ppip5k2	ENSMUST00000112845	Ppip5k2-002	N.D.	ensembl	CUG	206	uORF	755	796	16.7723	3.58645	0	16.3543	20.895	3.12807	0	0	0.621733	5.3033	841	713.294	3763.7	6240
Ppip5k2	ENSMUST00000112845	Ppip5k2-002	N.D.	ensembl	AUG	25	uORF	761	796	12.2845	3.23647	0	15.7325	15.633	11.378	1.36458	0	10.1437	0.353553	841	713.294	3763.7	6240
Pam	ENSMUST00000058762	Pam-001	N.D.	ensembl	CUG	-68	uORF	152	370	23.4347	13.6458	5.86213	10.5559	27.3578	0.589448	0	0	1.03397	2.12132	440	159.123	2010.32	4096
Pam	ENSMUST00000058762	Pam-001	N.D.	ensembl	CUG	138	uORF	210	365	18.4937	7.52288	3.51728	8.488	15.6949	1.1789	1.87189	1.57827	2.89917	0	440	159.123	2010.32	4096
Pam	ENSMUST00000058762	Pam-001	N.D.	ensembl	CUG	110	uORF	224	370	18.2212	5.30101	1.53317	6.00107	15.7567	1.94917	0.349979	0.315653	0	2.12132	440	159.123	2010.32	4096
Pam	ENSMUST00000058762	Pam-001	N.D.	ensembl	CUG	-94	uORF	230	370	15.8188	4.95103	1.21752	6.00107	13.5406	0.453241	0	0.40584	0	0	440	159.123	2010.32	4096
Pam	ENSMUST00000058762	Pam-001	N.D.	ensembl	CUG	148	uORF	251	370	14.7761	4.95103	0.81168	6.00107	13.5406	0	0	0	1.03397	0	440	159.123	2010.32	4096
Pam	ENSMUST00000058762	Pam-001	N.D.	ensembl	CUG	200	uORF	332	370	13.7335	4.44373	0.81168	4.9671	6.33913	0.589448	0	0	0	2.47487	440	159.123	2010.32	4096
Pam	ENSMUST00000058762	Pam-001	N.D.	ensembl	CUG	80	uORF	336	365	12.827	4.44373	0.81168	3.93313	4.5233	0	0	0	0	0.353553	440	159.123	2010.32	4096
Pam	ENSMUST00000058762	Pam-001	N.D.	ensembl	CUG	40	uORF	357	365	9.97131	2.02921	0.40584	2.89917	1.07713	4.66862	0	0	0	1.06066	440	159.123	2010.32	4096
Pam	ENSMUST00000058762	Pam-001	N.D.	ensembl	AUG	195	uORF	365	370	8.15835	2.02921	0	3.93313	0.738697	8.15835	2.02921	0	3.93313	0	440	159.123	2010.32	4096
Pign	ENSMUST00000070699	Pign-201	N.D.	ensembl	AUG	22	uORF	55	135	5.39428	0	0	0	9.44686	0	0	0	0	2.12132	151	143.074	2120.51	6529
2310035C23Rik	ENSMUST00000086721	2310035C23Rik-202	N.D.	ensembl	CUG	1	uORF	33	113	5.98373	31.6134	11.9948	5.37934	17.54	0	0.349979	0.721493	0.621733	0	248	644.147	1868.91	5407
2310035C23Rik	ENSMUST00000086721	2310035C23Rik-202	N.D.	ensembl	CUG	-126	uORF	48	113	5.98373	30.9135	10.7773	4.7576	17.54	0	0	0.721493	0	0	248	644.147	1868.91	5407
2310035C23Rik	ENSMUST00000086721	2310035C23Rik-202	N.D.	ensembl	CUG	-140	uORF	63	113	5.98373	30.4061	8.92848	4.7576	15.4476	0	0	0.631307	1.03397	2.12132	248	644.147	1868.91	5407
2310035C23Rik	ENSMUST00000086721	2310035C23Rik-202	N.D.	ensembl	CUG	122	uORF extending into CDS	195	290	31.8678	19.4028	2.48013	53.6041	151.898	0	1.04994	0	0	1.41421	248	644.147	1868.91	5407
Phlpp1	ENSMUST00000061047	Phlpp1-001	N.D.	ensembl	AUG	135	uORF	68	109	7.9329	17.9676	1.75864	4.76437	2.09243	0	0.699957	0	0	0	253	280.209	998.107	6227
Phlpp1	ENSMUST00000061047	Phlpp1-001	N.D.	ensembl	AUG	15	uORF	92	109	5.98373	8.6948	1.44299	4.76437	0.338434	6.57317	3.42912	1.03715	4.14263	0.353553	253	280.209	998.107	6227
Phlpp1	ENSMUST00000061047	Phlpp1-001	N.D.	ensembl	CUG	-5	uORF extending into CDS	117	302	10.1099	9.58742	1.3528	17.8005	10.1856	0.589448	0	0.81168	1.03397	0	253	280.209	998.107	6227
Phlpp1	ENSMUST00000061047	Phlpp1-001	N.D.	ensembl	CUG	5	uORF extending into CDS	212	361	8.34152	9.58742	0.94696	15.7325	5.93886	0	0	0	0	0	253	280.209	998.107	6227
Phlpp1	ENSMUST00000061047	Phlpp1-001	N.D.	ensembl	CUG	18	uORF extending into CDS	224	361	6.70938	9.58742	0.94696	15.7325	5.60043	1.04269	0.349979	0	0	0	253	280.209	998.107	6227
Bcl2	ENSMUST00000112751	Bcl2-001	N.D.	ensembl	CUG	18	uORF	322	564	9.33959	5.61566	1.12733	18.2127	35.1743	0	0	0	0	0	1395	17.8619	420.628	7192
Bcl2	ENSMUST00000112751	Bcl2-001	N.D.	ensembl	AUG	-5	uORF	794	868	6.52855	0.507303	0	3.3114	7.81652	1.1789	0	0	0.621733	0.353553	1395	17.8619	420.628	7192
Kdsr	ENSMUST00000010049	Kdsr-201	N.D.	ensembl	CUG	-51	uORF	52	75	6.43697	1.04994	9.24414	3.3114	6.12435	3.12807	0.699957	2.97616	0.621733	0	92	391.265	1679.68	5583
Vps4b	ENSMUST00000094646	Vps4b-001	N.D.	ensembl	CUG		uORF extending into CDS	4	315	42.3417	83.6122	52.8945	68.3365	63.977	0	0	0	0	0.707107	282	690.197	1411.2	4634
Vps4b	ENSMUST00000094646	Vps4b-001	0	ensembl	AUG	2	uORF extending into CDS	31	315	41.299	83.6122	52.8945	68.3365	62.8999	0	0	0	0	0.353553	282	690.197	1411.2	4634
Vps4b	ENSMUST00000094646	Vps4b-001	N.D.	ensembl	CUG	-181	uORF	120	254	7.70745	63.7021	47.7538	44.3187	33.3878	0	2.22186	3.65256	3.7304	0.353553	282	690.197	1411.2	4634
Vps4b	ENSMUST00000094646	Vps4b-001	N.D.	ensembl	CUG	-67	uORF	123	254	7.70745	63.1948	47.348	43.697	33.0494	0	10.6727	4.68971	4.35213	0	282	690.197	1411.2	4634
Vps4b	ENSMUST00000094646	Vps4b-001	N.D.	ensembl	CUG	-74	uORF	132	254	7.70745	49.7576	42.7485	39.3449	32.7109	0	0	0.40584	0	0.353553	282	690.197	1411.2	4634
Vps4b	ENSMUST00000094646	Vps4b-001	N.D.	ensembl	CUG	61	uORF	135	254	7.70745	49.7576	42.7485	39.3449	32.7109	0	0.349979	0.40584	0	0.707107	282	690.197	1411.2	4634
Vps4b	ENSMUST00000094646	Vps4b-001	N.D.	ensembl	CUG	-16	uORF extending into CDS	236	361	35.6323	38.2277	5.95232	39.5476	28.4024	1.1789	7.64487	0.721493	3.93313	3.88909	282	690.197	1411.2	4634
Vps4b	ENSMUST00000094646	Vps4b-001	N.D.	ensembl	CUG	-140	uORF extending into CDS	239	361	35.0428	31.4401	5.63667	36.8579	25.2947	1.1789	7.59354	0.81168	2.48693	5.3033	282	690.197	1411.2	4634
Serpinb8	ENSMUST00000112706	Serpinb8-001	N.D.	ensembl	CUG	-89	uORF	13	174	5.53048	4.28641	3.20163	2.06793	15.018	0	0	0	1.03397	0.707107	298	71.0814	158.867	3007
Serpinb8	ENSMUST00000112706	Serpinb8-001	N.D.	ensembl	CUG	78	uORF	181	240	6.43697	7.55821	2.16448	5.1766	17.6018	1.49593	1.52191	1.03715	0.621733	0.353553	298	71.0814	158.867	3007
Dsel	ENSMUST00000035462	Dsel-201	N.D.	ensembl	CUG	74	uORF	86	316	11.9228	22.4113	3.15653	3.93313	23.2641	0	0.699957	0	0	1.06066	1653	37.0836	952.218	5755
Dsel	ENSMUST00000035462	Dsel-201	N.D.	ensembl	CUG	-122	uORF	185	316	11.4696	20.1541	3.15653	3.3114	19.0792	0	0	0	0	1.76777	1653	37.0836	952.218	5755
Dsel	ENSMUST00000035462	Dsel-201	N.D.	ensembl	CUG	139	uORF	212	316	11.4696	18.6322	2.43504	2.68967	8.61705	0.589448	2.22186	0.40584	0.621733	0.353553	1653	37.0836	952.218	5755
Dsel	ENSMUST00000035462	Dsel-201	N.D.	ensembl	CUG	-46	uORF	247	255	9.70124	3.7791	0.81168	2.06793	0	5.21345	1.36458	0.81168	1.03397	0	1653	37.0836	952.218	5755
Dsel	ENSMUST00000035462	Dsel-201	N.D.	ensembl	CUG	27	uORF	255	446	8.34152	18.8249	1.62336	4.34537	40.5893	4.03455	2.7645	0	0	1.06066	1653	37.0836	952.218	5755
Dsel	ENSMUST00000035462	Dsel-201	N.D.	ensembl	AUG	76	uORF	1138	1224	8.70317	0	0	8.07577	12.4016	7.79669	0	0	7.45403	1.06066	1653	37.0836	952.218	5755
Dsel	ENSMUST00000035462	Dsel-201	N.D.	ensembl	AUG	-119	uORF	1340	1405	6.70938	0	0	0.621733	13.0785	6.11993	0	0	0	0.707107	1653	37.0836	952.218	5755
Tsn	ENSMUST00000027623	Tsn-201	N.D.	ensembl	CUG	-57	uORF extending into CDS	44	73	454.43	294.362	17.6766	170.848	91.9824	1.94917	0.699957	0.721493	2.27743	18.7383	67	1657.59	3915.52	3041
Clasp1	ENSMUST00000049404	Clasp1-201	N.D.	ensembl	CUG	-116	uORF	471	503	11.3334	7.52288	3.29181	5.79833	77.8268	0	0	0	0	1.41421	749	1306.13	5376.17	7798
Clasp1	ENSMUST00000049404	Clasp1-201	N.D.	ensembl	CUG	-87	uORF	474	503	11.3334	7.52288	3.29181	5.79833	76.473	0	0	0	0	5.65685	749	1306.13	5376.17	7798
Clasp1	ENSMUST00000049404	Clasp1-201	3	ensembl	AUG	69	uORF	481	549	31.4615	21.9393	5.90723	25.045	146.604	4.94104	2.06454	1.44299	2.27743	11.3137	749	1306.13	5376.17	7798
Clasp1	ENSMUST00000049404	Clasp1-201	N.D.	ensembl	CUG	-47	uORF extending into CDS	577	861	159.625	51.5749	18.2628	155.872	523.629	4.48779	4.4084	2.57032	8.069	7.42462	749	1306.13	5376.17	7798
Clasp1	ENSMUST00000049404	Clasp1-201	2	ensembl	AUG	108	uORF	594	704	84.0493	21.2394	8.8383	68.9447	247.444	9.97366	0.857281	0.315653	12.4211	7.77817	749	1306.13	5376.17	7798
Clasp1	ENSMUST00000049404	Clasp1-201	N.D.	ensembl	CUG	-70	uORF	605	628	51.592	13.3312	7.16984	38.9259	42.4344	2.71945	0	0	1.6557	9.54594	749	1306.13	5376.17	7798
Tfcp2l1	ENSMUST00000027629	Tfcp2l1-201	N.D.	ensembl	CUG	-78	uORF extending into CDS	80	271	77.7438	74.5128	13.1673	62.5382	91.3023	0	6.35095	0.721493	0	1.41421	97	1200.9	8002.09	9270
Gli2	ENSMUST00000062483	Gli2-001	N.D.	ensembl	CUG	91	uORF	127	294	50.1877	42.6554	7.75605	52.3877	34.0647	0.453241	1.36458	0.721493	8.27174	0.707107	350	913.523	2151.04	6638
Gli2	ENSMUST00000062483	Gli2-001	N.D.	ensembl	CUG	-43	uORF	143	337	51.2304	40.7835	7.03456	42.0481	52.1286	0	0	0	0	3.18198	350	913.523	2151.04	6638
Gli2	ENSMUST00000062483	Gli2-001	N.D.	ensembl	CUG	-7	uORF	178	294	48.5555	36.4971	6.31307	39.5611	23.8791	1.04269	1.20726	0	0	0	350	913.523	2151.04	6638
Gli2	ENSMUST00000062483	Gli2-001	N.D.	ensembl	CUG	198	uORF	182	337	49.5982	35.7972	6.31307	40.1829	47.8819	0	1.01461	0	0.621733	0	350	913.523	2151.04	6638
Gli2	ENSMUST00000062483	Gli2-001	10	ensembl	AUG	30	uORF	247	294	46.0169	30.6535	5.59157	38.3177	14.3086	22.9885	16.0444	0.631307	20.7132	0	350	913.523	2151.04	6638
Gli2	ENSMUST00000062483	Gli2-001	N.D.	ensembl	CUG	126	uORF extending into CDS	255	470	68.7236	30.8268	7.62077	56.7196	86.2551	0	0	0	1.8652	3.88909	350	913.523	2151.04	6638
Gli2	ENSMUST00000062483	Gli2-001	N.D.	ensembl	CUG	-26	uORF extending into CDS	264	470	66.9553	30.8268	6.49344	54.2326	78.5622	0	0	0	0	2.82843	350	913.523	2151.04	6638
Gli2	ENSMUST00000062483	Gli2-001	N.D.	ensembl	CUG	128	uORF	287	337	12.7377	3.58645	1.75864	8.28526	24.0028	2.40241	2.22186	0.721493	6.00783	0	350	913.523	2151.04	6638
Gli2	ENSMUST00000062483	Gli2-001	3	ensembl	AUG	99	uORF extending into CDS	291	470	55.124	17.075	4.32896	45.1229	72.2849	8.24993	0.857281	1.3528	1.6557	0	350	913.523	2151.04	6638
Gli2	ENSMUST00000062483	Gli2-001	0	ensembl	CUG	-83	uORF extending into CDS	345	470	43.8822	15.7104	2.66051	41.1898	42.7435	0	0.507303	0	2.06793	5.65685	350	913.523	2151.04	6638
Inhbb	ENSMUST00000038765	Inhbb-001	N.D.	ensembl	CUG	95	uORF	89	484	11.061	7.40088	3.382	13.0429	21.8485	0.453241	0	0	0	0.353553	1163	96.1999	868.378	4256
Inhbb	ENSMUST00000038765	Inhbb-001	N.D.	ensembl	CUG	-71	uORF	107	484	10.6077	7.40088	3.382	13.0429	21.1716	0	0	0	0	0	1163	96.1999	868.378	4256
Inhbb	ENSMUST00000038765	Inhbb-001	N.D.	ensembl	CUG	23	uORF	122	484	10.6077	5.68632	3.382	12.0089	20.4329	0	0	0	0	2.12132	1163	96.1999	868.378	4256
Inhbb	ENSMUST00000038765	Inhbb-001	N.D.	ensembl	CUG	-73	uORF	125	484	10.6077	5.68632	3.382	12.0089	19.3558	0	0	0	0	1.06066	1163	96.1999	868.378	4256
Inhbb	ENSMUST00000038765	Inhbb-001	N.D.	ensembl	CUG	154	uORF	162	872	24.0265	8.76547	2.34485	23.5988	49.7921	1.04269	0	0.40584	0.621733	0	1163	96.1999	868.378	4256
Inhbb	ENSMUST00000038765	Inhbb-001	N.D.	ensembl	CUG	33	uORF	205	429	6.89021	1.74989	0.40584	7.0418	10.6476	1.04269	0.699957	0	1.24347	0	1163	96.1999	868.378	4256
Inhbb	ENSMUST00000038765	Inhbb-001	N.D.	ensembl	CUG	-2	uORF	235	429	6.43697	1.04994	0.40584	6.42007	10.6476	0.453241	0	0	0	0.707107	1163	96.1999	868.378	4256
Inhbb	ENSMUST00000038765	Inhbb-001	N.D.	ensembl	CUG	148	uORF	274	429	5.98373	0.699957	0.40584	6.42007	8.09312	0	0.349979	0	0	0	1163	96.1999	868.378	4256
Inhbb	ENSMUST00000038765	Inhbb-001	N.D.	ensembl	CUG	110	uORF	561	872	12.2399	4.63638	0	10.3464	26.4662	0	0	0	0	1.41421	1163	96.1999	868.378	4256
Inhbb	ENSMUST00000038765	Inhbb-001	N.D.	ensembl	CUG	0	uORF	577	900	14.189	4.63638	0	13.6578	27.4815	0	0	0	0	0.353553	1163	96.1999	868.378	4256
Inhbb	ENSMUST00000038765	Inhbb-001	N.D.	ensembl	CUG	26	uORF	601	900	14.189	4.63638	0	13.6578	27.143	0	0	0	0	0	1163	96.1999	868.378	4256
Inhbb	ENSMUST00000038765	Inhbb-001	N.D.	ensembl	CUG	69	uORF	726	872	11.3334	4.12908	0	10.3464	17.2341	0.453241	0	0	0	1.06066	1163	96.1999	868.378	4256
Inhbb	ENSMUST00000038765	Inhbb-001	N.D.	ensembl	CUG	-70	uORF	786	872	8.02448	1.87189	0	9.10297	1.754	2.08538	0	0	1.03397	1.06066	1163	96.1999	868.378	4256
Inhbb	ENSMUST00000038765	Inhbb-001	N.D.	ensembl	CUG	-73	uORF	789	872	5.9391	1.87189	0	8.069	0.676868	0.453241	0	0	0	0	1163	96.1999	868.378	4256
Inhbb	ENSMUST00000038765	Inhbb-001	N.D.	ensembl	CUG	-103	uORF	827	1108	8.47773	1.36458	0.315653	13.0361	4.64696	0	0	0	0	0	1163	96.1999	868.378	4256
Inhbb	ENSMUST00000038765	Inhbb-001	N.D.	ensembl	AUG	57	uORF	853	900	7.43504	1.36458	0	11.3804	2.4927	5.48586	1.36458	0	7.03504	0	1163	96.1999	868.378	4256
Inhbb	ENSMUST00000038765	Inhbb-001	N.D.	ensembl	CUG	26	uORF extending into CDS	900	1406	8.79476	7.24356	1.75864	12.0089	12.0014	2.40241	0	0	3.93313	1.41421	1163	96.1999	868.378	4256
Inhbb	ENSMUST00000038765	Inhbb-001	N.D.	ensembl	CUG	-10	uORF extending into CDS	949	1389	5.8029	6.5436	1.75864	8.07577	10.2474	0	0	0	1.03397	0	1163	96.1999	868.378	4256
Inhbb	ENSMUST00000038765	Inhbb-001	N.D.	ensembl	CUG	149	uORF extending into CDS	1014	1406	6.39235	7.24356	1.75864	7.0418	10.9243	0.589448	0	0	0	0	1163	96.1999	868.378	4256
Inhbb	ENSMUST00000038765	Inhbb-001	N.D.	ensembl	CUG	139	uORF extending into CDS	1108	1389	5.21345	6.5436	1.44299	7.0418	9.17025	0	0	0.315653	0	0	1163	96.1999	868.378	4256
Ralb	ENSMUST00000004565	Ralb-001	N.D.	ensembl	CUG	-29	uORF	19	159	9.65662	35.0972	4.37405	5.3861	11.1097	0	1.55724	0.631307	0	0	268	250.877	1990.62	2290
Ralb	ENSMUST00000004565	Ralb-001	N.D.	ensembl	CUG	25	uORF	25	159	9.65662	33.54	3.74275	5.3861	11.1097	0.589448	1.55724	1.03715	0	0	268	250.877	1990.62	2290
Ralb	ENSMUST00000004565	Ralb-001	N.D.	ensembl	AUG	160	uORF	103	159	8.47773	29.5682	2.38995	5.3861	3.23139	2.81103	10.5507	0	1.8652	1.41421	268	250.877	1990.62	2290
Ralb	ENSMUST00000004565	Ralb-001	N.D.	ensembl	CUG	-63	uORF extending into CDS	125	355	50.3192	46.1005	20.2469	57.963	234.151	0	2.02921	1.26261	0.621733	0	268	250.877	1990.62	2290
Ralb	ENSMUST00000004565	Ralb-001	N.D.	ensembl	CUG	21	uORF extending into CDS	174	374	55.9859	45.2786	19.5254	58.7943	232.673	0.589448	0	0	0.621733	2.82843	268	250.877	1990.62	2290
Ralb	ENSMUST00000004565	Ralb-001	N.D.	ensembl	CUG	77	uORF extending into CDS	227	355	48.8232	41.4995	18.0824	55.0639	212.517	0	0	0	0	12.0208	268	250.877	1990.62	2290
Ralb	ENSMUST00000004565	Ralb-001	N.D.	ensembl	CUG	142	uORF extending into CDS	236	355	48.8232	41.4995	18.0824	55.0639	195.563	0.453241	3.9011	0.631307	1.24347	8.13173	268	250.877	1990.62	2290
Ptpn4	ENSMUST00000064091	Ptpn4-001	N.D.	ensembl	CUG	24	uORF	43	222	7.88828	6.89358	0.721493	9.31247	8.43156	0	0	0	0	0	730	65.2808	833.25	3597
Ptpn4	ENSMUST00000064091	Ptpn4-001	N.D.	ensembl	CUG	49	uORF	71	370	26.3843	22.3246	7.93643	24.0043	34.4649	0	0	0	0	0	730	65.2808	833.25	3597
Ptpn4	ENSMUST00000064091	Ptpn4-001	N.D.	ensembl	CUG	2	uORF	75	140	7.88828	6.89358	0.40584	6.6228	4.58513	0	0	0	0	0	730	65.2808	833.25	3597
Ptpn4	ENSMUST00000064091	Ptpn4-001	N.D.	ensembl	CUG	-103	uORF	86	370	26.3843	22.3246	7.93643	24.0043	34.4649	0	0	0	0	0	730	65.2808	833.25	3597
Ptpn4	ENSMUST00000064091	Ptpn4-001	N.D.	ensembl	AUG	228	uORF	99	140	7.88828	6.89358	0.40584	6.6228	4.24669	0	1.74989	0	1.03397	1.06066	730	65.2808	833.25	3597
Ptpn4	ENSMUST00000064091	Ptpn4-001	N.D.	ensembl	AUG	19	uORF	112	222	6.25614	4.12908	0.721493	8.2785	7.01599	4.624	1.52191	0	2.68967	0.353553	730	65.2808	833.25	3597
Ptpn4	ENSMUST00000064091	Ptpn4-001	N.D.	ensembl	CUG	243	uORF	265	381	18.0428	14.0665	6.80909	14.2796	11.4775	5.53048	3.2718	2.88597	8.48124	0.353553	730	65.2808	833.25	3597
Ptpn4	ENSMUST00000064091	Ptpn4-001	N.D.	ensembl	CUG	38	uORF	302	370	9.52042	9.39476	3.29181	5.1766	8.36973	0	0	0	0	0	730	65.2808	833.25	3597
Ptpn4	ENSMUST00000064091	Ptpn4-001	N.D.	ensembl	CUG	-8	uORF	345	575	18.9492	13.2092	4.55443	22.5648	10.2474	2.53862	2.37919	0.721493	0	1.06066	730	65.2808	833.25	3597
Tmem177	ENSMUST00000037906	Tmem177-001	N.D.	ensembl	CUG	-30	uORF	30	107	45.559	59.8297	7.80115	49.894	24.5267	0	0	0	0	0	284	160.346	458.371	3342
Tmem177	ENSMUST00000037906	Tmem177-001	N.D.	ensembl	CUG	150	uORF	88	210	68.8152	75.0681	12.8516	73.7023	35.6364	1.63214	0.507303	0	0	6.36396	284	160.346	458.371	3342
Tmem177	ENSMUST00000037906	Tmem177-001	0	ensembl	CUG	22	uORF	92	115	50.9532	62.9442	10.3715	54.6584	11.8777	1.04269	1.71456	0	0	5.3033	284	160.346	458.371	3342
Tmem177	ENSMUST00000037906	Tmem177-001	10	ensembl	AUG	31	uORF	98	115	50.9532	60.7223	10.3715	54.6584	7.63103	40.7988	39.3609	6.67381	46.5826	3.88909	284	160.346	458.371	3342
Tmem177	ENSMUST00000037906	Tmem177-001	N.D.	ensembl	CUG	26	uORF	107	115	8.0691	7.71553	2.88597	8.07577	3.44617	5.66669	14.6604	1.44299	5.1766	1.41421	284	160.346	458.371	3342
Tmem177	ENSMUST00000037906	Tmem177-001	N.D.	ensembl	CUG	116	uORF	122	238	18.179	11.6166	2.07429	18.01	32.5905	0	0	0.315653	0	0	284	160.346	458.371	3342
Tmem177	ENSMUST00000037906	Tmem177-001	N.D.	ensembl	CUG	123	uORF	137	238	17.0001	11.6166	1.44299	18.01	29.0207	0.589448	0	0	0	0.353553	284	160.346	458.371	3342
Tmem177	ENSMUST00000037906	Tmem177-001	N.D.	ensembl	AUG	100	uORF	141	182	13.872	11.2666	1.44299	15.3203	6.46278	3.40048	2.57184	1.44299	1.24347	0.707107	284	160.346	458.371	3342
Tmem177	ENSMUST00000037906	Tmem177-001	N.D.	ensembl	AUG	243	uORF	165	182	7.02641	5.93031	0	9.52197	1.754	7.16262	7.13757	0	5.58883	2.82843	284	160.346	458.371	3342
Tmem177	ENSMUST00000037906	Tmem177-001	N.D.	ensembl	CUG	305	uORF extending into CDS	222	404	42.1608	8.06551	4.23877	20.9091	52.0667	1.49593	0	0	0	2.82843	284	160.346	458.371	3342
Tmem177	ENSMUST00000037906	Tmem177-001	N.D.	ensembl	CUG	-68	uORF extending into CDS	238	636	75.8439	9.08011	4.64461	28.9849	116.32	0.589448	0	0	0	1.76777	284	160.346	458.371	3342
Steap3	ENSMUST00000112643	Steap3-005	N.D.	ensembl	CUG	36	uORF extending into CDS	214	396	5.39428	7.83752	2.48013	2.68967	11.9396	0	0	0	0	0	299	382.698	735.9	2874
En1	ENSMUST00000079721	En1-001	N.D.	ensembl	CUG	42	uORF	98	208	7.29883	7.6802	0.721493	1.8652	4.92356	0	0	0	0	1.06066	616	27.4716	263.737	3929
En1	ENSMUST00000079721	En1-001	N.D.	ensembl	CUG	-70	uORF	142	165	7.29883	3.93643	0	1.8652	0	0	0	0	0	0	616	27.4716	263.737	3929
En1	ENSMUST00000079721	En1-001	N.D.	ensembl	AUG	165	uORF	154	165	5.66669	3.07915	0	1.24347	0	7.29883	3.42912	0	1.8652	0	616	27.4716	263.737	3929
En1	ENSMUST00000079721	En1-001	N.D.	ensembl	CUG	-24	uORF	296	310	5.8029	0	0.40584	4.55487	0.338434	4.624	0	0	3.93313	0.353553	616	27.4716	263.737	3929
En1	ENSMUST00000079721	En1-001	N.D.	ensembl	CUG	-31	uORF extending into CDS	368	700	13.2379	4.12908	3.20163	16.3475	14.032	1.1789	0.349979	0.315653	0	0.707107	616	27.4716	263.737	3929
En1	ENSMUST00000079721	En1-001	N.D.	ensembl	CUG	-13	uORF extending into CDS	374	700	12.059	3.7791	2.48013	15.7258	12.9549	0.589448	0	0.81168	0.621733	0.353553	616	27.4716	263.737	3929
En1	ENSMUST00000079721	En1-001	N.D.	ensembl	AUG	58	uORF	378	389	5.48586	1.71456	1.3528	7.65677	0.676868	2.22159	0.507303	0.721493	3.3114	0.353553	616	27.4716	263.737	3929
Insig2	ENSMUST00000003818	Insig2-002	N.D.	ensembl	CUG	-107	uORF	55	459	23.3478	17.5469	14.8808	20.2942	84.6833	0	0	0	0	0	467	172.45	952.028	2698
Insig2	ENSMUST00000003818	Insig2-002	N.D.	ensembl	CUG	-6	uORF	310	459	19.8111	3.23647	13.032	8.07577	78.7444	0	0	0	0	0	467	172.45	952.028	2698
Insig2	ENSMUST00000003818	Insig2-002	N.D.	ensembl	CUG	-133	uORF	340	459	19.8111	2.37919	13.032	7.45403	75.9133	0	0	0	0	4.59619	467	172.45	952.028	2698
Insig2	ENSMUST00000003818	Insig2-002	N.D.	ensembl	AUG	171	uORF	365	373	11.6058	0.857281	0	6.8323	9.78529	13.2379	0.857281	0	6.21057	6.71751	467	172.45	952.028	2698
Insig2	ENSMUST00000003818	Insig2-002	0	ensembl	AUG	-64	uORF extending into CDS	459	542	115.055	13.7005	4.96027	70.1747	65.4219	1.35972	1.20726	0.40584	3.72363	8.13173	467	172.45	952.028	2698
Ccdc93	ENSMUST00000036025	Ccdc93-001	N.D.	ensembl	CUG	-11	uORF extending into CDS	161	250	54.086	79.9711	9.24414	47.8261	44.1884	2.81103	1.20726	2.57032	0	1.76777	168	308.221	1210.45	7275
Ddx18	ENSMUST00000001724	Ddx18-001	0	ensembl	CUG	-51	uORF extending into CDS	80	130	53.9475	65.6253	9.42451	32.2963	7.53991	0	0.857281	0	0	0	115	237.731	210.345	2259
Ddx18	ENSMUST00000001724	Ddx18-001	0	ensembl	CUG	-100	uORF extending into CDS	98	130	53.9475	64.2608	8.61283	32.2963	6.46278	0	0	0	0	0.707107	115	237.731	210.345	2259
Ddx18	ENSMUST00000001724	Ddx18-001	0	ensembl	CUG	233	uORF extending into CDS	107	130	53.9475	64.2608	8.61283	32.2963	1.81583	0	0	0	0	3.18198	115	237.731	210.345	2259
Actr3	ENSMUST00000178474	Actr3-202	N.D.	ensembl	CUG	166	uORF	16	174	14.5507	45.7505	6.58363	14.9013	16.8957	0	0	0	0	0	400	545.684	938.854	2747
Actr3	ENSMUST00000178474	Actr3-202	N.D.	ensembl	CUG	135	uORF	23	151	14.5507	45.7505	6.58363	14.9013	16.8957	0	0	0	0	0	400	545.684	938.854	2747
Actr3	ENSMUST00000178474	Actr3-202	N.D.	ensembl	CUG	169	uORF	28	174	14.5507	45.7505	6.58363	14.9013	16.8957	0	0	0	0	0	400	545.684	938.854	2747
Actr3	ENSMUST00000178474	Actr3-202	N.D.	ensembl	CUG	272	uORF extending into CDS	194	454	91.7074	387.314	90.3671	114.48	192.702	0.453241	0.507303	0	0	3.18198	400	545.684	938.854	2747
Actr3	ENSMUST00000178474	Actr3-202	N.D.	ensembl	CUG	-82	uORF	238	342	84.8618	259.3	83.9638	109.513	54.2861	17.0917	55.7586	13.6633	12.8401	22.981	400	545.684	938.854	2747
Actr3	ENSMUST00000178474	Actr3-202	4	ensembl	CUG	-37	uORF extending into CDS	252	509	68.3596	194.497	64.8893	93.983	19.0499	32.685	75.1261	56.1863	42.021	2.47487	400	545.684	938.854	2747
Actr3	ENSMUST00000178474	Actr3-202	5	ensembl	AUG	30	uORF extending into CDS	321	509	35.6746	73.9702	10.3715	51.3402	7.60174	34.3148	73.1129	8.43246	47.8193	0	400	545.684	938.854	2747
Slc35f5	ENSMUST00000027580	Slc35f5-201	N.D.	ensembl	CUG	96	uORF	44	187	17.6811	11.1447	7.53059	19.4629	12.278	0.589448	0.349979	0	0	0	230	260.078	1283.49	2598
Slc35f5	ENSMUST00000027580	Slc35f5-201	N.D.	ensembl	CUG	74	uORF	65	187	15.9128	8.38016	4.46424	19.4629	9.90895	1.1789	2.22186	1.93901	1.03397	0	230	260.078	1283.49	2598
Slc35f5	ENSMUST00000027580	Slc35f5-201	N.D.	ensembl	CUG	-83	uORF	152	187	15.9128	2.88649	1.66845	13.6646	0	0	0	0.631307	0.621733	0	230	260.078	1283.49	2598
Slc35f5	ENSMUST00000027580	Slc35f5-201	N.D.	ensembl	AUG	161	uORF	164	187	6.52855	0.507303	1.03715	8.90023	0	14.8701	1.87189	0.40584	10.9749	0	230	260.078	1283.49	2598
Gpr39	ENSMUST00000027581	Gpr39-001	N.D.	ensembl	AUG	139	uORF	187	204	6.66476	4.95103	0.315653	1.6557	3.10773	6.07531	3.23647	0.315653	0.621733	1.06066	343	55.3541	243.164	2692
Gpr39	ENSMUST00000027581	Gpr39-001	N.D.	ensembl	CUG	106	uORF	215	232	16.683	2.92182	2.16448	7.65677	0.676868	18.7684	2.92182	2.16448	8.2785	0.353553	343	55.3541	243.164	2692
Gpr39	ENSMUST00000027581	Gpr39-001	N.D.	ensembl	CUG	206	uORF extending into CDS	257	454	15.4595	3.11448	0	14.9081	25.2947	0	0	0	0	0	343	55.3541	243.164	2692
Gpr39	ENSMUST00000027581	Gpr39-001	N.D.	ensembl	CUG	93	uORF extending into CDS	318	404	14.8701	2.7645	0	11.3872	19.0174	0	0	0	0	1.76777	343	55.3541	243.164	2692
Gpr39	ENSMUST00000027581	Gpr39-001	N.D.	ensembl	CUG	-54	uORF extending into CDS	326	454	15.4595	3.11448	0	13.8741	22.1251	0	0	0	1.03397	0	343	55.3541	243.164	2692
Zranb3	ENSMUST00000086614	Zranb3-001	5	ensembl	AUG	57	uORF	42	104	32.051	33.8706	8.47755	24.2205	23.3877	7.02641	14.5384	0.81168	4.14263	2.47487	218	525.513	1297.36	4211
Zranb3	ENSMUST00000086614	Zranb3-001	N.D.	ensembl	CUG	-23	uORF	54	104	23.3924	17.1456	6.85419	17.1787	22.649	0.906483	1.01461	0.40584	0	0	218	525.513	1297.36	4211
Zranb3	ENSMUST00000086614	Zranb3-001	N.D.	ensembl	CUG	27	uORF	69	104	22.4859	14.9238	5.32101	17.1787	22.3106	0.589448	1.90722	0.40584	1.03397	0.707107	218	525.513	1297.36	4211
Zranb3	ENSMUST00000086614	Zranb3-001	N.D.	ensembl	AUG	34	uORF	85	93	13.6912	9.58742	0.81168	12.4211	10.3092	12.059	9.58742	0.40584	11.7994	3.53553	218	525.513	1297.36	4211
Zranb3	ENSMUST00000086614	Zranb3-001	N.D.	ensembl	CUG	-126	uORF	97	123	6.25614	0	4.50933	1.03397	14.7089	4.94104	0	2.43504	0.621733	0.707107	218	525.513	1297.36	4211
R3hdm1	ENSMUST00000036288	R3hdm1-201	N.D.	ensembl	CUG	14	uORF	27	170	9.29262	19.7528	9.55979	9.94096	57.2702	0	0	0	0	0	428	200.781	3060	4813
R3hdm1	ENSMUST00000036288	R3hdm1-201	N.D.	ensembl	CUG	-70	uORF	39	170	9.29262	19.7528	9.55979	9.94096	56.193	0	0	0	0	0.707107	428	200.781	3060	4813
R3hdm1	ENSMUST00000036288	R3hdm1-201	N.D.	ensembl	CUG	38	uORF	45	170	9.29262	19.7528	9.55979	9.94096	54.1006	0	0	0.315653	0	3.53553	428	200.781	3060	4813
R3hdm1	ENSMUST00000036288	R3hdm1-201	N.D.	ensembl	CUG	67	uORF	63	170	9.29262	19.7528	9.24414	9.31923	45.0833	0	0	0.81168	0	2.47487	428	200.781	3060	4813
R3hdm1	ENSMUST00000036288	R3hdm1-201	N.D.	ensembl	AUG	21	uORF	69	170	9.29262	19.0528	8.43246	9.31923	41.4516	0	3.30713	1.12733	1.24347	2.47487	428	200.781	3060	4813
R3hdm1	ENSMUST00000036288	R3hdm1-201	N.D.	ensembl	CUG	23	uORF	131	415	25.7032	21.904	1.89392	22.9838	308.613	0	0	0	0	4.24264	428	200.781	3060	4813
R3hdm1	ENSMUST00000036288	R3hdm1-201	N.D.	ensembl	CUG	-24	uORF	183	242	10.4269	12.7886	0.315653	2.27743	107.147	0	0	0	0	16.617	428	200.781	3060	4813
R3hdm1	ENSMUST00000036288	R3hdm1-201	N.D.	ensembl	AUG	-55	uORF	192	242	10.4269	12.7886	0.315653	2.27743	83.3296	4.03455	2.88649	0	0	8.13173	428	200.781	3060	4813
R3hdm1	ENSMUST00000036288	R3hdm1-201	N.D.	ensembl	AUG	141	uORF	253	402	13.4634	7.20823	0.631307	17.1855	131.615	2.40241	2.57184	0	1.6557	8.48528	428	200.781	3060	4813
R3hdm1	ENSMUST00000036288	R3hdm1-201	N.D.	ensembl	CUG	293	uORF	301	402	8.65855	2.53651	0.315653	12.6306	41.175	7.29883	2.02921	0.315653	11.3872	10.9602	428	200.781	3060	4813
Ubxn4	ENSMUST00000027592	Ubxn4-201	N.D.	ensembl	CUG	-15	uORF extending into CDS	158	334	31.8232	122.347	21.5546	42.4265	88.2564	0	0.699957	0.315653	2.06793	1.76777	291	1288.02	3271.54	4094
Dars	ENSMUST00000064309	Dars-202	N.D.	ensembl	CUG	-17	uORF extending into CDS	115	222	197.944	579.311	64.4835	200.968	330.067	0.589448	0.507303	2.34485	1.03397	6.01041	200	420.077	427.358	693
Dars	ENSMUST00000064309	Dars-202	3	ensembl	CUG	175	uORF extending into CDS	142	222	192.278	531.878	56.051	199.313	240.952	9.97366	3.93643	8.52264	4.55487	11.6673	200	420.077	427.358	693
Dars	ENSMUST00000064309	Dars-202	N.D.	ensembl	CUG	87	uORF extending into CDS	157	222	169.202	412.594	41.2604	186.689	218.765	4.21538	102.9	5.36611	5.79157	7.07107	200	420.077	427.358	693
Cd55	ENSMUST00000027650	Cd55-001	N.D.	ensembl	CUG	-134	uORF	20	76	5.25807	5.37167	4.46424	1.8652	4.98539	0	0	0	0	0	76	31.8232	202.608	2534
Cd55	ENSMUST00000027650	Cd55-001	N.D.	ensembl	CUG	168	uORF	68	76	5.25807	5.37167	4.46424	1.8652	1.754	0	0	2.7056	0	0.707107	76	31.8232	202.608	2534
Il24	ENSMUST00000121040	Il24-001	N.D.	ensembl	CUG	-63	uORF extending into CDS	72	119	34.862	34.2046	6.85419	22.9703	13.5406	0	0	1.93901	0	0.353553	116	40.2117	128.54	1160
Il24	ENSMUST00000121040	Il24-001	10	ensembl	AUG	55	uORF extending into CDS	112	123	35.9047	25.9818	2.88597	24.626	1.81583	29.6486	25.7891	2.88597	17.1787	2.12132	116	40.2117	128.54	1160
Dyrk3	ENSMUST00000016670	Dyrk3-201	N.D.	ensembl	CUG	22	uORF extending into CDS	23	184	8.97559	13.7518	6.17779	15.7325	26.7721	0	0	0	0	0	79	1054.96	1278.51	2073
Eif2d	ENSMUST00000068791	Eif2d-005	N.D.	ensembl	CUG		uORF	3	134	143.161	332.153	27.056	145.357	95.2138	0	0	0	0	0	190	948.242	1885.64	3313
Eif2d	ENSMUST00000068791	Eif2d-005	N.D.	ensembl	CUG	-1	uORF	9	134	143.161	332.153	27.056	145.357	95.2138	0	0	0	0	0	190	948.242	1885.64	3313
Eif2d	ENSMUST00000068791	Eif2d-005	N.D.	ensembl	CUG	42	uORF	59	100	131.238	321.708	22.8172	139.559	39.8213	0	0.349979	0	0	0	190	948.242	1885.64	3313
Eif2d	ENSMUST00000068791	Eif2d-005	7	ensembl	AUG	373	uORF	84	134	126.886	321.516	25.0719	142.458	73.1798	100.321	69.8058	11.3635	79.7237	6.71751	190	948.242	1885.64	3313
Eif2d	ENSMUST00000068791	Eif2d-005	N.D.	ensembl	CUG	-66	uORF	88	171	45.5144	263.712	26.6051	76.392	144.973	36.4026	12.1946	8.47755	63.5654	4.59619	190	948.242	1885.64	3313
Eif2d	ENSMUST00000068791	Eif2d-005	N.D.	ensembl	CUG	172	uORF extending into CDS	144	197	39.85	9.39476	17.9922	20.9091	81.6081	2.67483	1.71456	7.62077	4.9671	13.0815	190	948.242	1885.64	3313
Eif2d	ENSMUST00000068791	Eif2d-005	N.D.	ensembl	CUG	4	uORF extending into CDS	171	197	37.7646	8.03018	8.52264	13.8741	26.1245	1.49593	0.857281	4.10349	3.3114	4.59619	190	948.242	1885.64	3313
Srgap2	ENSMUST00000097588	Srgap2-201	N.D.	ensembl	CUG	147	uORF	164	208	6.57317	15.6237	2.25467	4.76437	4.70879	1.94917	9.27277	0.81168	2.48693	0.707107	719	685.003	3028.05	8041
Srgap2	ENSMUST00000097588	Srgap2-201	N.D.	ensembl	CUG	15	uORF	213	314	36.675	73.4789	6.40325	60.8622	85.2756	6.70938	2.37919	0.40584	6.8323	0	719	685.003	3028.05	8041
Srgap2	ENSMUST00000097588	Srgap2-201	N.D.	ensembl	CUG	49	uORF	285	314	19.7195	15.6237	5.68176	38.5001	18.4935	11.378	12.1593	5.05045	38.5001	4.59619	719	685.003	3028.05	8041
Srgap2	ENSMUST00000097588	Srgap2-201	N.D.	ensembl	CUG	-35	uORF	326	445	23.0754	12.3166	1.44299	20.0711	36.1278	0.589448	0.349979	0.315653	0.621733	2.82843	719	685.003	3028.05	8041
Srgap2	ENSMUST00000097588	Srgap2-201	N.D.	ensembl	AUG	264	uORF	360	398	19.9473	10.9167	0.81168	16.138	12.0632	3.71752	0.349979	0.40584	3.1019	2.12132	719	685.003	3028.05	8041
Srgap2	ENSMUST00000097588	Srgap2-201	N.D.	ensembl	CUG	197	uORF	390	398	8.34152	2.22186	0.40584	5.79157	2.4927	9.20338	2.22186	0	5.79157	0.707107	719	685.003	3028.05	8041
Srgap2	ENSMUST00000097588	Srgap2-201	N.D.	ensembl	CUG	11	uORF	430	471	12.4677	1.36458	0	5.79833	8.70816	0.453241	0.349979	0	1.03397	2.12132	719	685.003	3028.05	8041
Srgap2	ENSMUST00000097588	Srgap2-201	N.D.	ensembl	CUG	28	uORF	441	719	60.9762	5.80831	2.57032	28.3699	139.802	0	0	0	0	1.41421	719	685.003	3028.05	8041
Srgap2	ENSMUST00000097588	Srgap2-201	N.D.	ensembl	AUG	-147	uORF	448	471	10.2461	1.01461	0	4.76437	2.0306	7.66283	1.01461	0	2.27743	1.41421	719	685.003	3028.05	8041
Srgap2	ENSMUST00000097588	Srgap2-201	N.D.	ensembl	CUG	89	uORF	534	719	48.5086	4.79371	2.57032	22.9838	121.491	3.12807	0	1.03715	1.24347	0.353553	719	685.003	3028.05	8041
Srgap2	ENSMUST00000097588	Srgap2-201	N.D.	ensembl	CUG	-1	uORF	557	646	25.7056	2.92182	0.81168	13.6646	86.3494	0	0	0	0	6.01041	719	685.003	3028.05	8041
Srgap2	ENSMUST00000097588	Srgap2-201	6	ensembl	CUG	84	uORF extending into CDS	583	747	47.4659	5.80831	0.40584	24.2205	130.567	11.425	1.36458	0	4.34537	5.65685	719	685.003	3028.05	8041
Srgap2	ENSMUST00000097588	Srgap2-201	N.D.	ensembl	CUG	63	uORF	591	719	23.0754	2.57184	0.40584	11.5967	82.8707	1.04269	0.349979	0	1.03397	2.12132	719	685.003	3028.05	8041
Srgap2	ENSMUST00000097588	Srgap2-201	N.D.	ensembl	CUG	-8	uORF extending into CDS	616	747	34.545	4.09375	0.40584	18.2195	108.995	0.589448	0	0	0.621733	6.36396	719	685.003	3028.05	8041
Srgap2	ENSMUST00000097588	Srgap2-201	N.D.	ensembl	CUG	66	uORF	620	646	5.66669	0.349979	0.40584	2.89917	30.804	0	0	0	0	4.94975	719	685.003	3028.05	8041
Fam72a	ENSMUST00000068613	Fam72a-001	N.D.	ensembl	CUG	223	uORF	44	55	5.07724	12.6312	10.5067	1.8652	1.35374	5.07724	9.55209	9.06376	1.24347	0.707107	799	104.405	230.967	2192
Fam72a	ENSMUST00000068613	Fam72a-001	N.D.	ensembl	CUG	20	uORF	108	335	16.6361	64.8354	13.0771	13.6646	39.3299	0	0	0	0	1.41421	799	104.405	230.967	2192
Fam72a	ENSMUST00000068613	Fam72a-001	N.D.	ensembl	CUG	-34	uORF	112	345	21.5325	66.8999	14.7004	14.6986	42.161	0	0.349979	0.40584	0	0.353553	799	104.405	230.967	2192
Fam72a	ENSMUST00000068613	Fam72a-001	N.D.	ensembl	CUG	56	uORF	124	345	20.943	65.028	14.2946	14.6986	37.7907	1.1789	0.507303	0	0	2.12132	799	104.405	230.967	2192
Fam72a	ENSMUST00000068613	Fam72a-001	N.D.	ensembl	CUG	-70	uORF	167	373	48.7763	81.3164	14.0691	31.661	31.3279	2.08538	8.73014	1.84883	1.6557	0.353553	799	104.405	230.967	2192
Fam72a	ENSMUST00000068613	Fam72a-001	N.D.	ensembl	CUG	-94	uORF	188	373	46.6909	55.8613	12.2203	30.0053	27.7581	5.5751	13.9605	5.99741	7.45403	0.353553	799	104.405	230.967	2192
Fam72a	ENSMUST00000068613	Fam72a-001	N.D.	ensembl	CUG	-70	uORF	335	373	33.3191	22.2893	3.24672	18.6182	9.90895	0	1.87189	0.40584	1.6557	1.41421	799	104.405	230.967	2192
Fam72a	ENSMUST00000068613	Fam72a-001	N.D.	ensembl	CUG	-6	uORF	373	438	9.248	11.4593	0	9.5152	12.1869	9.70124	3.58645	0.40584	9.5152	0	799	104.405	230.967	2192
Fam72a	ENSMUST00000068613	Fam72a-001	N.D.	ensembl	CUG	59	uORF	456	506	5.25807	8.25816	0.315653	3.1019	26.2189	0.453241	2.57184	0	0	1.76777	799	104.405	230.967	2192
Fam72a	ENSMUST00000068613	Fam72a-001	N.D.	ensembl	CUG	-12	uORF	463	534	7.34345	12.1946	1.3528	8.89347	30.1271	0.906483	0	0	0	2.82843	799	104.405	230.967	2192
Fam72a	ENSMUST00000068613	Fam72a-001	N.D.	ensembl	CUG	136	uORF	540	584	10.0183	4.60105	1.12733	1.6557	20.6803	2.08538	0.857281	0	2.06793	0	799	104.405	230.967	2192
Fam72a	ENSMUST00000068613	Fam72a-001	N.D.	ensembl	CUG	146	uORF extending into CDS	741	860	37.9924	39.1716	0.81168	19.2467	71.0516	0	7.40088	0	1.03397	1.06066	799	104.405	230.967	2192
Fam72a	ENSMUST00000068613	Fam72a-001	N.D.	ensembl	CUG	-3	uORF extending into CDS	773	886	44.7018	31.2634	0.81168	23.8015	69.6978	2.08538	0.507303	0.81168	0.621733	0	799	104.405	230.967	2192
Pm20d1	ENSMUST00000112393	Pm20d1-001	N.D.	ensembl	CUG	3	uORF extending into CDS	16	42	21.2624	23.5672	2.29976	9.31247	5.20017	0	0	0	0	0	38	96.5146	752.668	3555
Slc41a1	ENSMUST00000086559	Slc41a1-001	0	ensembl	AUG	97	uORF	6	437	49.3681	67.6739	33.7298	34.3507	117.489	0	0	0	0	0	1029	166.647	2207.2	4698
Slc41a1	ENSMUST00000086559	Slc41a1-001	N.D.	ensembl	CUG	146	uORF	29	160	6.61779	35.8325	21.3292	3.3114	46.7722	0	0	0	0	1.06066	1029	166.647	2207.2	4698
Slc41a1	ENSMUST00000086559	Slc41a1-001	N.D.	ensembl	CUG	95	uORF	160	234	36.0409	29.4975	14.7906	26.8967	11.6629	0.906483	4.51439	3.51728	1.6557	2.47487	1029	166.647	2207.2	4698
Slc41a1	ENSMUST00000086559	Slc41a1-001	10	ensembl	AUG	104	uORF	232	234	20.99	10.4094	3.47219	21.7201	0.338434	27.2015	11.424	3.47219	22.754	0.353553	1029	166.647	2207.2	4698
Slc41a1	ENSMUST00000086559	Slc41a1-001	N.D.	ensembl	CUG	-128	uORF	315	437	5.53048	4.47906	0.40584	3.10866	39.1737	0	0	0	0	2.47487	1029	166.647	2207.2	4698
Slc41a1	ENSMUST00000086559	Slc41a1-001	N.D.	ensembl	AUG	-29	uORF	331	516	18.813	4.67172	1.98411	5.3861	90.5636	1.35972	0	0	0	0	1029	166.647	2207.2	4698
Slc41a1	ENSMUST00000086559	Slc41a1-001	N.D.	ensembl	CUG	8	uORF	374	556	17.3171	2.2572	3.02125	5.58883	82.132	3.58131	0.857281	0	0.621733	5.65685	1029	166.647	2207.2	4698
Slc41a1	ENSMUST00000086559	Slc41a1-001	N.D.	ensembl	CUG	-102	uORF	458	556	13.0101	0.699957	2.61541	4.34537	50.2509	5.39428	0	0.94696	0	3.18198	1029	166.647	2207.2	4698
Slc41a1	ENSMUST00000086559	Slc41a1-001	N.D.	ensembl	CUG	-51	uORF	660	866	31.5977	16.2883	2.38995	11.3872	146.659	1.35972	0	0	0	2.82843	1029	166.647	2207.2	4698
Slc41a1	ENSMUST00000086559	Slc41a1-001	N.D.	ensembl	CUG	16	uORF	709	786	10.4715	8.6948	1.3528	6.21057	55.2363	0.589448	0.507303	0	1.03397	6.71751	1029	166.647	2207.2	4698
Slc41a1	ENSMUST00000086559	Slc41a1-001	N.D.	ensembl	CUG	52	uORF	717	866	30.1018	15.781	1.75864	9.73147	101.302	1.04269	3.23647	0	2.68967	3.53553	1029	166.647	2207.2	4698
Slc41a1	ENSMUST00000086559	Slc41a1-001	N.D.	ensembl	CUG	-68	uORF	724	786	8.83938	4.95103	0.631307	2.48693	37.5108	0	0	0.315653	0	4.94975	1029	166.647	2207.2	4698
Slc41a1	ENSMUST00000086559	Slc41a1-001	N.D.	ensembl	CUG	175	uORF	744	866	25.4778	8.95812	1.03715	7.0418	76.2225	1.94917	0.507303	0	1.24347	4.24264	1029	166.647	2207.2	4698
Slc41a1	ENSMUST00000086559	Slc41a1-001	N.D.	ensembl	CUG	-140	uORF	796	951	29.4677	10.2007	0.40584	9.10973	108.689	0	0	0	1.03397	2.47487	1029	166.647	2207.2	4698
Slc41a1	ENSMUST00000086559	Slc41a1-001	N.D.	ensembl	CUG	-128	uORF	799	951	29.4677	10.2007	0.40584	8.07577	107.274	0	0	0	1.03397	1.41421	1029	166.647	2207.2	4698
Slc41a1	ENSMUST00000086559	Slc41a1-001	N.D.	ensembl	CUG	-64	uORF	805	951	29.4677	10.2007	0.40584	8.07577	106.258	0	0.507303	0	0	1.41421	1029	166.647	2207.2	4698
Slc41a1	ENSMUST00000086559	Slc41a1-001	N.D.	ensembl	CUG	134	uORF	838	951	29.4677	9.69341	0.40584	8.07577	86.5024	0.453241	0	0	0	8.83883	1029	166.647	2207.2	4698
Slc41a1	ENSMUST00000086559	Slc41a1-001	4	ensembl	AUG	21	uORF	850	951	20.1281	7.97885	0	7.45403	70.2543	12.9209	4.86437	0.40584	1.8652	3.53553	1029	166.647	2207.2	4698
Slc41a1	ENSMUST00000086559	Slc41a1-001	N.D.	ensembl	CUG	-13	uORF	856	951	16.0936	4.32174	0	5.58883	68.1	1.63214	1.52191	0	0	4.59619	1029	166.647	2207.2	4698
Slc41a1	ENSMUST00000086559	Slc41a1-001	N.D.	ensembl	CUG	130	uORF extending into CDS	1024	1170	28.5143	13.3312	0.40584	9.1165	129.763	3.40048	0	0	0	0.707107	1029	166.647	2207.2	4698
Rab7l1	ENSMUST00000027693	Rab7l1-001	N.D.	ensembl	CUG		uORF	4	207	15.1425	22.2186	8.38736	16.138	16.4954	0	0	0	0	0	305	20.2197	138.951	1227
Rab7l1	ENSMUST00000027693	Rab7l1-001	N.D.	ensembl	CUG	-100	uORF	100	207	12.9209	21.0114	7.16984	15.104	12.5253	0	1.36458	2.57032	1.03397	0	305	20.2197	138.951	1227
Rab7l1	ENSMUST00000027693	Rab7l1-001	N.D.	ensembl	CUG	12	uORF	122	250	16.6384	28.4123	4.91517	18.8277	17.5107	0	0	0.40584	0	0.353553	305	20.2197	138.951	1227
Rab7l1	ENSMUST00000027693	Rab7l1-001	N.D.	ensembl	AUG	-68	uORF	136	207	12.4677	18.9822	2.66051	15.104	8.89365	6.66476	4.09375	1.21752	9.7247	0.707107	305	20.2197	138.951	1227
Rab7l1	ENSMUST00000027693	Rab7l1-001	N.D.	ensembl	CUG	121	uORF	139	207	6.98179	16.7603	1.44299	7.44727	8.89365	3.40048	5.65099	0.40584	3.72363	0	305	20.2197	138.951	1227
Rab7l1	ENSMUST00000027693	Rab7l1-001	N.D.	ensembl	CUG	89	uORF	161	250	5.66669	11.9666	2.88597	5.79157	14.9562	0	0	0	0	0	305	20.2197	138.951	1227
Rab7l1	ENSMUST00000027693	Rab7l1-001	N.D.	ensembl	AUG	71	uORF	203	250	5.07724	10.952	1.84883	5.79157	7.13965	1.49593	2.02921	0	2.06793	1.41421	305	20.2197	138.951	1227
Nucks1	ENSMUST00000062264	Nucks1-201	N.D.	ensembl	CUG	-82	uORF	61	66	39.2606	29.7929	39.9076	18.6317	15.2328	12.7847	12.4739	21.8252	9.73147	15.5563	277	3202.65	21533.4	6097
Nucks1	ENSMUST00000062264	Nucks1-201	N.D.	ensembl	CUG	53	uORF extending into CDS	234	296	50.5493	64.6301	11.2282	36.0132	115.549	2.22159	4.44373	2.75069	1.03397	19.799	277	3202.65	21533.4	6097
Slc45a3	ENSMUST00000027695	Slc45a3-201	N.D.	ensembl	AUG	45	uORF	262	303	10.7439	1.52191	1.21752	3.3114	4.98539	8.34152	1.01461	1.21752	1.24347	1.06066	443	20.5368	226.836	3340
Slc45a3	ENSMUST00000027695	Slc45a3-201	N.D.	ensembl	CUG	24	uORF	311	406	5.84752	5.96564	0	5.16984	19.141	0	0	0	0	0.707107	443	20.5368	226.836	3340
Slc45a3	ENSMUST00000027695	Slc45a3-201	N.D.	ensembl	AUG	64	uORF	320	406	5.84752	5.45833	0	5.16984	16.6483	0.906483	3.04382	0	3.1019	3.53553	443	20.5368	226.836	3340
Nuak2	ENSMUST00000072177	Nuak2-002	N.D.	ensembl	CUG	-71	uORF extending into CDS	38	208	8.34152	15.9384	4.50933	10.1505	24.927	0	0	0	0	0	105	211.483	512.426	2937
Nuak2	ENSMUST00000072177	Nuak2-002	N.D.	ensembl	CUG	52	uORF extending into CDS	61	216	8.34152	15.9384	4.50933	11.8062	22.3724	0	0	0	0	4.59619	105	211.483	512.426	2937
Nuak2	ENSMUST00000072177	Nuak2-002	N.D.	ensembl	CUG	-151	uORF extending into CDS	67	216	8.34152	15.9384	4.50933	11.8062	18.0639	0	2.06454	0.721493	0	1.76777	105	211.483	512.426	2937
Nuak2	ENSMUST00000072177	Nuak2-002	N.D.	ensembl	CUG	-62	uORF extending into CDS	70	216	8.34152	15.4311	3.78784	11.8062	17.0486	0	2.06454	0.40584	0	0.707107	105	211.483	512.426	2937
Dstyk	ENSMUST00000045110	Dstyk-201	N.D.	ensembl	CUG	-43	uORF extending into CDS	147	584	17.9958	10.13	3.06635	13.6646	48.5587	0	0	0	0.621733	0	154	115.511	903.891	6386
Cntn2	ENSMUST00000086521	Cntn2-201	N.D.	ensembl	CUG	191	uORF extending into CDS	35	478	23.3455	7.87285	0.315653	14.2796	42.4669	0	0	0	0	0	304	89.939	593.01	9536
Cntn2	ENSMUST00000086521	Cntn2-201	0	ensembl	AUG	44	uORF extending into CDS	38	478	23.3455	7.87285	0.315653	14.2796	42.4669	0	0	0	0	0	304	89.939	593.01	9536
Cntn2	ENSMUST00000086521	Cntn2-201	N.D.	ensembl	CUG	-132	uORF extending into CDS	164	478	23.3455	6.85825	0.315653	12.2116	39.6976	0	0	0	0	0	304	89.939	593.01	9536
Cntn2	ENSMUST00000086521	Cntn2-201	N.D.	ensembl	CUG	-25	uORF extending into CDS	257	478	22.439	6.15829	0.315653	10.5559	32.8964	0	0	0	0	1.41421	304	89.939	593.01	9536
Cntn2	ENSMUST00000086521	Cntn2-201	N.D.	ensembl	CUG	55	uORF extending into CDS	290	478	22.439	5.65099	0.315653	7.24453	20.8332	0	0	0	1.03397	1.06066	304	89.939	593.01	9536
Nfasc	ENSMUST00000094569	Nfasc-202	N.D.	ensembl	CUG	-71	uORF	133	237	8.0691	1.71456	0.315653	3.93313	22.0633	0	0	0	0	0	327	102.181	643.323	9779
Nfasc	ENSMUST00000094569	Nfasc-202	N.D.	ensembl	AUG	-141	uORF	140	223	6.43697	1.71456	0.315653	3.93313	21.7248	0	0	0	1.03397	1.06066	327	102.181	643.323	9779
Nfasc	ENSMUST00000094569	Nfasc-202	N.D.	ensembl	CUG	278	uORF	157	237	7.47966	1.20726	0.315653	2.89917	20.3711	0.589448	0.699957	0	1.24347	1.41421	327	102.181	643.323	9779
Nfasc	ENSMUST00000094569	Nfasc-202	N.D.	ensembl	CUG	56	uORF	175	237	5.98373	0.507303	0.315653	1.6557	11.2009	0	0	0	0	1.41421	327	102.181	643.323	9779
Mdm4	ENSMUST00000067398	Mdm4-201	N.D.	ensembl	CUG	-8	uORF	17	85	6.16455	13.6298	5.54648	7.87303	34.8977	0.906483	0	1.12733	0	0	150	151.009	1288.87	1924
Mdm4	ENSMUST00000067398	Mdm4-201	N.D.	ensembl	AUG	212	uORF	40	54	5.25807	12.9299	1.03715	7.2513	2.21609	4.80483	13.2799	1.03715	6.62956	0	150	151.009	1288.87	1924
Pik3c2b	ENSMUST00000077730	Pik3c2b-001	N.D.	ensembl	CUG	143	uORF extending into CDS	445	771	8.65855	11.4593	0.721493	6.8323	47.6671	0	0.507303	0	0.621733	0.353553	501	112.472	543.325	7929
Pik3c2b	ENSMUST00000077730	Pik3c2b-001	N.D.	ensembl	CUG	188	uORF extending into CDS	451	771	8.65855	11.4593	0.721493	6.8323	47.3287	0.589448	0	0	2.06793	0	501	112.472	543.325	7929
Pik3c2b	ENSMUST00000077730	Pik3c2b-001	N.D.	ensembl	CUG	-60	uORF extending into CDS	481	771	8.0691	6.15829	0.721493	4.76437	42.4051	0	0	0	0	0	501	112.472	543.325	7929
Ppp1r15b	ENSMUST00000052529	Ppp1r15b-001	N.D.	ensembl	CUG	50	uORF	220	366	122.486	63.5768	85.3166	80.9469	78.406	17.2255	9.39476	62.7248	8.2785	6.01041	605	1317.7	9383.79	5595
Ppp1r15b	ENSMUST00000052529	Ppp1r15b-001	5	ensembl	AUG	102	uORF	326	349	84.0446	15.6044	5.32101	50.5158	15.633	50.9979	4.25107	2.75069	18.848	7.77817	605	1317.7	9383.79	5595
Ppp1r15b	ENSMUST00000052529	Ppp1r15b-001	4	ensembl	AUG	164	uORF	375	527	72.6243	40.7129	6.71891	83.4406	113.216	8.34152	4.09375	0.631307	8.07577	0	605	1317.7	9383.79	5595
Ppp1r15b	ENSMUST00000052529	Ppp1r15b-001	N.D.	ensembl	CUG	-50	uORF	413	550	54.1729	34.8692	5.36611	46.3799	174.762	0	0	0	0	1.06066	605	1317.7	9383.79	5595
Ppp1r15b	ENSMUST00000052529	Ppp1r15b-001	N.D.	ensembl	CUG	42	uORF	456	527	34.2256	2.22186	3.20163	28.7754	68.5328	0.906483	0	0	0	3.88909	605	1317.7	9383.79	5595
Ppp1r15b	ENSMUST00000052529	Ppp1r15b-001	N.D.	ensembl	CUG	-7	uORF	467	550	35.5853	1.71456	3.60747	34.1615	130.541	6.57317	0	0.721493	4.14263	0	605	1317.7	9383.79	5595
Ppp1r15b	ENSMUST00000052529	Ppp1r15b-001	N.D.	ensembl	CUG	67	uORF extending into CDS	487	810	340.455	42.1288	13.3927	131.253	1128.52	2.22159	0	0	0.621733	2.12132	605	1317.7	9383.79	5595
Ppp1r15b	ENSMUST00000052529	Ppp1r15b-001	N.D.	ensembl	CUG	-84	uORF	507	527	11.695	0.507303	1.3528	5.3861	56.1312	0	0	0	0	1.41421	605	1317.7	9383.79	5595
Ppp1r15b	ENSMUST00000052529	Ppp1r15b-001	0	ensembl	CUG	-46	uORF extending into CDS	523	810	332.566	41.7788	12.9869	119.251	1088.58	10.6523	0.507303	1.3528	5.3861	23.6881	605	1317.7	9383.79	5595
Ppp1r15b	ENSMUST00000052529	Ppp1r15b-001	N.D.	ensembl	CUG	96	uORF extending into CDS	550	810	318.016	41.2715	11.2282	110.756	1006.81	1.81297	0	0	5.1766	26.163	605	1317.7	9383.79	5595
Ppp1r15b	ENSMUST00000052529	Ppp1r15b-001	N.D.	ensembl	CUG	-37	uORF extending into CDS	559	810	314.888	41.2715	11.2282	104.958	973.98	4.94104	0.699957	0.40584	1.6557	16.2635	605	1317.7	9383.79	5595
Ppp1r15b	ENSMUST00000052529	Ppp1r15b-001	0	ensembl	CUG	134	uORF extending into CDS	577	810	307.136	40.5715	10.0107	100.403	926.99	13.8274	1.20726	2.48013	4.55487	13.7886	605	1317.7	9383.79	5595
Etnk2	ENSMUST00000135222	Etnk2-002	N.D.	ensembl	CUG	-39	uORF	33	143	8.61393	16.4103	4.82499	7.03504	7.87835	0	0.349979	0	0	0.707107	193	53.6281	210.165	2298
Etnk2	ENSMUST00000135222	Etnk2-002	N.D.	ensembl	AUG	44	uORF	81	143	8.02448	10.4094	2.16448	7.03504	3.56983	1.49593	2.22186	1.75864	0.621733	0	193	53.6281	210.165	2298
Etnk2	ENSMUST00000135222	Etnk2-002	N.D.	ensembl	AUG	157	uORF	88	150	6.07531	6.82292	0.40584	6.4133	3.56983	3.26428	7.6802	0.40584	3.72363	0.707107	193	53.6281	210.165	2298
Sox13	ENSMUST00000153799	Sox13-002	N.D.	ensembl	CUG		uORF extending into CDS	1	561	38.3071	51.7515	3.29181	57.5373	53.1146	NA	NA	NA	NA	NA	558	399.977	1166.09	3694
Sox13	ENSMUST00000153799	Sox13-002	N.D.	ensembl	CUG	47	uORF	23	325	17.1363	42.6361	1.93901	39.9463	11.3863	0	0	0	0	0	558	399.977	1166.09	3694
Sox13	ENSMUST00000153799	Sox13-002	N.D.	ensembl	CUG	202	uORF	92	325	16.5468	39.2069	1.53317	39.9463	4.30852	7.61586	20.4174	0	19.4562	1.76777	558	399.977	1166.09	3694
Sox13	ENSMUST00000153799	Sox13-002	N.D.	ensembl	CUG	-38	uORF	119	325	7.29883	18.6322	0.81168	19.8684	1.754	0.906483	10.9167	1.21752	11.1777	0	558	399.977	1166.09	3694
Sox13	ENSMUST00000153799	Sox13-002	N.D.	ensembl	CUG	128	uORF	141	410	11.8782	5.14369	0	13.2388	2.09243	0	0	0	0	0	558	399.977	1166.09	3694
Sox13	ENSMUST00000153799	Sox13-002	N.D.	ensembl	CUG	261	uORF	153	410	11.2888	4.28641	0	13.2388	2.09243	0.589448	0	0	0	0	558	399.977	1166.09	3694
Sox13	ENSMUST00000153799	Sox13-002	N.D.	ensembl	CUG	19	uORF	189	410	10.8355	4.28641	0	13.2388	1.754	0	0.349979	0	1.03397	0	558	399.977	1166.09	3694
Sox13	ENSMUST00000153799	Sox13-002	N.D.	ensembl	CUG	233	uORF extending into CDS	247	561	24.4351	10.6374	0.94696	20.2806	42.4669	1.1789	1.71456	0	2.68967	0	558	399.977	1166.09	3694
Sox13	ENSMUST00000153799	Sox13-002	N.D.	ensembl	CUG	37	uORF extending into CDS	325	561	21.7603	8.06551	0.94696	17.591	41.3898	0.589448	0.507303	0	1.03397	0	558	399.977	1166.09	3694
Sox13	ENSMUST00000153799	Sox13-002	N.D.	ensembl	CUG	69	uORF	386	448	5.34966	0.507303	0.631307	5.79157	4.12303	0	0	0	0	0.353553	558	399.977	1166.09	3694
Sox13	ENSMUST00000153799	Sox13-002	N.D.	ensembl	CUG	86	uORF extending into CDS	448	561	14.189	7.0509	0.315653	8.6975	37.2668	1.1789	0	0.315653	0	0.353553	558	399.977	1166.09	3694
Sox13	ENSMUST00000153799	Sox13-002	N.D.	ensembl	CUG	-91	uORF extending into CDS	526	561	9.70124	4.82904	0	7.45403	29.3266	0	0	0	0	2.12132	558	399.977	1166.09	3694
Zc3h11a	ENSMUST00000027736	Zc3h11a-201	N.D.	ensembl	CUG	190	uORF	11	214	313.713	258.054	96.8154	351.874	232.123	0.453241	0.349979	0	0	0	345	582.396	2545.62	4396
Zc3h11a	ENSMUST00000027736	Zc3h11a-201	N.D.	ensembl	CUG	101	uORF	20	214	312.354	256.182	94.6509	351.874	232.123	0.453241	1.20726	4.50933	0	0	345	582.396	2545.62	4396
Zc3h11a	ENSMUST00000027736	Zc3h11a-201	N.D.	ensembl	CUG	-210	uORF	135	161	11.061	2.88649	3.92312	8.6975	49.5122	0	0	0	0	0	345	582.396	2545.62	4396
Zc3h11a	ENSMUST00000027736	Zc3h11a-201	3	ensembl	CUG	-8	uORF	161	214	50.864	41.0948	10.9577	40.9938	37.6052	12.1037	3.39379	4.23877	14.0768	7.42462	345	582.396	2545.62	4396
Zc3h11a	ENSMUST00000027736	Zc3h11a-201	5	ensembl	AUG	-71	uORF	177	200	35.6769	29.3209	4.82499	27.5387	0.738697	33.4107	32.75	5.68176	27.3292	1.41421	345	582.396	2545.62	4396
Zc3h11a	ENSMUST00000027736	Zc3h11a-201	N.D.	ensembl	CUG	-186	uORF	227	328	52.9964	31.5621	15.467	51.1307	252.117	7.70745	0.857281	1.21752	3.72363	12.7279	345	582.396	2545.62	4396
Zc3h11a	ENSMUST00000027736	Zc3h11a-201	N.D.	ensembl	CUG	-109	uORF	233	328	44.6995	30.7048	13.4378	44.3052	237.284	1.63214	0	0.81168	3.1019	18.7383	345	582.396	2545.62	4396
Zc3h11a	ENSMUST00000027736	Zc3h11a-201	N.D.	ensembl	CUG	77	uORF extending into CDS	328	435	11.8782	6.28028	1.03715	7.45403	38.8646	0.453241	1.01461	0	0	0	345	582.396	2545.62	4396
Zbed6	ENSMUST00000179598	Zbed6-201	N.D.	ensembl	CUG	-210	uORF	73	87	7.118	6.31562	4.14859	4.14263	1.0153	0.589448	0.699957	0.721493	1.03397	0.353553	1722	397.356	10453.2	10157
Zbed6	ENSMUST00000179598	Zbed6-201	N.D.	ensembl	CUG	-61	uORF	80	100	7.70745	5.96564	4.77989	4.35213	2.55452	7.118	5.61566	3.42709	3.10866	0.707107	1722	397.356	10453.2	10157
Zbed6	ENSMUST00000179598	Zbed6-201	N.D.	ensembl	CUG	32	uORF	196	441	8.65855	8.8008	3.51728	14.2796	98.5363	0	0	0.40584	0	1.06066	1722	397.356	10453.2	10157
Zbed6	ENSMUST00000179598	Zbed6-201	N.D.	ensembl	CUG	208	uORF	295	441	6.57317	5.21435	1.84883	11.1777	91.7351	0	0	0	0	0.707107	1722	397.356	10453.2	10157
Zbed6	ENSMUST00000179598	Zbed6-201	N.D.	ensembl	CUG	-3	uORF	486	737	43.1119	81.7724	28.3186	87.7792	555.262	0.906483	1.20726	4.41915	13.2524	20.1525	1722	397.356	10453.2	10157
Zbed6	ENSMUST00000179598	Zbed6-201	N.D.	ensembl	CUG	1	uORF	604	630	12.8293	8.41549	2.38995	14.9148	139.588	1.49593	3.58645	0	2.48693	18.0312	1722	397.356	10453.2	10157
Zbed6	ENSMUST00000179598	Zbed6-201	N.D.	ensembl	CUG	201	uORF	630	737	20.8984	53.8674	12.8516	47.4003	151.091	13.9166	7.36555	5.59157	28.9849	22.6274	1722	397.356	10453.2	10157
Zbed6	ENSMUST00000179598	Zbed6-201	5	ensembl	AUG	246	uORF	756	845	333.377	119.509	13.5731	446.032	255.81	47.5105	15.4664	1.44299	82.8324	12.7279	1722	397.356	10453.2	10157
Zbed6	ENSMUST00000179598	Zbed6-201	0	ensembl	CUG	-15	uORF	798	845	283.419	78.2372	11.4086	353.049	113.092	4.30697	2.22186	0.40584	7.45403	5.3033	1722	397.356	10453.2	10157
Zbed6	ENSMUST00000179598	Zbed6-201	10	ensembl	AUG	150	uORF	837	845	232.689	60.8123	8.1168	325.93	13.5406	246.608	60.1477	7.71096	302.723	13.0815	1722	397.356	10453.2	10157
Zbed6	ENSMUST00000179598	Zbed6-201	5	ensembl	AUG	6	uORF	1021	1122	41.7522	1.71456	2.38995	13.6646	135.953	52.2707	2.57184	1.62336	21.5309	0	1722	397.356	10453.2	10157
Zbed6	ENSMUST00000179598	Zbed6-201	N.D.	ensembl	CUG	-90	uORF	1132	1161	8.93097	2.92182	0.40584	13.0429	97.0849	0	0	0	0	20.1525	1722	397.356	10453.2	10157
Zbed6	ENSMUST00000179598	Zbed6-201	N.D.	ensembl	AUG	-33	uORF	1138	1161	7.88828	2.92182	0.40584	13.0429	66.4046	4.17076	0	0	4.9671	25.4558	1722	397.356	10453.2	10157
Zbed6	ENSMUST00000179598	Zbed6-201	N.D.	ensembl	CUG	27	uORF	1165	1221	25.1161	0.349979	2.48013	18.2262	147.707	4.44317	0	1.75864	9.31923	7.77817	1722	397.356	10453.2	10157
Zbed6	ENSMUST00000179598	Zbed6-201	0	ensembl	AUG	-44	uORF	1211	1243	22.9392	0.699957	1.21752	8.907	73.3002	11.1526	0	0.81168	3.5209	33.234	1722	397.356	10453.2	10157
Zbed6	ENSMUST00000179598	Zbed6-201	N.D.	ensembl	AUG	101	uORF	1214	1243	18.6322	0.699957	1.21752	8.28526	52.1904	16.5468	0.349979	0.81168	7.0418	26.8701	1722	397.356	10453.2	10157
Zbed6	ENSMUST00000179598	Zbed6-201	N.D.	ensembl	CUG	-184	uORF	1218	1253	5.9391	0.349979	0.40584	1.24347	43.1731	3.85372	0	0.40584	1.6557	8.13173	1722	397.356	10453.2	10157
Zbed6	ENSMUST00000179598	Zbed6-201	N.D.	ensembl	CUG	16	uORF	1253	1348	11.2418	1.01461	2.88597	6.4133	106.87	0	0	0	0	7.77817	1722	397.356	10453.2	10157
Zbed6	ENSMUST00000179598	Zbed6-201	N.D.	ensembl	CUG	7	uORF	1329	1376	5.71131	1.01461	0.315653	4.7576	35.08	3.76214	0	0	4.7576	5.3033	1722	397.356	10453.2	10157
Zbed6	ENSMUST00000179598	Zbed6-201	N.D.	ensembl	AUG	-19	uORF	1348	1398	8.20531	1.20726	0.315653	1.6557	82.7145	1.81297	1.01461	0.315653	0	0.353553	1722	397.356	10453.2	10157
Zbed6	ENSMUST00000179598	Zbed6-201	N.D.	ensembl	CUG	192	uORF	1382	1405	5.8029	0.699957	0.315653	1.6557	66.8081	1.49593	0	0	0	8.48528	1722	397.356	10453.2	10157
Zbed6	ENSMUST00000179598	Zbed6-201	N.D.	ensembl	AUG	157	uORF	1423	1464	7.57124	4.79371	0.631307	9.10973	54.5887	0	0	0.315653	0.621733	7.77817	1722	397.356	10453.2	10157
Zbed6	ENSMUST00000179598	Zbed6-201	1	ensembl	AUG	95	uORF	1437	1568	43.793	5.80831	1.03715	27.3292	257.867	5.9391	1.01461	0.631307	6.21057	3.88909	1722	397.356	10453.2	10157
Zbed6	ENSMUST00000179598	Zbed6-201	2	ensembl	CUG	134	uORF	1473	1568	33.8193	2.22186	1.03715	20.0847	193.831	20.7176	0.349979	0.315653	10.3532	15.2028	1722	397.356	10453.2	10157
Zbed6	ENSMUST00000179598	Zbed6-201	0	ensembl	AUG	-53	uORF extending into CDS	1535	1789	59.7057	1.55724	3.42709	39.5341	808.274	2.40241	0	0	1.6557	6.71751	1722	397.356	10453.2	10157
Zbed6	ENSMUST00000179598	Zbed6-201	N.D.	ensembl	CUG	241	uORF	1573	1614	13.2826	0	0	8.90023	201.807	2.40241	0	0	4.55487	27.9307	1722	397.356	10453.2	10157
Zbed6	ENSMUST00000179598	Zbed6-201	N.D.	ensembl	CUG	-86	uORF extending into CDS	1655	1789	30.7382	1.04994	3.11144	13.8741	227.011	0.906483	0.349979	0.94696	0.621733	20.1525	1722	397.356	10453.2	10157
Zbed6	ENSMUST00000179598	Zbed6-201	N.D.	ensembl	CUG	-78	uORF	1693	1713	9.79283	0	1.75864	2.48693	13.8172	3.40048	0	0.315653	0.621733	6.01041	1722	397.356	10453.2	10157
Atp2b4	ENSMUST00000125659	Atp2b4-003	N.D.	ensembl	CUG		uORF	2	217	8.79476	0.507303	0.94696	0.621733	85.4545	0	0	0	0	0.707107	401	317.022	1216.96	4580
Atp2b4	ENSMUST00000125659	Atp2b4-003	N.D.	ensembl	AUG	135	uORF	26	217	8.79476	0.507303	0.94696	0.621733	80.9312	0.589448	0	0	0	0	401	317.022	1216.96	4580
Atp2b4	ENSMUST00000125659	Atp2b4-003	N.D.	ensembl	AUG	124	uORF	59	217	7.61586	0.507303	0.94696	0.621733	77.7617	0	0	0	0	0.707107	401	317.022	1216.96	4580
Atp2b4	ENSMUST00000125659	Atp2b4-003	N.D.	ensembl	CUG	129	uORF	237	278	5.48586	2.88649	1.75864	1.03397	42.8347	0	0.507303	0	0	2.82843	401	317.022	1216.96	4580
Atp2b4	ENSMUST00000125659	Atp2b4-003	N.D.	ensembl	CUG	86	uORF	278	343	15.2317	5.65099	6.62872	6.4133	54.0973	7.43504	0	2.38995	1.03397	3.88909	401	317.022	1216.96	4580
Atp2b4	ENSMUST00000125659	Atp2b4-003	N.D.	ensembl	CUG	-62	uORF	387	401	27.791	5.65099	0.315653	10.9682	6.46278	0	0	0	0	2.82843	401	317.022	1216.96	4580
Chit1	ENSMUST00000159963	Chit1-001	N.D.	ensembl	CUG	-2	uORF	13	114	6.70938	2.60717	0.81168	1.6557	2.09243	0	0	0	0	0	229	15.5957	36.9562	1816
Chit1	ENSMUST00000159963	Chit1-001	N.D.	ensembl	AUG	116	uORF	80	106	6.70938	2.60717	0.81168	1.6557	0	1.49593	2.60717	0	1.6557	0	229	15.5957	36.9562	1816
Chit1	ENSMUST00000159963	Chit1-001	N.D.	ensembl	AUG	337	uORF	92	106	5.21345	0	0.81168	0	0	0	0	0	0	0	229	15.5957	36.9562	1816
Chit1	ENSMUST00000159963	Chit1-001	N.D.	ensembl	AUG	144	uORF	95	106	5.21345	0	0.81168	0	0	0.589448	0	0	0	0	229	15.5957	36.9562	1816
Ppfia4	ENSMUST00000168515	Ppfia4-201	N.D.	ensembl	CUG	54	uORF	43	174	9.83745	2.92182	0.81168	8.6975	20.0945	0.453241	0.349979	0	0	0.707107	406	171.771	916.379	6068
Ppfia4	ENSMUST00000168515	Ppfia4-201	N.D.	ensembl	CUG	14	uORF	51	182	9.38421	2.57184	0.81168	8.6975	18.2787	0	0.349979	0	0	1.41421	406	171.771	916.379	6068
Ppfia4	ENSMUST00000168515	Ppfia4-201	N.D.	ensembl	CUG	3	uORF	61	174	7.88828	1.87189	0.81168	8.07577	15.1709	0.453241	0	0	0	0	406	171.771	916.379	6068
Ppfia4	ENSMUST00000168515	Ppfia4-201	N.D.	ensembl	CUG	-33	uORF	85	174	7.88828	1.87189	0.81168	8.07577	13.4169	0	0	0	0	1.41421	406	171.771	916.379	6068
Ppfia4	ENSMUST00000168515	Ppfia4-201	N.D.	ensembl	CUG	99	uORF	98	253	10.1099	1.87189	0.81168	9.10973	32.4343	0	0	0.40584	0	2.82843	406	171.771	916.379	6068
Ppfia4	ENSMUST00000168515	Ppfia4-201	N.D.	ensembl	CUG	264	uORF	111	182	7.88828	1.87189	0.40584	8.07577	8.36973	0	0	0	0	0.353553	406	171.771	916.379	6068
Ppfia4	ENSMUST00000168515	Ppfia4-201	N.D.	ensembl	AUG	206	uORF	116	253	9.65662	1.87189	0.40584	9.10973	28.5879	7.43504	0	0	7.45403	0.353553	406	171.771	916.379	6068
Ppfia4	ENSMUST00000168515	Ppfia4-201	N.D.	ensembl	CUG	39	uORF	196	309	5.48586	0.507303	0	1.03397	30.1889	0.589448	0	0	0	3.88909	406	171.771	916.379	6068
Adipor1	ENSMUST00000112237	Adipor1-002	N.D.	ensembl	CUG	-40	uORF	330	389	12.6931	18.5102	4.32896	9.73147	21.2009	0	0	0	0	0	629	623.411	5794.76	3447
Adipor1	ENSMUST00000112237	Adipor1-002	2	ensembl	CUG	106	uORF	370	492	25.3862	47.4298	8.61283	28.5659	123.395	2.53862	4.44373	1.03715	0	6.36396	629	623.411	5794.76	3447
Adipor1	ENSMUST00000112237	Adipor1-002	2	ensembl	CUG	80	uORF	373	492	25.3862	46.9225	8.20699	28.5659	121.026	3.58131	7.1729	1.44299	1.24347	5.3033	629	623.411	5794.76	3447
Adipor1	ENSMUST00000112237	Adipor1-002	N.D.	ensembl	CUG	173	uORF	488	571	29.1037	31.8061	2.88597	18.2262	159.946	1.1789	0.349979	1.12733	2.27743	1.06066	629	623.411	5794.76	3447
Adipor1	ENSMUST00000112237	Adipor1-002	5	ensembl	AUG	-35	uORF	513	530	24.7968	10.252	0.631307	16.9828	0	22.0773	2.22186	0	11.3872	0	629	623.411	5794.76	3447
Adipor1	ENSMUST00000112237	Adipor1-002	N.D.	ensembl	CUG	-37	uORF extending into CDS	558	827	138.309	336.744	12.9418	113.858	1440.1	0	0.699957	0.315653	0	47.0226	629	623.411	5794.76	3447
Adipor1	ENSMUST00000112237	Adipor1-002	N.D.	ensembl	CUG	46	uORF	565	597	8.79476	60.3917	3.06635	4.34537	382.495	0	0	0	0	24.3952	629	623.411	5794.76	3447
Adipor1	ENSMUST00000112237	Adipor1-002	N.D.	ensembl	CUG	-42	uORF	571	597	8.79476	60.3917	3.06635	4.34537	349.293	0.589448	1.01461	0.40584	0	46.669	629	623.411	5794.76	3447
Adipor1	ENSMUST00000112237	Adipor1-002	5	ensembl	CUG	203	uORF extending into CDS	597	827	135.634	322.363	10.6871	112.615	1010.8	19.4025	139.361	4.50933	22.5648	71.7713	629	623.411	5794.76	3447
Adipor1	ENSMUST00000112237	Adipor1-002	N.D.	ensembl	CUG	99	uORF extending into CDS	603	827	115.915	183.073	6.49344	88.3941	930.612	4.03455	11.3886	0	4.35213	30.052	629	623.411	5794.76	3447
Adipor1	ENSMUST00000112237	Adipor1-002	5	ensembl	CUG	-10	uORF extending into CDS	613	681	62.9207	132.32	2.57032	36.2294	389.036	15.1871	6.47294	1.84883	8.488	15.5563	629	623.411	5794.76	3447
Rabif	ENSMUST00000047978	Rabif-201	N.D.	ensembl	CUG		uORF extending into CDS	3	203	88.3116	88.6979	17.6315	74.939	114.413	0	0	0	0	0.707107	25	199.924	1134.57	1958
Rabif	ENSMUST00000047978	Rabif-201	0	ensembl	AUG	-83	uORF extending into CDS	6	203	88.3116	88.6979	17.6315	74.939	113.675	0	0	0	0	1.41421	25	199.924	1134.57	1958
Kdm5b	ENSMUST00000047714	Kdm5b-001	N.D.	ensembl	CUG	45	uORF	24	35	11.1526	56.0893	10.2813	4.14263	22.4343	11.1526	44.4726	10.2813	4.14263	7.42462	169	12750.1	19839.7	6307
Kdm5b	ENSMUST00000047714	Kdm5b-001	N.D.	ensembl	CUG	-102	uORF extending into CDS	87	353	396.088	515.284	220.506	495.021	373.471	6.39235	1.04994	4.10349	2.27743	1.06066	169	12750.1	19839.7	6307
Kdm5b	ENSMUST00000047714	Kdm5b-001	N.D.	ensembl	CUG	64	uORF extending into CDS	117	353	361.769	480.848	199.132	478.666	370.025	0	1.04994	0	0	0.707107	169	12750.1	19839.7	6307
Kdm5b	ENSMUST00000047714	Kdm5b-001	N.D.	ensembl	CUG	146	uORF extending into CDS	135	353	352.338	375.579	179.922	471.212	330.022	9.92904	16.025	17.7217	7.2513	16.617	169	12750.1	19839.7	6307
Kdm5b	ENSMUST00000047714	Kdm5b-001	N.D.	ensembl	CUG	108	uORF	140	166	55.441	191.46	111.426	81.7916	17.6636	20.8068	26.611	28.6794	29.2079	5.65685	169	12750.1	19839.7	6307
Kdm5b	ENSMUST00000047714	Kdm5b-001	N.D.	ensembl	CUG	115	uORF	152	166	18.4044	78.4172	69.1281	40.3721	8.43156	14.189	17.6723	61.4171	27.3292	7.77817	169	12750.1	19839.7	6307
Ube2t	ENSMUST00000027687	Ube2t-001	N.D.	ensembl	CUG	-107	uORF	69	278	36.9028	81.2844	17.8119	23.3893	84.5011	1.76834	6.92891	0.94696	1.03397	4.24264	286	530.546	466.802	1117
Ube2t	ENSMUST00000027687	Ube2t-001	N.D.	ensembl	CUG	4	uORF	113	253	11.4696	42.4081	1.75864	13.4483	21.3246	0.453241	4.09375	1.3528	1.6557	1.76777	286	530.546	466.802	1117
Ube2t	ENSMUST00000027687	Ube2t-001	N.D.	ensembl	CUG	167	uORF	147	278	20.9454	26.733	5.45629	17.3882	60.3746	1.63214	4.44373	0.315653	5.79157	0.353553	286	530.546	466.802	1117
Ube2t	ENSMUST00000027687	Ube2t-001	N.D.	ensembl	CUG	265	uORF	180	278	20.3559	21.3967	5.45629	12.2184	59.2975	0	0	0	0	0.353553	286	530.546	466.802	1117
Ube2t	ENSMUST00000027687	Ube2t-001	N.D.	ensembl	CUG	-83	uORF	258	278	15.2787	7.36555	5.14064	5.5956	38.7116	0	0	0	0	7.42462	286	530.546	466.802	1117
Ube2t	ENSMUST00000027687	Ube2t-001	N.D.	ensembl	CUG	-109	uORF	264	278	15.2787	4.79371	5.14064	5.5956	30.1564	0	1.90722	1.75864	0.621733	8.13173	286	530.546	466.802	1117
Elf3	ENSMUST00000003135	Elf3-201	N.D.	ensembl	CUG	79	uORF extending into CDS	33	146	47.8275	99.6886	63.4012	45.5351	64.5628	1.76834	3.93643	3.60747	0	3.53553	133	689.93	841.47	2001
Elf3	ENSMUST00000003135	Elf3-201	N.D.	ensembl	CUG	59	uORF extending into CDS	69	146	46.6486	91.1511	55.1041	45.5351	25.389	4.03455	7.64487	4.91517	1.6557	4.94975	133	689.93	841.47	2001
Rnpep	ENSMUST00000074357	Rnpep-002	N.D.	ensembl	CUG	146	uORF extending into CDS	19	540	120.628	98.6773	32.0163	88.6036	130.821	0	0.507303	0.315653	0	0.353553	77	715.222	981.821	2172
Rnpep	ENSMUST00000074357	Rnpep-002	N.D.	ensembl	CUG	191	uORF extending into CDS	49	540	120.628	97.82	29.8518	88.6036	130.483	0	0	3.78784	0	0	77	715.222	981.821	2172
Lmod1	ENSMUST00000059352	Lmod1-001	N.D.	ensembl	CUG	49	uORF extending into CDS	83	217	12.7401	14.3811	1.03715	10.7654	5.60043	0	1.01461	0	0	0.353553	204	41.7076	108.584	3949
Lmod1	ENSMUST00000059352	Lmod1-001	N.D.	ensembl	CUG	116	uORF extending into CDS	143	217	12.7401	11.652	1.03715	9.73147	2.83113	0	0.349979	0	0.621733	0	204	41.7076	108.584	3949
Lmod1	ENSMUST00000059352	Lmod1-001	N.D.	ensembl	CUG	-144	uORF extending into CDS	187	213	12.7401	11.302	1.03715	8.488	2.15426	0	0	0	0	0	204	41.7076	108.584	3949
Shisa4	ENSMUST00000041240	Shisa4-001	N.D.	ensembl	CUG	45	uORF extending into CDS	227	472	19.2217	7.20823	5.77195	9.94096	99.8542	0	0.857281	0.721493	0.621733	1.06066	277	48.7786	592.322	1764
Shisa4	ENSMUST00000041240	Shisa4-001	N.D.	ensembl	CUG	258	uORF extending into CDS	251	472	19.2217	5.14369	4.64461	9.31923	96.7465	1.1789	0.699957	0.40584	3.3114	1.06066	277	48.7786	592.322	1764
Csrp1	ENSMUST00000097561	Csrp1-002	N.D.	ensembl	CUG	271	uORF extending into CDS	104	193	139.138	93.4403	39.141	96.2875	795.046	0.589448	0	0	0	0	135	1145.45	7259.8	1829
Csrp1	ENSMUST00000097561	Csrp1-002	N.D.	ensembl	CUG	246	uORF extending into CDS	121	372	420.662	175.495	51.677	223.168	1991.66	0	0	0	0	0	135	1145.45	7259.8	1829
Phlda3	ENSMUST00000038945	Phlda3-001	N.D.	ensembl	CUG	-85	uORF	191	331	26.3373	83.9622	25.9287	49.2791	125.832	0	0	0	0	0	331	381.563	1797.81	1436
Phlda3	ENSMUST00000038945	Phlda3-001	N.D.	ensembl	CUG	-38	uORF extending into CDS	309	839	410.078	171.196	17.0002	186.128	916.791	1.63214	3.74377	3.60747	6.42007	6.71751	331	381.563	1797.81	1436
Lad1	ENSMUST00000038760	Lad1-201	N.D.	ensembl	CUG	231	uORF extending into CDS	308	490	13.1017	19.4028	6.13269	15.523	31.3279	0.453241	0	0	0	0	382	385.779	1043.89	2993
Kif21b	ENSMUST00000075164	Kif21b-002	N.D.	ensembl	CUG	95	uORF	9	227	41.663	30.9328	9.01867	33.7425	27.0812	0	0	0	0	0	334	264.254	2731.98	9116
Kif21b	ENSMUST00000075164	Kif21b-002	N.D.	ensembl	CUG	-67	uORF extending into CDS	74	535	61.5633	36.0411	11.589	47.1976	145.927	0	0.349979	0	0	1.06066	334	264.254	2731.98	9116
Kif21b	ENSMUST00000075164	Kif21b-002	N.D.	ensembl	CUG	93	uORF extending into CDS	86	535	61.5633	36.0411	11.589	46.5759	141.28	0.589448	0	0.315653	0	1.41421	334	264.254	2731.98	9116
Kif21b	ENSMUST00000075164	Kif21b-002	2	ensembl	CUG	61	uORF	93	227	38.2625	26.8037	6.13269	32.499	18.9881	9.02255	10.0081	4.19368	3.10866	1.76777	334	264.254	2731.98	9116
Kif21b	ENSMUST00000075164	Kif21b-002	N.D.	ensembl	AUG	228	uORF	121	168	11.4696	9.8154	1.12733	14.4891	1.07713	9.97366	8.22283	0.40584	8.90023	0.353553	334	264.254	2731.98	9116
Kif21b	ENSMUST00000075164	Kif21b-002	N.D.	ensembl	CUG	-60	uORF extending into CDS	125	535	41.9777	15.3957	5.14064	33.533	136.233	1.04269	0.857281	0.721493	2.68967	0.353553	334	264.254	2731.98	9116
Kif21b	ENSMUST00000075164	Kif21b-002	N.D.	ensembl	AUG	55	uORF	138	227	19.8557	6.47294	1.84883	15.1108	14.2793	0.453241	0.349979	0	0	0	334	264.254	2731.98	9116
Kif21b	ENSMUST00000075164	Kif21b-002	N.D.	ensembl	CUG	-107	uORF	168	227	19.4025	4.9157	1.84883	14.4891	13.5406	0	0	0	0	1.76777	334	264.254	2731.98	9116
Kif21b	ENSMUST00000075164	Kif21b-002	N.D.	ensembl	CUG	84	uORF	178	300	25.8395	5.77298	3.06635	16.976	18.8026	0	0	0.315653	0	1.06066	334	264.254	2731.98	9116
Kif21b	ENSMUST00000075164	Kif21b-002	N.D.	ensembl	CUG	43	uORF extending into CDS	188	535	39.3028	9.86673	4.10349	27.9442	131.586	0	0.857281	0	0	1.41421	334	264.254	2731.98	9116
Kif21b	ENSMUST00000075164	Kif21b-002	N.D.	ensembl	AUG	207	uORF	196	300	14.0528	2.88649	2.0292	9.73147	13.3551	15.8212	3.55112	1.53317	12.8334	2.12132	334	264.254	2731.98	9116
Kif21b	ENSMUST00000075164	Kif21b-002	N.D.	ensembl	CUG	82	uORF extending into CDS	239	535	18.9939	5.10836	2.57032	13.4551	120.261	0.906483	0	0	0.621733	1.06066	334	264.254	2731.98	9116
Kif21b	ENSMUST00000075164	Kif21b-002	N.D.	ensembl	CUG	-40	uORF extending into CDS	252	404	9.11179	3.58645	1.53317	5.1766	28.6497	0	0	0	0	0	334	264.254	2731.98	9116
Kif21b	ENSMUST00000075164	Kif21b-002	N.D.	ensembl	CUG	-32	uORF extending into CDS	267	404	9.11179	3.07915	1.12733	4.55487	28.3113	0	0	0	0	1.41421	334	264.254	2731.98	9116
Kif21b	ENSMUST00000075164	Kif21b-002	N.D.	ensembl	CUG	144	uORF	271	300	5.07724	0	0.40584	1.24347	2.4927	0.453241	0	0	0	0.353553	334	264.254	2731.98	9116
Camsap2	ENSMUST00000048309	Camsap2-201	N.D.	ensembl	CUG	-92	uORF	43	126	8.79476	41.3775	3.74275	9.9342	39.5447	0	0	0	0	1.76777	668	431.084	4340.35	7824
Camsap2	ENSMUST00000048309	Camsap2-201	N.D.	ensembl	CUG	-28	uORF	156	167	7.16262	4.44373	1.62336	9.31923	1.41556	0	0.349979	0	0.621733	1.41421	668	431.084	4340.35	7824
Camsap2	ENSMUST00000048309	Camsap2-201	N.D.	ensembl	CUG	142	uORF	167	298	6.84559	4.25107	0	7.86627	0.738697	5.21345	2.22186	0	4.55487	0	668	431.084	4340.35	7824
Camsap2	ENSMUST00000048309	Camsap2-201	N.D.	ensembl	CUG	72	uORF	252	347	7.20724	3.04382	0	18.6249	16.2481	0.589448	0.507303	0	0	0	668	431.084	4340.35	7824
Camsap2	ENSMUST00000048309	Camsap2-201	N.D.	ensembl	AUG	372	uORF	324	347	6.61779	2.02921	0	16.557	15.9096	2.26621	1.52191	0	0	0	668	431.084	4340.35	7824
Camsap2	ENSMUST00000048309	Camsap2-201	2	ensembl	CUG	157	uORF	360	416	65.147	1.01461	3.51728	18.8412	29.8505	4.76021	0	0	4.55487	3.88909	668	431.084	4340.35	7824
Camsap2	ENSMUST00000048309	Camsap2-201	N.D.	ensembl	CUG	72	uORF	404	547	88.7648	1.87189	8.65792	40.5748	16.4336	2.67483	0	0	1.24347	2.12132	668	431.084	4340.35	7824
Camsap2	ENSMUST00000048309	Camsap2-201	N.D.	ensembl	AUG	22	uORF	495	599	5.34966	3.93643	0.631307	4.14263	32.3432	0	0	0.315653	0.621733	0	668	431.084	4340.35	7824
Camsap2	ENSMUST00000048309	Camsap2-201	N.D.	ensembl	CUG	-63	uORF extending into CDS	547	732	36.271	13.2445	0.315653	10.3532	193.903	2.53862	0	0.315653	1.24347	0	668	431.084	4340.35	7824
Camsap2	ENSMUST00000048309	Camsap2-201	N.D.	ensembl	CUG	86	uORF	599	625	17.5003	0	0	6.21057	54.9011	0	0	0	0.621733	16.617	668	431.084	4340.35	7824
Camsap2	ENSMUST00000048309	Camsap2-201	N.D.	ensembl	AUG	276	uORF	623	625	8.11607	0	0	4.9671	4.18486	16.9108	0	0	5.58883	7.07107	668	431.084	4340.35	7824
Zfp281	ENSMUST00000112046	Zfp281-002	N.D.	ensembl	CUG	63	uORF	14	112	50.0914	65.5227	42.7936	86.8871	36.31	0	0	0	1.03397	1.41421	170	1954.08	5762.44	4938
Zfp281	ENSMUST00000112046	Zfp281-002	N.D.	ensembl	CUG	-137	uORF extending into CDS	55	192	69.1768	90.0339	47.1225	116.075	46.1897	0	0	0	0	2.82843	170	1954.08	5762.44	4938
Zfp281	ENSMUST00000112046	Zfp281-002	N.D.	ensembl	CUG	-165	uORF	132	170	10.4269	8.41549	2.38995	9.7247	6.86305	0	0	0	0	0	170	1954.08	5762.44	4938
Nr5a2	ENSMUST00000168126	Nr5a2-202	N.D.	ensembl	CUG	-138	uORF extending into CDS	141	356	108.531	147.083	14.1593	115.723	133.369	0	0	0	0	2.12132	257	781.468	1236.11	3636
Nr5a2	ENSMUST00000168126	Nr5a2-202	N.D.	ensembl	CUG	43	uORF extending into CDS	204	356	101.188	134.766	12.7163	111.79	110.105	0	0	0	0	3.53553	257	781.468	1236.11	3636
Nek7	ENSMUST00000027642	Nek7-201	N.D.	ensembl	CUG	157	uORF extending into CDS	150	176	12.059	1.87189	0.40584	6.00107	48.4676	0	0	0	0	3.18198	172	186.186	1202.83	3367
Dennd1b	ENSMUST00000094505	Dennd1b-001	N.D.	ensembl	CUG	-135	uORF extending into CDS	179	259	5.48586	2.37919	0.721493	3.93313	39.6976	0	0	0	0	0	252	52.1815	1014.46	3942
Aspm	ENSMUST00000053364	Aspm-001	N.D.	ensembl	CUG	-112	uORF	25	132	12.059	27.905	17.3609	17.1787	13.2315	0.589448	2.53651	3.382	0	1.76777	158	2215.65	6478.13	9867
Aspm	ENSMUST00000053364	Aspm-001	N.D.	ensembl	CUG	90	uORF	85	132	6.39235	18.1249	7.53059	6.42007	9.38503	5.8029	17.7749	5.68176	5.79833	0	158	2215.65	6478.13	9867
Aspm	ENSMUST00000053364	Aspm-001	N.D.	ensembl	CUG	77	uORF extending into CDS	132	425	49.6428	36.2691	10.4617	55.2801	56.8699	1.1789	0	0	0.621733	1.06066	158	2215.65	6478.13	9867
Aspm	ENSMUST00000053364	Aspm-001	N.D.	ensembl	CUG	20	uORF extending into CDS	136	219	29.3315	33.1546	9.01867	31.6813	18.0346	1.63214	2.06454	4.19368	2.27743	0.707107	158	2215.65	6478.13	9867
Aspm	ENSMUST00000053364	Aspm-001	N.D.	ensembl	CUG	-103	uORF extending into CDS	153	425	44.0208	22.5173	4.28387	50.1035	54.0388	0.589448	0	0	0.621733	0	158	2215.65	6478.13	9867
Cdc73	ENSMUST00000018337	Cdc73-001	0	ensembl	CUG	166	uORF extending into CDS	76	342	48.7786	67.9692	28.6794	70.1679	99.1839	0	0	0	0	0	270	1285.71	3007.8	11590
Cdc73	ENSMUST00000018337	Cdc73-001	0	ensembl	CUG	-87	uORF extending into CDS	118	342	48.7786	56.6319	24.4406	69.5462	98.1068	1.1789	0	12.4909	1.6557	0	270	1285.71	3007.8	11590
Cdc73	ENSMUST00000018337	Cdc73-001	N.D.	ensembl	CUG	-185	uORF extending into CDS	134	337	36.7666	55.0746	5.86213	37.0607	94.8754	0.453241	0	0	1.03397	0	270	1285.71	3007.8	11590
Glrx2	ENSMUST00000145571	Glrx2-008	N.D.	ensembl	CUG	-60	uORF extending into CDS	7	216	8.20531	8.03018	9.87544	10.7654	13.4788	0	0	0	0	1.41421	44	84.4086	121.746	759
Glrx2	ENSMUST00000145571	Glrx2-008	N.D.	ensembl	CUG	-83	uORF extending into CDS	10	216	8.20531	8.03018	9.87544	10.7654	12.8019	0	0	0	0	0.707107	44	84.4086	121.746	759
Glrx2	ENSMUST00000145571	Glrx2-008	N.D.	ensembl	CUG	31	uORF extending into CDS	25	216	7.29883	6.15829	5.36611	9.10973	12.125	0.906483	1.36458	7.71096	1.6557	0	44	84.4086	121.746	759
Trove2	ENSMUST00000159879	Trove2-001	N.D.	ensembl	CUG	26	uORF extending into CDS	94	204	146.573	143.882	24.6661	61.6393	33.5733	0.589448	1.55724	7.30512	1.6557	0	170	576.563	2601.93	8739
Uchl5	ENSMUST00000018333	Uchl5-201	N.D.	ensembl	CUG	-107	uORF extending into CDS	36	188	181.745	173.229	30.934	135.801	61.826	0	0	0	0	0	124	1175.42	801.489	1852
Uchl5	ENSMUST00000018333	Uchl5-201	N.D.	ensembl	CUG	-70	uORF extending into CDS	65	217	186.55	171.864	29.0852	139.322	87.6446	4.76021	38.5937	8.47755	11.1777	2.82843	124	1175.42	801.489	1852
Rgs2	ENSMUST00000127206	Rgs2-001	N.D.	ensembl	CUG	-125	uORF extending into CDS	19	264	8.47773	10.6374	2.25467	9.31247	13.8172	0	0	0	0	0	44	27.2908	46.8572	3022
Pla2g4a	ENSMUST00000070200	Pla2g4a-001	N.D.	ensembl	CUG	-138	uORF extending into CDS	150	176	8.02448	3.7791	0.315653	2.68967	1.07713	0.453241	0	0	0	0	167	80.1509	175.365	2857
Pla2g4a	ENSMUST00000070200	Pla2g4a-001	N.D.	ensembl	CUG	-42	uORF extending into CDS	156	176	8.02448	3.7791	0.315653	2.68967	0.738697	0	0	0	0.621733	0	167	80.1509	175.365	2857
Ptgs2	ENSMUST00000035065	Ptgs2-201	N.D.	ensembl	CUG	10	uORF extending into CDS	22	210	94.1145	30.6888	38.1039	69.9584	96.6261	0.589448	0	0.81168	1.03397	2.47487	101	154.544	1155.45	4144
Ptgs2	ENSMUST00000035065	Ptgs2-201	N.D.	ensembl	CUG	240	uORF extending into CDS	51	197	89.6713	24.3379	33.5044	59.8147	63.1147	5.84752	2.06454	3.60747	0.621733	4.24264	101	154.544	1155.45	4144
Ptgs2	ENSMUST00000035065	Ptgs2-201	5	ensembl	CUG	-68	uORF extending into CDS	75	197	76.9782	21.9233	28.6794	59.193	45.1126	49.1849	6.42161	21.9154	24.4233	6.36396	101	154.544	1155.45	4144
Ptgs2	ENSMUST00000035065	Ptgs2-201	N.D.	ensembl	CUG	5	uORF extending into CDS	87	197	31.8279	14.4518	5.4112	32.08	35.3273	7.16262	1.90722	6.13269	9.94096	0.707107	101	154.544	1155.45	4144
Ptgs2	ENSMUST00000035065	Ptgs2-201	N.D.	ensembl	CUG	-71	uORF extending into CDS	96	197	25.1185	13.2445	1.03715	21.5173	33.5733	0.589448	1.20726	0.721493	0.621733	0	101	154.544	1155.45	4144
BC003331	ENSMUST00000097547	BC003331-003	N.D.	ensembl	CUG		uORF extending into CDS	5	229	65.3301	77.0653	14.2495	27.336	94.9339	0	0	0	0	1.76777	96	216.476	995.448	2852
BC003331	ENSMUST00000097547	BC003331-003	N.D.	ensembl	CUG	-76	uORF extending into CDS	8	229	65.3301	77.0653	14.2495	27.336	93.1181	0	0	0	0	0.707107	96	216.476	995.448	2852
BC003331	ENSMUST00000097547	BC003331-003	N.D.	ensembl	CUG	-71	uORF	18	50	5.25807	15.8164	6.53853	4.55487	25.389	0	0.349979	0	0	7.42462	96	216.476	995.448	2852
BC003331	ENSMUST00000097547	BC003331-003	N.D.	ensembl	AUG	-62	uORF	21	50	5.25807	15.8164	6.53853	4.55487	21.4808	0	1.71456	0.315653	2.06793	6.01041	96	216.476	995.448	2852
BC003331	ENSMUST00000097547	BC003331-003	N.D.	ensembl	CUG	77	uORF extending into CDS	50	229	60.0721	61.2489	7.71096	22.7811	64.6213	0	0	0	0	0	96	216.476	995.448	2852
Tpr	ENSMUST00000124973	Tpr-002	N.D.	ensembl	CUG	134	uORF extending into CDS	82	129	18.9492	90.6598	6.44835	25.2613	12.893	4.48779	24.9478	0	3.10866	1.76777	107	7771.27	13784.4	7431
Ivns1abp	ENSMUST00000111887	Ivns1abp-203	2	ensembl	CUG	-54	uORF	97	297	160.931	287.902	35.8041	244.469	324.503	0	0	0	0	0	505	430.405	3521.82	2794
Ivns1abp	ENSMUST00000111887	Ivns1abp-203	5	ensembl	CUG	41	uORF	139	297	147.195	171.996	33.324	232.879	284.652	32.0486	9.85073	5.68176	86.333	4.59619	505	430.405	3521.82	2794
Ivns1abp	ENSMUST00000111887	Ivns1abp-203	2	ensembl	CUG	123	uORF	202	297	110.161	145.628	23.3584	142.404	123.493	8.56697	16.4457	20.9684	17.8072	15.2028	505	430.405	3521.82	2794
Ivns1abp	ENSMUST00000111887	Ivns1abp-203	0	ensembl	CUG	59	uORF	220	297	93.5697	118.545	0.721493	116.109	96.8734	4.624	9.23744	0.721493	13.6646	0.707107	505	430.405	3521.82	2794
Ivns1abp	ENSMUST00000111887	Ivns1abp-203	7	ensembl	AUG	78	uORF	226	297	89.0819	110.48	0.315653	102.234	95.5197	65.8726	96.5195	0.315653	91.6785	1.41421	505	430.405	3521.82	2794
Ivns1abp	ENSMUST00000111887	Ivns1abp-203	2	ensembl	AUG	105	uORF	250	297	23.2092	13.8032	0	9.9342	94.4426	0	0	0	0	0	505	430.405	3521.82	2794
Ivns1abp	ENSMUST00000111887	Ivns1abp-203	2	ensembl	AUG	1	uORF	262	297	23.2092	13.8032	0	9.9342	89.9811	0	0	0	0	19.0919	505	430.405	3521.82	2794
Ivns1abp	ENSMUST00000111887	Ivns1abp-203	3	ensembl	AUG	82	uORF	265	297	23.2092	13.8032	0	9.9342	79.2716	0	0	0	0	25.1023	505	430.405	3521.82	2794
Ivns1abp	ENSMUST00000111887	Ivns1abp-203	0	ensembl	AUG	10	uORF	269	304	23.2092	13.8032	0	9.9342	72.8707	0	0	0	0	15.2028	505	430.405	3521.82	2794
Ivns1abp	ENSMUST00000111887	Ivns1abp-203	2	ensembl	AUG	44	uORF	291	401	44.8357	6.63026	3.56237	39.7503	605.055	11.2418	1.52191	0	3.93313	10.6066	505	430.405	3521.82	2794
Ivns1abp	ENSMUST00000111887	Ivns1abp-203	N.D.	ensembl	CUG	104	uORF	333	401	33.4577	5.10836	3.56237	30.2284	314.285	1.1789	0.507303	0.721493	1.6557	23.3345	505	430.405	3521.82	2794
Swt1	ENSMUST00000064771	Swt1-001	N.D.	ensembl	CUG	48	uORF extending into CDS	18	236	14.0082	30.1268	9.78526	5.79833	66.9611	0	0	0	0	0	205	359.949	1070.81	3689
Swt1	ENSMUST00000064771	Swt1-001	N.D.	ensembl	CUG	10	uORF extending into CDS	83	262	14.0082	29.7769	8.56774	5.79833	65.2071	0	0	0	0	0	205	359.949	1070.81	3689
Swt1	ENSMUST00000064771	Swt1-001	N.D.	ensembl	CUG	6	uORF extending into CDS	108	236	13.4188	28.0623	7.84624	5.1766	55.7602	0	1.87189	1.21752	0	0.707107	205	359.949	1070.81	3689
Swt1	ENSMUST00000064771	Swt1-001	N.D.	ensembl	AUG	-52	uORF extending into CDS	168	236	12.5123	17.5823	3.65256	4.55487	40.189	0	0	0	0	1.76777	205	359.949	1070.81	3689
Swt1	ENSMUST00000064771	Swt1-001	N.D.	ensembl	CUG	-135	uORF extending into CDS	188	262	10.8801	14.5031	2.84088	2.89917	34.5886	0	0.507303	0.631307	0	4.24264	205	359.949	1070.81	3689
Trmt1l	ENSMUST00000065625	Trmt1l-201	N.D.	ensembl	CUG	-24	uORF	43	165	162.11	175.585	112.778	139.714	163.558	6.25614	10.0081	13.6633	0	3.88909	230	990.95	1404.81	2665
Trmt1l	ENSMUST00000065625	Trmt1l-201	N.D.	ensembl	CUG	47	uORF	49	165	155.854	165.227	99.1152	139.714	159.988	10.1099	29.2536	27.1011	9.5152	2.47487	230	990.95	1404.81	2665
Trmt1l	ENSMUST00000065625	Trmt1l-201	N.D.	ensembl	CUG	-161	uORF	65	175	146.787	137.531	72.5552	133.72	139.34	1.63214	1.39991	6.17779	4.13587	11.3137	230	990.95	1404.81	2665
Trmt1l	ENSMUST00000065625	Trmt1l-201	N.D.	ensembl	CUG	-35	uORF	68	175	146.787	136.831	69.0379	132.686	133.463	1.81297	1.55724	2.57032	5.79157	3.53553	230	990.95	1404.81	2665
Trmt1l	ENSMUST00000065625	Trmt1l-201	0	ensembl	CUG	0	uORF	85	165	126.161	107.77	44.2817	108.472	110.137	10.8355	10.48	5.36611	10.1437	6.71751	230	990.95	1404.81	2665
Trmt1l	ENSMUST00000065625	Trmt1l-201	N.D.	ensembl	CUG	-153	uORF	104	175	107.348	83.7662	36.7962	92.3273	98.8129	5.98373	3.93643	2.16448	9.7247	7.42462	230	990.95	1404.81	2665
Trmt1l	ENSMUST00000065625	Trmt1l-201	4	ensembl	CUG	110	uORF	156	224	54.7624	64.5754	19.3	54.2394	45.2069	33.7723	21.676	10.9577	27.9509	4.59619	230	990.95	1404.81	2665
Trmt1l	ENSMUST00000065625	Trmt1l-201	N.D.	ensembl	CUG	149	uORF	210	224	7.29883	26.3317	2.34485	12.4144	16.7102	2.40241	0.699957	0.81168	1.03397	5.65685	230	990.95	1404.81	2665
Rnf2	ENSMUST00000076110	Rnf2-201	N.D.	ensembl	CUG	79	uORF extending into CDS	91	144	28.6059	72.3263	9.01867	12.2116	92.9033	2.67483	8.06551	3.96821	2.89917	0	108	1507.39	3254.37	3029
Fam129a	ENSMUST00000148810	Fam129a-001	N.D.	ensembl	CUG	117	uORF extending into CDS	81	269	11.0163	5.80831	5.86213	6.6228	27.5108	0	2.57184	1.62336	0.621733	0	158	434.067	1284.48	6532
Edem3	ENSMUST00000059498	Edem3-201	N.D.	ensembl	CUG	127	uORF	21	161	22.6198	26.611	4.50933	25.464	24.1264	0	0	0	0	0	194	526.868	5215.86	6605
Edem3	ENSMUST00000059498	Edem3-201	N.D.	ensembl	CUG	55	uORF	27	161	22.6198	26.2611	4.50933	24.8423	24.1264	0.453241	0	0	1.8652	0	194	526.868	5215.86	6605
Edem3	ENSMUST00000059498	Edem3-201	N.D.	ensembl	AUG	122	uORF	141	161	16.002	6.47294	2.07429	13.8673	0.738697	10.2907	5.96564	0.40584	9.9342	0	194	526.868	5215.86	6605
1700025G04Rik	ENSMUST00000121533	1700025G04Rik-001	N.D.	ensembl	CUG	106	uORF	10	81	24.7052	10.952	1.84883	14.0701	64.9305	0	0	0	0	4.24264	130	42.9311	601.223	3042
1700025G04Rik	ENSMUST00000121533	1700025G04Rik-001	N.D.	ensembl	AUG	67	uORF	67	81	18.132	4.63638	0.315653	14.0701	15.6949	18.2682	4.28641	0.721493	10.3464	14.8492	130	42.9311	601.223	3042
1700025G04Rik	ENSMUST00000121533	1700025G04Rik-001	1	ensembl	AUG	-5	uORF extending into CDS	122	262	21.5325	10.3227	0.315653	15.523	107.31	2.81103	0.349979	0	0	8.48528	130	42.9311	601.223	3042
Arpc5	ENSMUST00000097536	Arpc5-003	N.D.	ensembl	CUG		uORF extending into CDS	3	239	102.773	126.849	43.8758	69.1204	84.0748	0	0	0	0	1.06066	184	169.228	724.157	1738
Arpc5	ENSMUST00000097536	Arpc5-003	N.D.	ensembl	CUG	-117	uORF extending into CDS	14	334	119.32	143.609	46.9422	82.1565	162.116	0.589448	0.349979	1.53317	0	0	184	169.228	724.157	1738
Arpc5	ENSMUST00000097536	Arpc5-003	N.D.	ensembl	CUG	79	uORF extending into CDS	123	239	97.2426	114.776	32.4672	65.809	64.4716	7.88828	9.46542	18.4883	13.8606	4.24264	184	169.228	724.157	1738
Lamc2	ENSMUST00000027753	Lamc2-201	N.D.	ensembl	CUG	239	uORF extending into CDS	62	391	32.3234	36.0218	12.1752	19.2534	54.2535	0	0	0	0	0	309	925.07	3443.82	5165
Lamc2	ENSMUST00000027753	Lamc2-201	N.D.	ensembl	CUG	-169	uORF extending into CDS	98	391	32.3234	36.0218	11.8595	19.2534	54.2535	0	0	0	0	0	309	925.07	3443.82	5165
Lamc2	ENSMUST00000027753	Lamc2-201	0	ensembl	AUG	84	uORF extending into CDS	133	630	109.024	44.5593	13.3927	36.8512	234.762	0	0	0	0	0	309	925.07	3443.82	5165
Lamc2	ENSMUST00000027753	Lamc2-201	N.D.	ensembl	CUG	-3	uORF extending into CDS	155	391	32.3234	36.0218	11.8595	19.2534	53.9151	0	0	0	0	0	309	925.07	3443.82	5165
Lamc2	ENSMUST00000027753	Lamc2-201	N.D.	ensembl	CUG	-40	uORF extending into CDS	197	391	32.3234	36.0218	11.8595	19.2534	53.2382	0	0	0	0	0	309	925.07	3443.82	5165
Lamc2	ENSMUST00000027753	Lamc2-201	4	ensembl	CUG	7	uORF extending into CDS	227	391	28.0164	34.6572	8.20699	18.01	42.2522	12.2399	6.82292	4.23877	8.2785	2.82843	309	925.07	3443.82	5165
Lamc1	ENSMUST00000027752	Lamc1-001	N.D.	ensembl	CUG	61	uORF	53	67	7.38807	24.1259	24.3955	8.07577	18.3112	6.34538	16.9176	10.3264	6.21057	6.36396	248	11464.5	37352.6	7623
Lamc1	ENSMUST00000027752	Lamc1-001	4	ensembl	CUG	-17	uORF	113	193	59.3441	172.14	28.2735	73.6685	91.0908	33.777	61.4996	9.28923	47.1841	25.8094	248	11464.5	37352.6	7623
Dhx9	ENSMUST00000042141	Dhx9-201	N.D.	ensembl	CUG	-78	uORF	22	36	83.5514	556.522	39.7723	92.9693	41.9105	0	4.98636	5.27592	2.48693	4.24264	151	12567	10234	4617
Dhx9	ENSMUST00000042141	Dhx9-201	7	ensembl	AUG	89	uORF	30	131	332.966	1026.58	215.185	336.499	310.949	74.7566	528.389	34.0906	77.4395	21.2132	151	12567	10234	4617
Dhx9	ENSMUST00000042141	Dhx9-201	N.D.	ensembl	CUG	-1	uORF	76	144	103.085	199.059	76.9743	74.9526	185.52	12.1037	43.0727	18.0824	17.4018	79.196	151	12567	10234	4617
Dhx9	ENSMUST00000042141	Dhx9-201	N.D.	ensembl	CUG	-35	uORF	97	144	49.7321	106.056	43.2445	21.7336	87.0523	4.17076	10.9873	6.58363	4.34537	0.353553	151	12567	10234	4617
Rgs16	ENSMUST00000027748	Rgs16-001	N.D.	ensembl	CUG	45	uORF extending into CDS	102	203	8.43076	8.92279	3.15653	12.4144	25.7568	0	1.55724	1.53317	0	1.41421	121	99.234	381.121	2340
Glul	ENSMUST00000086199	Glul-001	5	ensembl	AUG	59	uORF	13	33	36.4941	39.3483	2.07429	18.6317	56.193	1.94917	1.39991	0	0	2.82843	130	707.298	2628.81	2793
Glul	ENSMUST00000086199	Glul-001	N.D.	ensembl	CUG	-113	uORF	33	74	11.0163	18.2309	6.22288	13.4551	245.085	0	0	0	0	31.4663	130	707.298	2628.81	2793
Glul	ENSMUST00000086199	Glul-001	3	ensembl	CUG	76	uORF extending into CDS	74	154	78.3779	245.115	23.9446	142.417	53.6971	13.0101	18.3882	3.29181	24.8355	6.36396	130	707.298	2628.81	2793
Glul	ENSMUST00000086199	Glul-001	2	ensembl	CUG	62	uORF	79	114	48.8209	190.634	17.4511	95.4359	21.7248	20.0812	96.7861	6.89928	51.9552	7.42462	130	707.298	2628.81	2793
Glul	ENSMUST00000086199	Glul-001	N.D.	ensembl	CUG	153	uORF extending into CDS	114	197	16.2744	22.6906	2.25467	18.4222	56.743	0	0	0	0	0.353553	130	707.298	2628.81	2793
Ier5	ENSMUST00000055322	Ier5-201	N.D.	ensembl	CUG	-111	uORF	31	129	28.6059	94.7569	93.4785	106.992	138.755	0.589448	2.72917	39.5018	6.82554	4.94975	207	222.819	756.826	3271
Ier5	ENSMUST00000055322	Ier5-201	N.D.	ensembl	CUG	-104	uORF extending into CDS	38	352	135.012	276.157	110.975	649.832	285.693	0	0.349979	8.20699	0	3.53553	207	222.819	756.826	3271
Ier5	ENSMUST00000055322	Ier5-201	N.D.	ensembl	CUG	-75	uORF extending into CDS	190	348	92.6256	159.04	13.528	490.466	84.5954	0	1.55724	0.94696	1.03397	3.88909	207	222.819	756.826	3271
Stx6	ENSMUST00000027743	Stx6-201	N.D.	ensembl	CUG	31	uORF extending into CDS	21	215	23.7095	27.173	1.03715	17.6045	21.6337	0	0	0	0	0	191	195.434	1373.33	2460
Stx6	ENSMUST00000027743	Stx6-201	N.D.	ensembl	CUG	91	uORF extending into CDS	63	215	22.5306	25.4584	0.631307	16.9828	20.5566	0	0	0	0.621733	0	191	195.434	1373.33	2460
Stx6	ENSMUST00000027743	Stx6-201	N.D.	ensembl	CUG	-88	uORF extending into CDS	103	384	85.9984	45.5259	4.55443	50.7117	240.392	0	0.349979	0	0	0	191	195.434	1373.33	2460
Stx6	ENSMUST00000027743	Stx6-201	N.D.	ensembl	CUG	50	uORF extending into CDS	112	384	85.9984	45.0186	4.55443	50.7117	240.392	0.589448	0.857281	0.315653	0	0	191	195.434	1373.33	2460
Stx6	ENSMUST00000027743	Stx6-201	N.D.	ensembl	CUG	-144	uORF extending into CDS	115	384	85.9984	44.6686	4.55443	50.7117	240.392	0.589448	0	0.315653	0	0	191	195.434	1373.33	2460
Stx6	ENSMUST00000027743	Stx6-201	N.D.	ensembl	CUG	86	uORF extending into CDS	142	384	85.409	44.6686	4.23877	50.7117	239.315	0	0	0	0.621733	0.353553	191	195.434	1373.33	2460
Stx6	ENSMUST00000027743	Stx6-201	N.D.	ensembl	CUG	92	uORF extending into CDS	174	215	17.1363	16.587	0.315653	10.9749	12.0014	0	0	0	0	2.12132	191	195.434	1373.33	2460
Acbd6	ENSMUST00000097529	Acbd6-002	N.D.	ensembl	CUG	84	uORF	82	138	32.1379	114.564	45.4992	15.1176	28.897	20.579	38.8763	26.8305	12.2184	21.5668	513	510.728	545.614	1256
Acbd6	ENSMUST00000097529	Acbd6-002	N.D.	ensembl	CUG	1	uORF	86	391	103.494	176.305	58.3508	118.595	132.389	7.07104	17.2516	16.5944	2.89917	7.42462	513	510.728	545.614	1256
Acbd6	ENSMUST00000097529	Acbd6-002	3	ensembl	CUG	16	uORF	391	504	61.1077	77.9613	6.40325	61.8962	101.982	22.5752	5.10836	3.60747	26.6939	14.8492	513	510.728	545.614	1256
Acbd6	ENSMUST00000097529	Acbd6-002	3	ensembl	CUG	-4	uORF	412	504	30.7805	42.7261	2.38995	28.9917	62.8999	23.3008	18.5102	0.721493	12.6306	11.6673	513	510.728	545.614	1256
Qsox1	ENSMUST00000035325	Qsox1-001	N.D.	ensembl	CUG	-55	uORF	11	85	9.97366	11.774	15.2415	3.3114	66.6552	0	0	0	0	0	85	530.48	3449.71	3346
Qsox1	ENSMUST00000035325	Qsox1-001	N.D.	ensembl	CUG	54	uORF	38	85	9.97366	10.252	11.9497	3.3114	53.453	3.71752	3.58645	7.93643	1.03397	4.59619	85	530.48	3449.71	3346
Cep350	ENSMUST00000138762	Cep350-001	N.D.	ensembl	AUG		uORF extending into CDS	1	180	5.39428	6.70093	0	0	91.7025	NA	NA	NA	NA	NA	53	446.87	5724.53	12938
Tor1aip1	ENSMUST00000027738	Tor1aip1-001	N.D.	ensembl	CUG	-37	uORF extending into CDS	20	364	8.47773	18.5809	5.63667	17.3882	19.4795	0.589448	0	0	0	0	246	402.647	1178.86	1953
Tor1aip2	ENSMUST00000128941	Tor1aip2-009	0	ensembl	AUG	59	uORF	54	536	53.5858	104.97	49.6929	62.7139	133.525	0	0	0	0	1.76777	1067	1019.82	3707.38	2926
Tor1aip2	ENSMUST00000128941	Tor1aip2-009	0	ensembl	CUG	47	uORF	240	536	51.5004	103.448	49.6929	62.7139	116.2	0	0	0	0	0	1067	1019.82	3707.38	2926
Tor1aip2	ENSMUST00000128941	Tor1aip2-009	0	ensembl	CUG	42	uORF	291	536	51.5004	103.448	49.287	61.0582	110.414	0	0	0	0	0	1067	1019.82	3707.38	2926
Tor1aip2	ENSMUST00000128941	Tor1aip2-009	0	ensembl	CUG	116	uORF	321	536	51.5004	103.448	49.287	61.0582	108.937	0	0	0	0	0	1067	1019.82	3707.38	2926
Tor1aip2	ENSMUST00000128941	Tor1aip2-009	0	ensembl	CUG	-135	uORF	330	536	51.5004	103.448	49.287	61.0582	108.198	0	0	0	0	0.353553	1067	1019.82	3707.38	2926
Tor1aip2	ENSMUST00000128941	Tor1aip2-009	0	ensembl	CUG	-173	uORF	333	536	51.5004	103.448	49.287	61.0582	107.86	0	0	0	0	1.06066	1067	1019.82	3707.38	2926
Tor1aip2	ENSMUST00000128941	Tor1aip2-009	0	ensembl	CUG	29	uORF	357	536	51.5004	103.448	49.287	61.0582	106.844	0	0	0	0	0.707107	1067	1019.82	3707.38	2926
Tor1aip2	ENSMUST00000128941	Tor1aip2-009	0	ensembl	CUG	-25	uORF	399	536	51.5004	103.448	49.287	61.0582	106.167	0	0	0	0	0	1067	1019.82	3707.38	2926
Tor1aip2	ENSMUST00000128941	Tor1aip2-009	N.D.	ensembl	CUG	246	uORF	508	762	160.849	295.225	114.717	242.949	908.487	33.9109	51.4882	14.5651	32.499	0.707107	1067	1019.82	3707.38	2926
Tor1aip2	ENSMUST00000128941	Tor1aip2-009	N.D.	ensembl	CUG	-83	uORF	540	728	85.6391	170.804	74.0433	95.8211	701.368	0	3.39379	0.631307	4.13587	4.94975	1067	1019.82	3707.38	2926
Tor1aip2	ENSMUST00000128941	Tor1aip2-009	N.D.	ensembl	CUG	94	uORF	568	762	124.897	191.71	79.0035	152.311	843.989	4.17076	5.93031	0.721493	5.37934	6.01041	1067	1019.82	3707.38	2926
Tor1aip2	ENSMUST00000128941	Tor1aip2-009	N.D.	ensembl	CUG	1	uORF	618	728	62.6084	109.87	52.0828	56.5033	467.406	0	1.71456	0.94696	0	27.2236	1067	1019.82	3707.38	2926
Tor1aip2	ENSMUST00000128941	Tor1aip2-009	N.D.	ensembl	CUG	57	uORF	640	762	92.9356	115.781	49.1067	116.304	523.616	20.5368	28.5696	11.0028	17.591	20.1525	1067	1019.82	3707.38	2926
Tor1aip2	ENSMUST00000128941	Tor1aip2-009	0	ensembl	CUG	83	uORF	644	781	132.238	120.767	51.677	185.824	627.87	13.1017	4.9157	11.589	13.8606	16.9706	1067	1019.82	3707.38	2926
Tor1aip2	ENSMUST00000128941	Tor1aip2-009	N.D.	ensembl	CUG	-21	uORF	718	762	51.9983	42.4594	13.528	76.5677	211.179	0.453241	0.699957	0.315653	3.93313	22.2739	1067	1019.82	3707.38	2926
Tor1aip2	ENSMUST00000128941	Tor1aip2-009	5	ensembl	CUG	99	uORF	734	781	102.317	65.028	21.3292	152.71	285.339	22.6221	16.2177	6.58363	49.252	6.36396	1067	1019.82	3707.38	2926
Tor1aip2	ENSMUST00000128941	Tor1aip2-009	5	ensembl	CUG	-11	uORF	752	781	73.5754	30.9135	14.024	98.9027	220.75	18.0428	6.43761	3.60747	15.104	28.6378	1067	1019.82	3707.38	2926
Tor1aip2	ENSMUST00000128941	Tor1aip2-009	8	ensembl	CUG	143	uORF	770	781	52.8578	20.1894	9.06376	82.7647	28.5879	41.3882	16.953	5.27592	78.8316	23.3345	1067	1019.82	3707.38	2926
Tor1aip2	ENSMUST00000128941	Tor1aip2-009	N.D.	ensembl	CUG	-25	uORF	795	797	8.65855	1.52191	2.79579	10.1369	21.1716	9.70124	1.52191	2.79579	10.1369	30.4056	1067	1019.82	3707.38	2926
Tor1aip2	ENSMUST00000128941	Tor1aip2-009	N.D.	ensembl	CUG	-82	uORF	802	810	10.7439	2.72917	1.03715	11.1777	37.7256	3.58131	1.36458	0	8.488	24.7487	1067	1019.82	3707.38	2926
Tor1aip2	ENSMUST00000128941	Tor1aip2-009	N.D.	ensembl	CUG	-80	uORF	821	832	6.48159	4.4084	6.85419	11.5899	67.6998	5.5751	2.02921	3.65256	9.31247	22.6274	1067	1019.82	3707.38	2926
Tor1aip2	ENSMUST00000128941	Tor1aip2-009	5	ensembl	CUG	97	uORF	837	884	102.954	58.9951	24.0348	125.637	71.3933	48.4193	25.8244	7.53059	61.4839	15.5563	1067	1019.82	3707.38	2926
Tor1aip2	ENSMUST00000128941	Tor1aip2-009	2	ensembl	CUG	-26	uORF	842	862	31.4615	21.3967	11.8595	40.5613	38.6823	19.1324	17.2676	5.50139	20.2806	3.88909	1067	1019.82	3707.38	2926
Tor1aip2	ENSMUST00000128941	Tor1aip2-009	N.D.	ensembl	CUG	44	uORF	849	884	56.3945	21.3967	9.33432	54.0164	45.5128	3.62593	1.71456	6.85419	11.7926	7.07107	1067	1019.82	3707.38	2926
Tor1aip2	ENSMUST00000128941	Tor1aip2-009	5	ensembl	CUG	-13	uORF	862	873	48.1446	18.8249	4.55443	39.9463	8.70816	15.2317	6.00097	1.3528	17.8005	3.53553	1067	1019.82	3707.38	2926
Tor1aip2	ENSMUST00000128941	Tor1aip2-009	2	ensembl	CUG	63	uORF	952	963	26.0226	4.09375	1.3528	26.0925	119.796	16.366	1.36458	0.721493	18.6385	50.2046	1067	1019.82	3707.38	2926
Tor1aip2	ENSMUST00000128941	Tor1aip2-009	N.D.	ensembl	CUG	34	uORF	973	975	17.4533	1.04994	0.721493	21.1186	35.1125	20.1281	1.90722	0.721493	23.8083	68.2358	1067	1019.82	3707.38	2926
Tor1aip2	ENSMUST00000128941	Tor1aip2-009	2	ensembl	CUG	-2	uORF	979	984	77.4291	9.50075	0.40584	98.3013	43.2382	42.0223	7.24356	0	66.2145	48.7904	1067	1019.82	3707.38	2926
Tor1aip2	ENSMUST00000128941	Tor1aip2-009	5	ensembl	CUG	23	uORF extending into CDS	984	1121	452.567	137.39	7.16984	382.156	347.913	46.0146	8.06551	0.40584	48.4343	20.5061	1067	1019.82	3707.38	2926
Tor1aip2	ENSMUST00000128941	Tor1aip2-009	2	ensembl	CUG	-98	uORF extending into CDS	988	1077	384.612	118.215	6.44835	323.99	259.289	19.4025	6.50827	1.44299	16.7665	23.6881	1067	1019.82	3707.38	2926
Tor1aip2	ENSMUST00000128941	Tor1aip2-009	N.D.	ensembl	CUG	75	uORF extending into CDS	1012	1077	332.747	88.2806	3.65256	278.036	194.697	4.03455	0.507303	0.631307	3.1019	1.41421	1067	1019.82	3707.38	2926
Soat1	ENSMUST00000051396	Soat1-201	N.D.	ensembl	CUG	134	uORF	129	191	7.79669	30.0755	53.9767	5.79833	120.814	0	7.55821	1.75864	0	6.71751	212	2801.89	10200	4786
Abl2	ENSMUST00000166172	Abl2-001	N.D.	ensembl	AUG	-66	uORF	17	19	5.66669	0	1.12733	5.79157	0	8.20531	0	1.12733	5.79157	0	63	826.386	7956.67	10152
Tor3a	ENSMUST00000079625	Tor3a-001	N.D.	ensembl	AUG		uORF extending into CDS	2	157	13.872	24.8258	6.13269	10.3532	24.6796	0	0	0	0	0	52	360.083	1174.01	3286
Tor3a	ENSMUST00000079625	Tor3a-001	N.D.	ensembl	CUG	73	uORF extending into CDS	9	239	50.3638	44.8933	11.9046	21.3281	90.0104	0	0	0	0	0.353553	52	360.083	1174.01	3286
Fam20b	ENSMUST00000122424	Fam20b-001	0	ensembl	AUG	29	uORF	140	304	40.4841	12.5606	5.36611	15.3203	148.813	0	0	0	0	1.76777	353	99.915	2179.62	4449
Fam20b	ENSMUST00000122424	Fam20b-001	N.D.	ensembl	CUG	117	uORF	155	304	40.4841	12.5606	5.36611	15.3203	143.213	0.589448	0	0.40584	0	0.353553	353	99.915	2179.62	4449
Fam20b	ENSMUST00000122424	Fam20b-001	0	ensembl	CUG	-69	uORF	216	281	36.4495	10.0241	2.07429	13.6646	97.7618	0	0	0	0	0	353	99.915	2179.62	4449
Fam20b	ENSMUST00000122424	Fam20b-001	N.D.	ensembl	CUG	125	uORF	227	304	37.4922	10.5314	3.51728	13.6646	132.103	0	0	0	0	3.53553	353	99.915	2179.62	4449
Fam20b	ENSMUST00000122424	Fam20b-001	9	ensembl	AUG	257	uORF	267	281	31.3723	8.15217	0.631307	13.0429	32.187	33.1406	9.00945	0.94696	13.6646	13.0815	353	99.915	2179.62	4449
Fam20b	ENSMUST00000122424	Fam20b-001	N.D.	ensembl	CUG	60	uORF extending into CDS	295	585	22.1219	5.84364	5.68176	14.4958	247.714	1.04269	0	0	0	9.54594	353	99.915	2179.62	4449
Fam20b	ENSMUST00000122424	Fam20b-001	N.D.	ensembl	CUG	-69	uORF extending into CDS	328	585	20.626	5.49367	4.32896	14.4958	195.862	0.453241	0	0.315653	0	3.18198	353	99.915	2179.62	4449
Ralgps2	ENSMUST00000063199	Ralgps2-202	N.D.	ensembl	CUG	36	uORF	52	141	28.3781	48.2871	11.9046	22.1458	11.3863	0.453241	0	0.40584	0.621733	2.47487	222	285.288	1761.98	6993
Ralgps2	ENSMUST00000063199	Ralgps2-202	3	ensembl	AUG	-5	uORF	56	169	40.4371	58.5391	14.2495	29.3904	27.8492	9.42883	18.4395	1.75864	7.65677	3.18198	222	285.288	1761.98	6993
Ralgps2	ENSMUST00000063199	Ralgps2-202	N.D.	ensembl	CUG	-82	uORF	70	141	9.83745	22.8319	7.48549	6.6228	5.20017	1.63214	1.20726	0.721493	2.89917	0	222	285.288	1761.98	6993
Ralgps2	ENSMUST00000063199	Ralgps2-202	N.D.	ensembl	CUG	-92	uORF	131	169	12.5123	10.252	2.75069	7.86627	22.8638	0	0	0	0	0	222	285.288	1761.98	6993
Ralgps2	ENSMUST00000063199	Ralgps2-202	N.D.	ensembl	AUG	-12	uORF	141	164	10.1099	9.74474	2.75069	6.00107	19.0174	0	0	0	0	2.12132	222	285.288	1761.98	6993
Ralgps2	ENSMUST00000063199	Ralgps2-202	N.D.	ensembl	AUG	53	uORF	144	164	10.1099	9.74474	2.75069	6.00107	19.0174	0	0	0	0	3.18198	222	285.288	1761.98	6993
Ralgps2	ENSMUST00000063199	Ralgps2-202	N.D.	ensembl	AUG	193	uORF	164	169	8.65855	4.95103	1.12733	2.48693	0	8.65855	4.95103	1.12733	2.48693	0	222	285.288	1761.98	6993
Ralgps2	ENSMUST00000063199	Ralgps2-202	N.D.	ensembl	CUG	-90	uORF extending into CDS	208	228	18.8154	13.5238	3.65256	10.9682	28.4642	3.71752	0.857281	2.0292	4.13587	3.88909	222	285.288	1761.98	6993
Ralgps2	ENSMUST00000063199	Ralgps2-202	N.D.	ensembl	AUG	-99	uORF extending into CDS	211	228	17.3195	13.0165	3.24672	10.9682	26.0334	6.52855	3.07915	3.24672	4.13587	3.88909	222	285.288	1761.98	6993
Rasal2	ENSMUST00000139470	Rasal2-001	N.D.	ensembl	CUG	137	uORF extending into CDS	129	911	14.0528	19.7175	2.57032	15.5298	84.9339	0	0	0	0	0	712	353.012	1147.15	4696
Rasal2	ENSMUST00000139470	Rasal2-001	N.D.	ensembl	CUG	-98	uORF extending into CDS	504	911	8.70317	4.98636	1.44299	10.5627	72.0701	0	0	0	0	0	712	353.012	1147.15	4696
Rasal2	ENSMUST00000139470	Rasal2-001	N.D.	ensembl	CUG	35	uORF extending into CDS	639	911	8.70317	4.47906	1.44299	9.94096	68.1	0	0	0	0	0.353553	712	353.012	1147.15	4696
Rasal2	ENSMUST00000139470	Rasal2-001	N.D.	ensembl	CUG	78	uORF extending into CDS	648	911	8.70317	4.47906	1.44299	9.94096	66.2842	0	0	0	0.621733	0.353553	712	353.012	1147.15	4696
2810025M15Rik	ENSMUST00000061537	2810025M15Rik-001	N.D.	ensembl	CUG	-6	uORF	315	485	19.8557	39.8362	21.3292	15.9353	73.9185	0	0.349979	0	0	0.707107	493	196.747	648.387	1194
2810025M15Rik	ENSMUST00000061537	2810025M15Rik-001	N.D.	ensembl	CUG	98	uORF	390	485	17.0001	30.2135	21.3292	14.2796	58.5621	0.453241	0	0	1.03397	1.41421	493	196.747	648.387	1194
2810025M15Rik	ENSMUST00000061537	2810025M15Rik-001	N.D.	ensembl	CUG	50	uORF	426	485	15.5041	28.3416	13.032	12.2116	32.558	4.03455	8.11684	3.20163	2.27743	0.707107	493	196.747	648.387	1194
2810025M15Rik	ENSMUST00000061537	2810025M15Rik-001	N.D.	ensembl	CUG	-127	uORF	429	485	14.5977	20.2248	10.146	11.5899	32.558	3.71752	1.01461	2.7056	4.9671	0	493	196.747	648.387	1194
Mrps14	ENSMUST00000135680	Mrps14-001	N.D.	ensembl	CUG		uORF extending into CDS	3	68	20.4921	19.6468	5.09555	21.5309	15.8478	0	0	0	0	0.353553	53	537.293	511.332	3000
Mrps14	ENSMUST00000135680	Mrps14-001	N.D.	ensembl	CUG	-40	uORF extending into CDS	36	68	20.4921	19.1395	5.09555	21.5309	15.5094	0	0	0	0	1.06066	53	537.293	511.332	3000
Mrps14	ENSMUST00000135680	Mrps14-001	N.D.	ensembl	CUG	-15	uORF extending into CDS	40	159	101.547	61.6536	17.2257	50.313	179.835	0	0	0.81168	0	2.12132	53	537.293	511.332	3000
Cacybp	ENSMUST00000014370	Cacybp-201	N.D.	ensembl	CUG	-96	uORF	116	211	93.525	232.141	85.7224	85.0827	287.978	0	0.507303	6.62872	1.24347	11.6673	226	1910.48	1769.34	2116
Cacybp	ENSMUST00000014370	Cacybp-201	N.D.	ensembl	CUG	64	uORF	128	211	93.0718	232.141	79.9956	83.8393	261.297	0	1.01461	3.11144	1.6557	10.6066	226	1910.48	1769.34	2116
Cacybp	ENSMUST00000014370	Cacybp-201	N.D.	ensembl	CUG	-4	uORF	137	211	91.8929	226.997	75.2608	79.9061	235.264	4.48779	69.5104	1.62336	9.10973	31.4663	226	1910.48	1769.34	2116
Cacybp	ENSMUST00000014370	Cacybp-201	2	ensembl	CUG	37	uORF extending into CDS	171	293	478.566	317.599	21.9605	534.257	133.245	14.5061	15.903	5.63667	10.1437	1.41421	226	1910.48	1769.34	2116
Cacybp	ENSMUST00000014370	Cacybp-201	N.D.	ensembl	CUG	-14	uORF	191	211	11.9228	15.8164	6.26797	19.4562	80.3487	7.118	8.10084	4.41915	10.1437	13.7886	226	1910.48	1769.34	2116
Rc3h1	ENSMUST00000161609	Rc3h1-001	N.D.	ensembl	AUG	258	uORF	80	253	14.5977	12.8239	4.41915	11.1844	15.3564	1.81297	1.87189	0	2.89917	0	433	441.835	6383.31	11007
Rc3h1	ENSMUST00000161609	Rc3h1-001	N.D.	ensembl	CUG	8	uORF	87	326	13.2379	12.6666	4.01331	9.94096	55.1159	2.67483	1.87189	0.40584	2.27743	0	433	441.835	6383.31	11007
Rc3h1	ENSMUST00000161609	Rc3h1-001	N.D.	ensembl	CUG	1	uORF	90	326	11.1526	11.1447	4.01331	8.28526	55.1159	2.22159	0.349979	0	0.621733	0	433	441.835	6383.31	11007
Rc3h1	ENSMUST00000161609	Rc3h1-001	N.D.	ensembl	CUG	-2	uORF	125	253	9.52042	10.4447	4.01331	6.00783	15.018	0	0	0	0	0	433	441.835	6383.31	11007
Rc3h1	ENSMUST00000161609	Rc3h1-001	N.D.	ensembl	CUG	119	uORF	137	253	9.52042	10.4447	4.01331	6.00783	15.018	0	0	0	0	0	433	441.835	6383.31	11007
Rc3h1	ENSMUST00000161609	Rc3h1-001	N.D.	ensembl	CUG	166	uORF	171	326	8.93097	4.95103	4.01331	7.0418	47.6996	3.40048	0	0.40584	2.89917	0.707107	433	441.835	6383.31	11007
Zbtb37	ENSMUST00000171748	Zbtb37-006	N.D.	ensembl	AUG	186	uORF	132	203	9.65662	16.7603	1.12733	16.1515	6.21547	6.52855	9.90206	0.81168	9.10973	1.41421	229	42.2524	642.969	2142
Zbtb37	ENSMUST00000171748	Zbtb37-006	N.D.	ensembl	AUG	-67	uORF extending into CDS	207	329	10.8801	8.1875	1.12733	15.3203	46.59	0	0	0	0	0.353553	229	42.2524	642.969	2142
Dars2	ENSMUST00000035430	Dars2-001	N.D.	ensembl	CUG	13	uORF	20	289	371.517	186.839	128.696	214.917	293.848	0.589448	1.55724	0.721493	0.621733	8.83883	543	1173.42	1904.27	3620
Dars2	ENSMUST00000035430	Dars2-001	0	ensembl	AUG	-106	uORF	31	195	355.56	175.046	127.253	206.01	247.167	11.789	22.694	9.74016	13.6714	2.47487	543	1173.42	1904.27	3620
Dars2	ENSMUST00000035430	Dars2-001	N.D.	ensembl	CUG	-94	uORF	44	289	358.549	159.666	117.919	200.002	274.584	0	0	0	0	4.24264	543	1173.42	1904.27	3620
Dars2	ENSMUST00000035430	Dars2-001	0	ensembl	CUG	-50	uORF	63	128	150.92	122.296	51.9475	122.758	117.554	6.98179	4.28641	2.61541	0.621733	5.65685	543	1173.42	1904.27	3620
Dars2	ENSMUST00000035430	Dars2-001	9	ensembl	AUG	187	uORF	105	128	123.04	97.2067	28.0481	114.683	43.0201	95.6597	59.0304	17.7668	71.4046	8.83883	543	1173.42	1904.27	3620
Dars2	ENSMUST00000035430	Dars2-001	0	ensembl	CUG	37	uORF	141	293	203.141	34.4486	62.1837	74.5539	103.486	1.1789	0	2.75069	2.06793	9.54594	543	1173.42	1904.27	3620
Dars2	ENSMUST00000035430	Dars2-001	0	ensembl	CUG	-158	uORF	159	293	200.013	30.6695	48.7459	71.8642	62.4671	2.08538	0.349979	9.5147	0.621733	12.3744	543	1173.42	1904.27	3620
Dars2	ENSMUST00000035430	Dars2-001	8	ensembl	AUG	-43	uORF	165	293	187.682	29.2696	38.6901	71.2425	53.0202	101.822	10.252	17.9922	19.0642	5.3033	543	1173.42	1904.27	3620
Dars2	ENSMUST00000035430	Dars2-001	2	ensembl	CUG	129	uORF	170	289	84.0469	19.5601	19.4803	45.9609	45.5421	27.744	6.82292	9.33432	11.8129	0.707107	543	1173.42	1904.27	3620
Dars2	ENSMUST00000035430	Dars2-001	N.D.	ensembl	CUG	20	uORF	233	289	13.2826	2.22186	0.40584	6.00783	28.3406	0	0	0	0	1.06066	543	1173.42	1904.27	3620
Dars2	ENSMUST00000035430	Dars2-001	N.D.	ensembl	CUG	175	uORF	243	293	12.3761	2.22186	0.721493	5.3861	28.064	0	0	0	0.621733	2.47487	543	1173.42	1904.27	3620
Dars2	ENSMUST00000035430	Dars2-001	N.D.	ensembl	CUG	119	uORF	249	293	12.3761	2.22186	0.721493	4.76437	26.6484	0	0	0	0.621733	5.3033	543	1173.42	1904.27	3620
Dars2	ENSMUST00000035430	Dars2-001	N.D.	ensembl	CUG	-13	uORF	255	293	12.3761	2.22186	0.721493	4.14263	20.5859	0.453241	0	0	0.621733	3.18198	543	1173.42	1904.27	3620
Dars2	ENSMUST00000035430	Dars2-001	N.D.	ensembl	CUG	-160	uORF	258	293	11.9228	2.22186	0.721493	3.5209	18.5553	0	0	0	0	1.41421	543	1173.42	1904.27	3620
Dars2	ENSMUST00000035430	Dars2-001	0	ensembl	CUG	-52	uORF	305	313	21.3986	9.04478	1.66845	4.76437	4.18486	19.1324	7.52288	1.3528	3.10866	5.3033	543	1173.42	1904.27	3620
Dars2	ENSMUST00000035430	Dars2-001	6	ensembl	AUG	-80	uORF	308	313	21.3986	9.04478	1.66845	4.14263	2.09243	20.9454	9.04478	1.3528	3.7304	2.82843	543	1173.42	1904.27	3620
Dars2	ENSMUST00000035430	Dars2-001	N.D.	ensembl	CUG	-19	uORF	417	446	23.8034	7.87285	1.03715	5.58883	9.0466	0.589448	0	0.721493	0	1.06066	543	1173.42	1904.27	3620
Dars2	ENSMUST00000035430	Dars2-001	1	ensembl	AUG	43	uORF	421	438	23.2139	7.87285	0.315653	5.58883	2.09243	14.7362	1.71456	0.315653	2.89917	0	543	1173.42	1904.27	3620
Cenpl	ENSMUST00000111618	Cenpl-004	N.D.	ensembl	CUG	89	uORF	274	393	37.4922	91.3118	16.6845	33.9588	28.5879	0	2.06454	1.03715	0	0	680	108.71	362.277	1997
Cenpl	ENSMUST00000111618	Cenpl-004	5	ensembl	CUG	117	uORF	345	383	26.7929	63.6508	6.35816	29.6134	9.44686	13.872	23.3746	2.43504	14.7053	1.76777	680	108.71	362.277	1997
Cenpl	ENSMUST00000111618	Cenpl-004	N.D.	ensembl	CUG	137	uORF	383	457	18.5876	21.326	2.48013	18.2127	29.9416	3.85372	3.93643	2.29976	4.7576	1.41421	680	108.71	362.277	1997
Cenpl	ENSMUST00000111618	Cenpl-004	N.D.	ensembl	CUG	-28	uORF	413	457	13.6912	13.4532	0.81168	14.4891	15.3857	2.08538	1.36458	0.40584	0	1.76777	680	108.71	362.277	1997
Cenpl	ENSMUST00000111618	Cenpl-004	N.D.	ensembl	AUG	59	uORF	416	457	12.1952	12.4386	0.40584	14.4891	14.7089	7.29883	7.64487	0	8.69074	3.18198	680	108.71	362.277	1997
Cenpl	ENSMUST00000111618	Cenpl-004	N.D.	ensembl	AUG	30	uORF	541	582	5.07724	6.89358	0.631307	18.8344	2.09243	1.49593	1.52191	0	3.3114	2.12132	680	108.71	362.277	1997
Klhl20	ENSMUST00000111611	Klhl20-001	8	ensembl	AUG	64	uORF extending into CDS	184	393	121.358	42.8641	3.87803	96.8821	124.999	13.4188	8.1875	0.40584	13.4551	0	206	443.094	1037.49	4073
Ankrd45	ENSMUST00000111608	Ankrd45-001	N.D.	ensembl	CUG	-41	uORF extending into CDS	106	225	5.21345	2.72917	0.40584	4.55487	10.8624	0	0	0	0	0	158	45.559	163.57	2323
Prdx6	ENSMUST00000071718	Prdx6-001	N.D.	ensembl	CUG	-9	uORF extending into CDS	52	144	114.332	256.716	148.357	148.466	150.821	0	0	0.315653	0	1.76777	104	1651.82	3260.34	2388
Prdx6	ENSMUST00000071718	Prdx6-001	N.D.	ensembl	CUG	5	uORF extending into CDS	96	305	184.915	331.633	27.8226	181.6	331.265	1.04269	3.07915	3.42709	0.621733	15.9099	104	1651.82	3260.34	2388
Suco	ENSMUST00000048377	Suco-201	2	ensembl	CUG	16	uORF	168	290	106.883	26.1391	6.44835	75.3445	200.607	11.5142	2.41452	3.87803	7.66353	13.7886	290	491.382	4997.64	6309
Suco	ENSMUST00000048377	Suco-201	N.D.	ensembl	CUG	-185	uORF extending into CDS	238	375	25.8841	13.2092	1.12733	12.6239	119.832	4.53241	0	0	7.86627	6.01041	290	491.382	4997.64	6309
Suco	ENSMUST00000048377	Suco-201	N.D.	ensembl	CUG	-177	uORF extending into CDS	241	375	23.6179	13.2092	1.12733	11.5899	114.169	1.81297	0	0	1.03397	7.07107	290	491.382	4997.64	6309
Suco	ENSMUST00000048377	Suco-201	N.D.	ensembl	AUG	-3	uORF	252	290	13.1463	7.36555	1.12733	8.069	58.1618	1.49593	2.88649	0	2.06793	1.76777	290	491.382	4997.64	6309
Suco	ENSMUST00000048377	Suco-201	N.D.	ensembl	CUG	167	uORF	264	290	11.6504	2.92182	1.12733	4.34537	51.1458	1.63214	0.349979	1.12733	3.3114	4.94975	290	491.382	4997.64	6309
Pigc	ENSMUST00000111594	Pigc-001	N.D.	ensembl	CUG	141	uORF	113	271	89.6244	32.7853	9.4696	37.8784	72.5615	0	0	0	0	2.12132	306	53.8559	366.67	3291
Pigc	ENSMUST00000111594	Pigc-001	10	ensembl	AUG	373	uORF	198	218	77.1121	25.8051	2.66051	33.3235	5.72409	80.3764	25.6478	2.66051	30.2216	3.53553	306	53.8559	366.67	3291
Pigc	ENSMUST00000111594	Pigc-001	N.D.	ensembl	CUG	73	uORF	261	287	5.53048	1.36458	1.53317	3.93313	9.57052	0.589448	0	0	1.03397	1.41421	306	53.8559	366.67	3291
Pigc	ENSMUST00000111594	Pigc-001	N.D.	ensembl	CUG	344	uORF	281	298	7.61586	0.857281	1.12733	2.89917	5.66226	4.35159	0.349979	0.81168	1.8652	3.18198	306	53.8559	366.67	3291
Mettl13	ENSMUST00000028017	Mettl13-001	N.D.	ensembl	CUG	-101	uORF	38	247	66.2812	80.1671	30.3478	61.9029	66.0076	0	0	8.25208	0	0	296	519.436	1198.09	4542
Mettl13	ENSMUST00000028017	Mettl13-001	N.D.	ensembl	CUG	-150	uORF	54	200	53.9968	65.1727	15.3768	40.1626	37.82	0	0	0	1.03397	2.12132	296	519.436	1198.09	4542
Mettl13	ENSMUST00000028017	Mettl13-001	N.D.	ensembl	CUG	-124	uORF	57	200	53.9968	65.1727	15.3768	40.1626	35.6657	0	0	1.21752	1.03397	1.06066	296	519.436	1198.09	4542
Mettl13	ENSMUST00000028017	Mettl13-001	N.D.	ensembl	CUG	-161	uORF	142	207	50.4155	42.6361	4.23877	37.6756	28.7734	0	0.349979	0.40584	0	0.353553	296	519.436	1198.09	4542
Mettl13	ENSMUST00000028017	Mettl13-001	N.D.	ensembl	CUG	-119	uORF	145	207	50.4155	42.2861	4.23877	37.6756	28.4349	0.453241	0.349979	1.21752	1.03397	0	296	519.436	1198.09	4542
Mettl13	ENSMUST00000028017	Mettl13-001	7	ensembl	AUG	-22	uORF	191	247	40.6203	31.9474	4.01331	42.4468	29.8798	46.5171	28.027	1.26261	28.7754	1.76777	296	519.436	1198.09	4542
Mettl13	ENSMUST00000028017	Mettl13-001	N.D.	ensembl	CUG	-78	uORF	222	296	5.98373	14.5738	2.34485	13.6646	33.173	2.08538	1.39991	0.40584	4.76437	3.88909	296	519.436	1198.09	4542
Vamp4	ENSMUST00000132158	Vamp4-003	0	ensembl	AUG	67	uORF extending into CDS	114	344	31.6423	44.0873	5.32101	31.0528	91.4259	0	0	0	0	0	320	105.084	284.194	2753
Vamp4	ENSMUST00000132158	Vamp4-003	N.D.	ensembl	CUG	116	uORF extending into CDS	219	344	31.1891	37.2291	4.19368	30.0189	84.5336	0	0.507303	0	0	0.353553	320	105.084	284.194	2753
Vamp4	ENSMUST00000132158	Vamp4-003	N.D.	ensembl	CUG	-122	uORF extending into CDS	237	344	31.1891	36.7218	3.87803	30.0189	83.7949	0.589448	0	0.315653	0	0	320	105.084	284.194	2753
Vamp4	ENSMUST00000132158	Vamp4-003	N.D.	ensembl	CUG	-94	uORF extending into CDS	240	344	30.5997	36.7218	3.87803	30.0189	83.7949	0	0	0.315653	0	0	320	105.084	284.194	2753
Vamp4	ENSMUST00000132158	Vamp4-003	N.D.	ensembl	CUG	39	uORF extending into CDS	283	348	30.5997	35.5145	3.56237	31.0528	83.4565	0	0	0	0	0.707107	320	105.084	284.194	2753
Prrc2c	ENSMUST00000182149	Prrc2c-001	N.D.	ensembl	CUG	110	uORF	73	210	108.482	230.991	26.4247	91.0838	512.584	1.1789	10.9873	1.12733	0.621733	24.0416	226	11979.6	26954.5	11260
Prrc2c	ENSMUST00000182149	Prrc2c-001	N.D.	ensembl	CUG	150	uORF extending into CDS	107	451	1606.03	488.117	25.0719	543.387	2061.69	2.08538	1.01461	1.84883	2.89917	3.53553	226	11979.6	26954.5	11260
Prrc2c	ENSMUST00000182149	Prrc2c-001	N.D.	ensembl	CUG	199	uORF extending into CDS	113	451	1603.95	487.26	23.5387	541.11	2057.78	2.85566	4.09375	0	3.10866	1.41421	226	11979.6	26954.5	11260
Prrc2c	ENSMUST00000182149	Prrc2c-001	3	ensembl	AUG	29	uORF extending into CDS	210	293	1153.96	373.437	7.98152	415.25	631.657	31.4169	16.725	1.44299	35.1887	55.5079	226	11979.6	26954.5	11260
Prrx1	ENSMUST00000027878	Prrx1-001	N.D.	ensembl	CUG	-5	uORF	167	238	9.65662	6.98024	2.07429	5.37934	3.90826	0	0.507303	0	0	0	1076	16.6384	233.484	4956
Prrx1	ENSMUST00000027878	Prrx1-001	N.D.	ensembl	AUG	251	uORF	221	238	8.02448	5.96564	2.07429	5.37934	0	8.16069	6.47294	1.75864	4.34537	0	1076	16.6384	233.484	4956
Prrx1	ENSMUST00000027878	Prrx1-001	N.D.	ensembl	CUG	118	uORF	822	1076	6.57317	2.06454	1.75864	12.2049	6.33913	0.589448	0	0.315653	2.06793	0.707107	1076	16.6384	233.484	4956
Prrx1	ENSMUST00000027878	Prrx1-001	N.D.	ensembl	CUG	37	uORF	862	1029	5.07724	1.36458	1.03715	9.5152	2.7693	0.589448	0	0	2.06793	0	1076	16.6384	233.484	4956
Gorab	ENSMUST00000045138	Gorab-201	N.D.	ensembl	CUG	48	uORF extending into CDS	12	95	10.0183	16.709	6.17779	6.6228	8.49339	0	0.857281	0	0	0	59	117.638	424.527	2510
Kifap3	ENSMUST00000027877	Kifap3-002	N.D.	ensembl	CUG	-91	uORF extending into CDS	120	326	12.8739	97.5374	32.2868	31.4718	45.7309	0	0.349979	0.40584	0	0	289	1052.93	1886.94	3947
Kifap3	ENSMUST00000027877	Kifap3-002	N.D.	ensembl	CUG	-15	uORF extending into CDS	180	326	10.7886	86.7427	20.0214	28.5727	36.1604	0.453241	5.84364	0.94696	2.68967	1.41421	289	1052.93	1886.94	3947
Kifap3	ENSMUST00000027877	Kifap3-002	N.D.	ensembl	CUG	0	uORF extending into CDS	269	460	34.6812	9.43009	2.48013	16.5638	134.846	0	0.349979	0	0	0	289	1052.93	1886.94	3947
Scyl3	ENSMUST00000027876	Scyl3-001	N.D.	ensembl	CUG	33	uORF extending into CDS	454	597	34.9959	52.9428	4.50933	46.3731	99.3336	0.906483	0	0.315653	3.72363	3.53553	473	274.359	1021.78	4369
BC055324	ENSMUST00000097493	BC055324-002	N.D.	ensembl	CUG	71	uORF extending into CDS	6	233	59.4357	93.0423	24.7562	66.2415	56.3134	0	0	0	0	0	77	1492.94	1643.24	3218
BC055324	ENSMUST00000097493	BC055324-002	N.D.	ensembl	CUG	-14	uORF extending into CDS	9	233	59.4357	93.0423	24.7562	66.2415	56.3134	0	0	0	0	0.353553	77	1492.94	1643.24	3218
BC055324	ENSMUST00000097493	BC055324-002	N.D.	ensembl	CUG	119	uORF extending into CDS	27	233	59.4357	92.535	24.0348	66.2415	53.8826	0.453241	0.507303	0.40584	1.03397	0.353553	77	1492.94	1643.24	3218
Mettl18	ENSMUST00000045694	Mettl18-001	0	ensembl	CUG	43	uORF	16	117	30.4188	38.141	14.3397	27.1129	18.2787	0	0	0	0	2.82843	382	136.59	300.251	1514
Mettl18	ENSMUST00000045694	Mettl18-001	6	ensembl	CUG	335	uORF	49	117	29.8294	34.8692	12.1752	26.4912	6.21547	8.52235	22.5526	3.83293	14.9013	2.82843	382	136.59	300.251	1514
Mettl18	ENSMUST00000045694	Mettl18-001	N.D.	ensembl	CUG	-82	uORF	56	70	16.683	10.7593	5.36611	9.9342	1.35374	1.81297	0	1.44299	1.24347	1.06066	382	136.59	300.251	1514
Mettl18	ENSMUST00000045694	Mettl18-001	N.D.	ensembl	AUG	-31	uORF	67	117	16.366	13.0165	6.17779	10.9682	1.35374	13.8274	10.252	4.32896	8.69074	0	382	136.59	300.251	1514
Mettl18	ENSMUST00000045694	Mettl18-001	N.D.	ensembl	CUG	26	uORF	70	117	5.8029	3.97176	2.16448	2.27743	1.35374	2.99186	3.58645	1.12733	0.621733	0.353553	382	136.59	300.251	1514
Mettl18	ENSMUST00000045694	Mettl18-001	N.D.	ensembl	CUG	91	uORF	235	288	8.47773	14.6958	0.40584	6.00783	20.895	0	0	0	0	1.06066	382	136.59	300.251	1514
Mettl18	ENSMUST00000045694	Mettl18-001	N.D.	ensembl	CUG	-84	uORF	245	316	10.2907	18.2469	0.40584	7.66353	27.5726	0.589448	0	0	0	3.18198	382	136.59	300.251	1514
Mettl18	ENSMUST00000045694	Mettl18-001	N.D.	ensembl	AUG	-81	uORF	248	316	10.2907	18.2469	0.40584	7.66353	24.8033	1.1789	0	0	1.8652	2.47487	382	136.59	300.251	1514
F5	ENSMUST00000086040	F5-001	N.D.	ensembl	CUG	131	uORF extending into CDS	28	132	18.3598	10.5667	5.14064	7.65677	7.63103	0	0	0	0	0	126	164.698	736.907	7431
F5	ENSMUST00000086040	F5-001	N.D.	ensembl	CUG	1	uORF extending into CDS	83	265	17.7257	8.34483	4.01331	7.65677	14.8325	1.63214	1.71456	3.29181	0.621733	0	126	164.698	736.907	7431
Slc19a2	ENSMUST00000044021	Slc19a2-001	N.D.	ensembl	CUG	22	uORF extending into CDS	44	397	78.7865	45.6992	16.4591	55.2869	271.557	0	0	0	0	0	208	632.981	5042.44	3572
Slc19a2	ENSMUST00000044021	Slc19a2-001	N.D.	ensembl	CUG	306	uORF extending into CDS	87	419	62.4205	37.791	7.93643	48.8668	332.488	2.26621	0	0.40584	1.03397	0	208	632.981	5042.44	3572
Blzf1	ENSMUST00000027866	Blzf1-002	7	ensembl	AUG	72	uORF	90	116	23.6179	29.2696	4.77989	27.1062	7.35443	17.8619	19.7528	1.57827	16.3475	1.06066	290	605.615	1060.98	3949
Blzf1	ENSMUST00000027866	Blzf1-002	N.D.	ensembl	CUG	146	uORF	98	112	7.66048	9.20211	3.20163	9.7247	4.98539	2.40241	3.07915	2.16448	4.55487	1.41421	290	605.615	1060.98	3949
Blzf1	ENSMUST00000027866	Blzf1-002	N.D.	ensembl	CUG	-37	uORF	133	201	6.61779	30.8975	15.1063	11.7926	57.2994	0.589448	3.07915	0	3.1019	0.707107	290	605.615	1060.98	3949
Blzf1	ENSMUST00000027866	Blzf1-002	N.D.	ensembl	CUG	-79	uORF	198	209	6.48159	9.58742	9.74016	10.3397	5.38565	4.66862	8.38016	5.86213	5.16984	5.3033	290	605.615	1060.98	3949
Blzf1	ENSMUST00000027866	Blzf1-002	N.D.	ensembl	CUG	104	uORF	218	232	17.9512	24.6685	2.48013	10.3464	1.07713	0.906483	0.699957	0	1.6557	1.06066	290	605.615	1060.98	3949
Atp1b1	ENSMUST00000027863	Atp1b1-201	N.D.	ensembl	CUG	70	uORF	17	325	44.6995	102.649	52.0828	38.2906	173.682	0	4.63638	10.6871	0	2.47487	499	2563	4184.33	2423
Atp1b1	ENSMUST00000027863	Atp1b1-201	N.D.	ensembl	CUG	45	uORF	22	141	33.3215	70.387	37.2471	10.3464	155.956	0	0	0.40584	0	1.76777	499	2563	4184.33	2423
Atp1b1	ENSMUST00000027863	Atp1b1-201	N.D.	ensembl	CUG	93	uORF	91	141	7.47966	32.4034	10.146	6.00107	42.3758	4.624	9.50075	5.09555	2.06793	5.3033	499	2563	4184.33	2423
Atp1b1	ENSMUST00000027863	Atp1b1-201	N.D.	ensembl	CUG	-133	uORF	153	227	5.9391	23.5319	1.98411	14.0701	2.4927	0	0	0	0	0	499	2563	4184.33	2423
Atp1b1	ENSMUST00000027863	Atp1b1-201	N.D.	ensembl	CUG	-64	uORF	165	227	5.9391	23.5319	1.66845	14.0701	2.15426	0	0	0.315653	1.03397	0	499	2563	4184.33	2423
Atp1b1	ENSMUST00000027863	Atp1b1-201	N.D.	ensembl	CUG	146	uORF extending into CDS	321	587	775.728	178.68	19.3901	341.98	283.975	3.62593	2.53651	0	10.3532	0	499	2563	4184.33	2423
Atp1b1	ENSMUST00000027863	Atp1b1-201	N.D.	ensembl	CUG	-13	uORF extending into CDS	330	587	771.649	173.765	18.6686	330.383	283.975	1.35972	0.857281	0	2.27743	0	499	2563	4184.33	2423
Atp1b1	ENSMUST00000027863	Atp1b1-201	N.D.	ensembl	CUG	-80	uORF extending into CDS	483	587	763.308	164.457	17.406	323.341	203.474	1.63214	1.01461	2.07429	4.55487	30.052	499	2563	4184.33	2423
Atp1b1	ENSMUST00000027863	Atp1b1-201	N.D.	ensembl	CUG	-103	uORF extending into CDS	486	587	762.265	163.949	17.0002	322.098	183.594	2.53862	1.01461	2.38995	5.79833	27.9307	499	2563	4184.33	2423
Sft2d2	ENSMUST00000043338	Sft2d2-201	N.D.	ensembl	CUG	246	uORF extending into CDS	127	141	114.921	104.219	26.1541	68.127	8.95548	0.906483	1.36458	0.40584	1.24347	3.53553	132	230.251	2545.05	5527
Tiprl	ENSMUST00000043235	Tiprl-001	0	ensembl	AUG	144	uORF	10	111	101.277	206.903	43.1994	85.5153	99.7989	0	0	0	0	0	111	655.394	1317.98	1745
Tiprl	ENSMUST00000043235	Tiprl-001	N.D.	ensembl	CUG	137	uORF extending into CDS	38	220	240.631	297.547	49.1067	177.876	212.026	2.40241	5.30101	10.3264	8.89347	0.353553	111	655.394	1317.98	1745
Tiprl	ENSMUST00000043235	Tiprl-001	N.D.	ensembl	CUG	-20	uORF	64	111	95.2934	158.915	28.6794	71.4452	96.3528	0	0	0.40584	0	0	111	655.394	1317.98	1745
Tiprl	ENSMUST00000043235	Tiprl-001	N.D.	ensembl	CUG	189	uORF extending into CDS	92	220	228.119	261.663	28.2284	161.117	159.217	4.44317	43.3554	8.1168	8.2785	7.07107	111	655.394	1317.98	1745
Tiprl	ENSMUST00000043235	Tiprl-001	1	ensembl	CUG	-86	uORF	106	111	27.791	20.6967	3.78784	14.2931	9.90895	13.7381	9.3081	2.25467	3.5209	14.4957	111	655.394	1317.98	1745
Mpc2	ENSMUST00000027853	Mpc2-001	N.D.	ensembl	CUG	-107	uORF extending into CDS	161	448	43.2458	110.519	27.6873	57.963	80.531	0	0	0	0	0	367	79.6037	150.66	1026
Mpc2	ENSMUST00000027853	Mpc2-001	N.D.	ensembl	CUG	175	uORF extending into CDS	176	448	43.2458	110.519	27.6873	57.963	80.531	0	0	0	0	0.353553	367	79.6037	150.66	1026
Mpc2	ENSMUST00000027853	Mpc2-001	N.D.	ensembl	CUG	52	uORF extending into CDS	215	448	43.2458	110.011	27.6873	57.963	79.8541	0	0.507303	0.94696	0	0	367	79.6037	150.66	1026
Mpc2	ENSMUST00000027853	Mpc2-001	N.D.	ensembl	CUG	25	uORF extending into CDS	219	419	39.9815	110.011	26.7404	57.963	76.4079	0	0	0	0	0	367	79.6037	150.66	1026
Mpc2	ENSMUST00000027853	Mpc2-001	N.D.	ensembl	CUG	47	uORF extending into CDS	269	448	40.2539	103.503	22.5016	57.963	47.6964	6.11993	16.603	3.06635	6.6228	4.59619	367	79.6037	150.66	1026
Mpc2	ENSMUST00000027853	Mpc2-001	N.D.	ensembl	CUG	264	uORF extending into CDS	338	448	13.3718	18.0029	5.4112	23.5988	15.6005	6.48159	3.9011	2.34485	9.52873	0	367	79.6037	150.66	1026
Mpc2	ENSMUST00000027853	Mpc2-001	N.D.	ensembl	CUG	-54	uORF extending into CDS	341	448	11.5588	15.6237	5.00536	22.3553	15.6005	4.53241	2.02921	2.34485	9.31923	0	367	79.6037	150.66	1026
Mpc2	ENSMUST00000027853	Mpc2-001	N.D.	ensembl	CUG	-78	uORF extending into CDS	344	448	7.02641	13.5945	2.66051	14.0701	15.6005	0	0.507303	1.62336	2.06793	0	367	79.6037	150.66	1026
Mpzl1	ENSMUST00000068705	Mpzl1-201	N.D.	ensembl	CUG	-40	uORF	13	90	7.02641	3.07915	2.48013	2.06793	7.81652	0	0	0	0	0	149	366.564	3218.72	2251
Mpzl1	ENSMUST00000068705	Mpzl1-201	N.D.	ensembl	CUG	-38	uORF extending into CDS	81	176	40.0731	41.7788	5.54648	31.2556	16.7102	3.12807	1.36458	1.03715	1.03397	0.707107	149	366.564	3218.72	2251
Dusp27	ENSMUST00000085992	Dusp27-201	N.D.	ensembl	CUG	-132	uORF	56	127	9.38421	66.7459	17.1806	13.6646	48.0999	1.04269	5.10836	6.13269	1.03397	3.53553	132	1921	1848.3	4021
Dusp27	ENSMUST00000085992	Dusp27-201	N.D.	ensembl	CUG	32	uORF	68	127	8.34152	61.1303	10.4166	12.6306	43.9769	3.98993	40.1702	3.69765	5.3861	0.707107	132	1921	1848.3	4021
Dusp27	ENSMUST00000085992	Dusp27-201	N.D.	ensembl	CUG	153	uORF extending into CDS	127	165	215.557	219.599	23.7191	209.936	63.1765	5.66669	5.84364	2.66051	5.58883	9.19239	132	1921	1848.3	4021
Gpa33	ENSMUST00000060833	Gpa33-001	1	ensembl	CUG	-59	uORF	6	101	22.1219	61.3743	4.64461	20.7064	14.3086	0	0	0	0	1.41421	325	1212.21	3599.61	2516
Gpa33	ENSMUST00000060833	Gpa33-001	N.D.	ensembl	CUG	-29	uORF	31	135	22.7114	60.6743	4.32896	19.6724	10.8624	0	0	0	0.621733	0.707107	325	1212.21	3599.61	2516
Gpa33	ENSMUST00000060833	Gpa33-001	N.D.	ensembl	CUG	33	uORF	34	135	22.7114	60.6743	4.32896	19.0507	10.1856	0	0	0	0	0.707107	325	1212.21	3599.61	2516
Gpa33	ENSMUST00000060833	Gpa33-001	7	ensembl	AUG	165	uORF	57	101	21.0792	60.167	4.32896	19.0507	6.61573	8.83938	8.57281	1.84883	8.07577	1.06066	325	1212.21	3599.61	2516
Gpa33	ENSMUST00000060833	Gpa33-001	N.D.	ensembl	CUG	-38	uORF	61	135	13.872	51.5942	2.48013	10.9749	5.93886	1.04269	0	0.721493	3.5209	0.707107	325	1212.21	3599.61	2516
Gpa33	ENSMUST00000060833	Gpa33-001	N.D.	ensembl	CUG	-109	uORF	160	225	9.20338	35.2512	21.3292	11.5899	110.287	0	0	0	0	0	325	1212.21	3599.61	2516
Gpa33	ENSMUST00000060833	Gpa33-001	0	ensembl	AUG	43	uORF extending into CDS	171	380	193.391	242.8	89.2848	115.737	542.207	0	0.507303	0	0	1.76777	325	1212.21	3599.61	2516
Gpa33	ENSMUST00000060833	Gpa33-001	N.D.	ensembl	CUG	201	uORF	184	225	9.20338	34.7439	21.3292	10.9682	105.64	0	0	0	0.621733	1.41421	325	1212.21	3599.61	2516
Gpa33	ENSMUST00000060833	Gpa33-001	N.D.	ensembl	CUG	40	uORF extending into CDS	198	380	191.759	238.706	84.8657	114.493	513.557	3.58131	12.5959	18.3079	3.72363	10.9602	325	1212.21	3599.61	2516
Gpa33	ENSMUST00000060833	Gpa33-001	N.D.	ensembl	CUG	131	uORF extending into CDS	225	380	184.777	213.2	68.2713	106.634	437.767	1.1789	7.87285	0.315653	4.14263	16.9706	325	1212.21	3599.61	2516
Gpa33	ENSMUST00000060833	Gpa33-001	3	ensembl	CUG	143	uORF extending into CDS	269	547	317.87	166.242	64.5737	156.339	451.607	11.695	64.5594	18.5334	10.5695	7.42462	325	1212.21	3599.61	2516
Gpa33	ENSMUST00000060833	Gpa33-001	N.D.	ensembl	CUG	154	uORF extending into CDS	281	547	300.6	97.0461	40.1782	141.627	433.205	5.53048	4.79371	3.69765	1.8652	1.76777	325	1212.21	3599.61	2516
Tada1	ENSMUST00000027846	Tada1-001	N.D.	ensembl	AUG	-72	uORF extending into CDS	50	319	13.8274	7.87285	3.06635	6.6228	6.86305	0	0	0	0	0	307	225.583	422.331	2216
Tada1	ENSMUST00000027846	Tada1-001	N.D.	ensembl	CUG	-128	uORF extending into CDS	254	319	12.7847	4.95103	2.66051	6.6228	5.78592	0	0	0	0	0	307	225.583	422.331	2216
Tada1	ENSMUST00000027846	Tada1-001	N.D.	ensembl	CUG	98	uORF extending into CDS	288	440	18.7684	9.8154	2.66051	11.1777	25.6038	0	0.699957	0.81168	0	1.41421	307	225.583	422.331	2216
Tada1	ENSMUST00000027846	Tada1-001	N.D.	ensembl	CUG	108	uORF extending into CDS	302	319	12.7847	2.88649	0.721493	6.6228	2.89296	0	0	0.315653	0	1.76777	307	225.583	422.331	2216
Pogk	ENSMUST00000131487	Pogk-002	N.D.	ensembl	AUG	256	uORF	42	326	7.25421	0.857281	0.721493	5.1766	40.8659	0	0	0	0	0	397	10.1099	758.217	7311
Pogk	ENSMUST00000131487	Pogk-002	N.D.	ensembl	CUG	93	uORF	75	326	6.80097	0.857281	0.721493	4.55487	34.5886	0	0	0	0	0	397	10.1099	758.217	7311
Pogk	ENSMUST00000131487	Pogk-002	N.D.	ensembl	CUG	127	uORF	81	326	6.80097	0.857281	0.721493	4.55487	34.5886	1.1789	0.507303	0	0	0	397	10.1099	758.217	7311
Pogk	ENSMUST00000131487	Pogk-002	N.D.	ensembl	AUG	72	uORF	121	351	5.62207	0.349979	0.721493	4.55487	31.7575	0	0.349979	0.40584	3.3114	1.06066	397	10.1099	758.217	7311
Pogk	ENSMUST00000131487	Pogk-002	N.D.	ensembl	CUG	25	uORF	145	351	5.03262	0	0.315653	0.621733	24.3412	0	0	0	0	3.18198	397	10.1099	758.217	7311
Pogk	ENSMUST00000131487	Pogk-002	N.D.	ensembl	CUG	-66	uORF	160	351	5.03262	0	0.315653	0.621733	20.0945	0	0	0	0	1.06066	397	10.1099	758.217	7311
Uck2	ENSMUST00000027839	Uck2-201	N.D.	ensembl	CUG	260	uORF extending into CDS	22	366	200.417	434.716	96.2743	252.146	334.545	20.9454	42.7261	15.0612	45.9541	3.53553	254	1952.58	2995.81	1332
Uck2	ENSMUST00000027839	Uck2-201	N.D.	ensembl	CUG	-33	uORF	29	40	25.8864	34.9559	14.475	21.7404	2.70747	2.81103	4.09375	2.07429	1.24347	2.12132	254	1952.58	2995.81	1332
Uck2	ENSMUST00000027839	Uck2-201	N.D.	ensembl	CUG	131	uORF extending into CDS	33	317	156.035	375.736	78.0115	194.596	254.776	1.1789	16.831	0.631307	0.621733	1.06066	254	1952.58	2995.81	1332
Uck2	ENSMUST00000027839	Uck2-201	N.D.	ensembl	AUG	7	uORF	38	40	19.6749	16.253	11.5439	20.4969	0.676868	22.4859	17.6176	12.1752	20.4969	0.707107	254	1952.58	2995.81	1332
Uck2	ENSMUST00000027839	Uck2-201	N.D.	ensembl	CUG	57	uORF extending into CDS	228	317	104.17	159.898	21.1037	154.021	172.458	3.17269	4.19974	3.24672	11.7926	4.24264	254	1952.58	2995.81	1332
Tmco1	ENSMUST00000097473	Tmco1-201	4	ensembl	CUG	140	uORF extending into CDS	137	334	312.027	264.055	57.494	213.666	221.411	38.9435	52.1015	17.7668	28.5727	0.353553	195	790.465	1568	4475
Tmco1	ENSMUST00000097473	Tmco1-201	N.D.	ensembl	CUG	87	uORF extending into CDS	143	334	276.212	212.111	40.2233	183.019	221.072	3.71752	18.4749	4.59952	13.0429	1.76777	195	790.465	1568	4475
Aldh9a1	ENSMUST00000028004	Aldh9a1-201	N.D.	ensembl	CUG		uORF	2	94	5.71131	51.1062	7.80115	6.62956	15.6949	0	0	0	0	0	246	2093.41	2306.65	2834
Aldh9a1	ENSMUST00000028004	Aldh9a1-201	N.D.	ensembl	CUG	-15	uORF	87	239	29.2846	68.1812	16.8649	43.8862	68.2855	0.906483	9.69341	1.12733	2.27743	1.41421	246	2093.41	2306.65	2834
Aldh9a1	ENSMUST00000028004	Aldh9a1-201	N.D.	ensembl	CUG	123	uORF	108	239	25.25	57.9805	14.6102	36.2227	62.5614	0	0.349979	1.21752	0	3.88909	246	2093.41	2306.65	2834
Aldh9a1	ENSMUST00000028004	Aldh9a1-201	2	ensembl	AUG	150	uORF	134	202	21.0792	35.9705	5.90723	28.5659	24.3412	9.38421	11.9313	1.12733	16.3475	5.65685	246	2093.41	2306.65	2834
Mgst3	ENSMUST00000028005	Mgst3-001	N.D.	ensembl	CUG	-51	uORF extending into CDS	46	156	38.4903	55.8999	20.8331	29.6134	66.4339	0	0	1.66845	0	17.3241	99	251.833	351.482	1098
Mgst3	ENSMUST00000028005	Mgst3-001	N.D.	ensembl	CUG	-140	uORF extending into CDS	49	156	38.4903	55.8999	19.1647	29.6134	56.1865	0.589448	1.20726	5.27592	1.24347	4.94975	99	251.833	351.482	1098
Mgst3	ENSMUST00000028005	Mgst3-001	N.D.	ensembl	CUG	-43	uORF extending into CDS	64	156	37.9008	52.6281	13.4829	28.3699	42.7077	1.49593	3.30713	5.95232	4.55487	1.41421	99	251.833	351.482	1098
Rxrg	ENSMUST00000015987	Rxrg-001	N.D.	ensembl	CUG	-3	uORF extending into CDS	323	577	6.98179	3.39379	0	3.93313	4.86173	0	0	0	0	0	369	18.7684	38.0301	2111
Rxrg	ENSMUST00000015987	Rxrg-001	N.D.	ensembl	CUG	-39	uORF extending into CDS	356	577	5.9391	2.88649	0	2.27743	4.18486	0	0	0	0	0.707107	369	18.7684	38.0301	2111
Pbx1	ENSMUST00000072863	Pbx1-001	N.D.	ensembl	CUG	85	uORF	77	376	45.2889	51.7708	28.4539	51.5362	90.0722	0.589448	0.349979	0	0	0	767	192.08	459.233	1905
Pbx1	ENSMUST00000072863	Pbx1-001	N.D.	ensembl	CUG	60	uORF	137	376	41.8884	46.1199	21.239	48.8465	77.9797	0	0	1.03715	3.1019	1.76777	767	192.08	459.233	1905
Pbx1	ENSMUST00000072863	Pbx1-001	N.D.	ensembl	CUG	-86	uORF	146	376	41.8884	46.1199	20.2018	45.7446	75.487	0	0.699957	2.88597	1.03397	1.41421	767	192.08	459.233	1905
Pbx1	ENSMUST00000072863	Pbx1-001	N.D.	ensembl	CUG	-67	uORF	149	376	41.8884	45.7699	17.6315	44.7107	74.4099	0	1.04994	4.41915	2.06793	1.06066	767	192.08	459.233	1905
Pbx1	ENSMUST00000072863	Pbx1-001	N.D.	ensembl	CUG	49	uORF	194	376	35.6323	10.708	11.6792	40.7775	56.5608	0	0	0	0	0	767	192.08	459.233	1905
Pbx1	ENSMUST00000072863	Pbx1-001	N.D.	ensembl	CUG	-71	uORF	206	376	34.4534	10.0081	11.6792	40.7775	54.4683	7.16262	1.39991	0.40584	6.21057	0.353553	767	192.08	459.233	1905
Pbx1	ENSMUST00000072863	Pbx1-001	N.D.	ensembl	CUG	49	uORF	217	243	8.75014	1.20726	2.0292	15.9353	4.64696	1.63214	0	0	1.03397	1.06066	767	192.08	459.233	1905
Pbx1	ENSMUST00000072863	Pbx1-001	N.D.	ensembl	CUG	-193	uORF	224	376	25.2054	7.90819	11.2733	31.8773	51.9756	0.453241	0	0	0	0.353553	767	192.08	459.233	1905
Pbx1	ENSMUST00000072863	Pbx1-001	N.D.	ensembl	CUG	275	uORF	254	376	13.1463	6.70093	8.43246	10.9749	49.1445	2.71945	1.39991	0	3.10866	0	767	192.08	459.233	1905
Pbx1	ENSMUST00000072863	Pbx1-001	N.D.	ensembl	CUG	216	uORF	317	376	10.4269	5.30101	8.43246	8.488	33.3878	0.589448	0	0.721493	0	0.707107	767	192.08	459.233	1905
Pbx1	ENSMUST00000072863	Pbx1-001	N.D.	ensembl	AUG	-9	uORF	344	376	9.83745	3.07915	6.58363	8.488	23.2022	3.26428	1.36458	1.57827	2.48693	2.47487	767	192.08	459.233	1905
Pbx1	ENSMUST00000072863	Pbx1-001	N.D.	ensembl	CUG	-83	uORF	397	636	14.9147	11.6166	8.38736	10.3464	16.2481	0	0	0	0	1.41421	767	192.08	459.233	1905
Pbx1	ENSMUST00000072863	Pbx1-001	N.D.	ensembl	CUG	96	uORF	419	583	11.4696	8.88746	4.91517	7.65677	10.7713	5.34966	4.09375	3.78784	3.1019	0.707107	767	192.08	459.233	1905
Pbx1	ENSMUST00000072863	Pbx1-001	N.D.	ensembl	CUG	0	uORF	440	583	6.11993	3.2718	1.12733	4.55487	8.61705	0	0	0	0.621733	0	767	192.08	459.233	1905
Pbx1	ENSMUST00000072863	Pbx1-001	N.D.	ensembl	CUG	199	uORF	644	682	10.8801	8.53748	7.62077	15.9353	5.38565	0.453241	0	0	0	0	767	192.08	459.233	1905
Pbx1	ENSMUST00000072863	Pbx1-001	N.D.	ensembl	CUG	-3	uORF	651	671	5.21345	6.31562	4.23877	6.82554	3.63166	0.453241	0	1.53317	2.68967	0	767	192.08	459.233	1905
Nuf2	ENSMUST00000111368	Nuf2-202	N.D.	ensembl	CUG	56	uORF	22	132	55.6665	27.1697	9.55979	42.4332	26.4955	0	0.507303	0	0	0	159	671.264	715.746	2406
Nuf2	ENSMUST00000111368	Nuf2-202	9	ensembl	AUG	142	uORF	71	124	54.3068	26.6624	9.55979	41.3993	23.6643	24.2073	4.05842	2.48013	24.2138	0.707107	159	671.264	715.746	2406
Ddr2	ENSMUST00000170800	Ddr2-202	N.D.	ensembl	CUG	-74	uORF	137	178	6.02835	1.04994	0.315653	3.72363	8.49339	0	0	0	0	0	178	54.2645	496.496	8290
Ddr2	ENSMUST00000170800	Ddr2-202	N.D.	ensembl	CUG	2	uORF	146	178	6.02835	1.04994	0.315653	3.72363	8.49339	0	0	0	0	0	178	54.2645	496.496	8290
Ddr2	ENSMUST00000170800	Ddr2-202	N.D.	ensembl	CUG	-103	uORF	173	178	6.02835	0.699957	0	3.72363	2.4927	0	0	0	0	2.47487	178	54.2645	496.496	8290
Uap1	ENSMUST00000111351	Uap1-001	N.D.	ensembl	CUG	105	uORF extending into CDS	18	251	25.1608	57.5245	4.55443	23.3961	72.7795	0.589448	0.699957	0.40584	0	0	241	350.929	1013.71	2288
Uap1	ENSMUST00000111351	Uap1-001	N.D.	ensembl	CUG	-106	uORF extending into CDS	84	251	24.5713	56.8245	4.14859	23.3961	72.7795	0	0	0	0	0.707107	241	350.929	1013.71	2288
Uap1	ENSMUST00000111351	Uap1-001	1	ensembl	AUG	4	uORF extending into CDS	120	251	24.5713	55.8099	3.74275	23.3961	70.2868	1.49593	1.36458	0.315653	0.621733	3.53553	241	350.929	1013.71	2288
Uap1	ENSMUST00000111351	Uap1-001	N.D.	ensembl	CUG	36	uORF	209	241	17.2725	37.579	1.44299	15.942	31.3572	0	3.39379	0.40584	1.24347	4.24264	241	350.929	1013.71	2288
Uhmk1	ENSMUST00000027979	Uhmk1-001	N.D.	ensembl	CUG	138	uORF extending into CDS	19	489	7.9329	7.33022	5.00536	13.0361	281.112	0	0	1.12733	1.03397	1.06066	158	101.503	5147.11	7865
Uhmk1	ENSMUST00000027979	Uhmk1-001	N.D.	ensembl	CUG	19	uORF extending into CDS	46	489	7.9329	7.33022	4.19368	12.0021	279.696	0	0	0.40584	1.03397	0	158	101.503	5147.11	7865
Uhmk1	ENSMUST00000027979	Uhmk1-001	N.D.	ensembl	CUG	106	uORF extending into CDS	109	489	7.9329	7.33022	3.78784	10.9682	279.696	0	0	0	0	0	158	101.503	5147.11	7865
Olfml2b	ENSMUST00000046792	Olfml2b-001	N.D.	ensembl	CUG	43	uORF	17	265	20.0812	14.5384	7.03456	18.4087	55.8839	0	0	0.315653	0	0.353553	391	99.7342	419.841	3096
Olfml2b	ENSMUST00000046792	Olfml2b-001	N.D.	ensembl	CUG	144	uORF	89	265	20.0812	9.9374	3.83293	18.4087	46.0986	0	0	0.721493	0	0.707107	391	99.7342	419.841	3096
Olfml2b	ENSMUST00000046792	Olfml2b-001	N.D.	ensembl	CUG	-85	uORF	137	265	19.1747	7.01557	2.16448	18.4087	34.8359	0	0.507303	0.40584	0	0	391	99.7342	419.841	3096
Olfml2b	ENSMUST00000046792	Olfml2b-001	N.D.	ensembl	CUG	57	uORF	171	365	22.439	4.60105	1.75864	21.3078	45.6983	0.453241	0	0.631307	2.06793	2.12132	391	99.7342	419.841	3096
Olfml2b	ENSMUST00000046792	Olfml2b-001	N.D.	ensembl	CUG	23	uORF	185	265	15.1401	4.25107	1.12733	16.3407	23.788	10.9248	3.39379	1.12733	7.44727	1.76777	391	99.7342	419.841	3096
Olfml2b	ENSMUST00000046792	Olfml2b-001	N.D.	ensembl	CUG	-115	uORF	188	265	6.30076	1.20726	0.81168	8.89347	22.034	4.80483	0.507303	0.81168	5.16984	0.707107	391	99.7342	419.841	3096
Olfml2b	ENSMUST00000046792	Olfml2b-001	N.D.	ensembl	CUG	-59	uORF	195	365	7.29883	0.699957	0	6.6228	30.2801	0	0	0	3.1019	1.41421	391	99.7342	419.841	3096
Olfml2b	ENSMUST00000046792	Olfml2b-001	N.D.	ensembl	CUG	13	uORF extending into CDS	377	631	39.0328	1.55724	0.721493	13.2524	76.255	0.453241	0	0	0	1.41421	391	99.7342	419.841	3096
Atf6	ENSMUST00000027974	Atf6-001	N.D.	ensembl	CUG	-202	uORF extending into CDS	36	236	50.547	35.5338	4.7348	42.859	103.115	0.453241	0	0	0	2.12132	71	400.069	3072.95	7247
Dusp12	ENSMUST00000027970	Dusp12-001	N.D.	ensembl	CUG	-102	uORF extending into CDS	111	275	21.8941	41.2202	19.2549	31.6813	30.586	0	0.507303	0.40584	0	0.707107	134	312.436	553.773	1375
Dusp12	ENSMUST00000027970	Dusp12-001	N.D.	ensembl	CUG	166	uORF extending into CDS	115	153	6.11993	9.08011	6.98947	2.68967	10.6769	0	0.507303	0.81168	0	0.353553	134	312.436	553.773	1375
Dusp12	ENSMUST00000027970	Dusp12-001	N.D.	ensembl	CUG	163	uORF extending into CDS	123	275	21.4409	40.7129	18.0373	31.6813	29.5707	0.453241	5.17902	2.34485	0	0.353553	134	312.436	553.773	1375
Dusp12	ENSMUST00000027970	Dusp12-001	N.D.	ensembl	CUG	52	uORF extending into CDS	129	275	20.9877	35.5338	15.6925	31.6813	28.8938	0	0	0	0	1.41421	134	312.436	553.773	1375
Tomm40l	ENSMUST00000111326	Tomm40l-003	0	ensembl	AUG	294	uORF	8	40	31.7786	38.3337	37.1118	24.6328	31.8518	0	0	0	0	6.71751	210	74.7097	544.03	2754
Tomm40l	ENSMUST00000111326	Tomm40l-003	N.D.	ensembl	CUG	-95	uORF	12	26	16.4106	31.1608	18.9843	15.1108	18.4642	0	0	0.315653	1.24347	6.36396	210	74.7097	544.03	2754
Tomm40l	ENSMUST00000111326	Tomm40l-003	6	ensembl	AUG	266	uORF	26	40	22.9838	14.3811	30.7086	16.3543	8.89365	15.2317	13.2092	20.1116	11.5899	4.24264	210	74.7097	544.03	2754
Tomm40l	ENSMUST00000111326	Tomm40l-003	N.D.	ensembl	CUG	4	uORF	55	102	25.978	7.0509	4.14859	11.7994	18.7408	0.453241	0.349979	0.315653	1.03397	0	210	74.7097	544.03	2754
Tomm40l	ENSMUST00000111326	Tomm40l-003	N.D.	ensembl	CUG	-86	uORF	67	102	25.5248	6.35095	3.20163	10.7654	18.7408	0	0	0	0	0	210	74.7097	544.03	2754
Tomm40l	ENSMUST00000111326	Tomm40l-003	5	ensembl	AUG	93	uORF	92	205	24.1181	7.75086	3.29181	15.3203	52.0667	20.6283	5.65099	2.07429	8.6975	0.353553	210	74.7097	544.03	2754
Tomm40l	ENSMUST00000111326	Tomm40l-003	N.D.	ensembl	CUG	-117	uORF	102	146	5.21345	1.04994	0.721493	4.34537	11.9396	4.44317	0	0.315653	2.06793	1.06066	210	74.7097	544.03	2754
Tomm40l	ENSMUST00000111326	Tomm40l-003	N.D.	ensembl	CUG	200	uORF extending into CDS	193	351	6.89021	2.22186	2.48013	7.03504	37.0813	0	0	0	0.621733	4.59619	210	74.7097	544.03	2754
Ndufs2	ENSMUST00000013737	Ndufs2-001	N.D.	ensembl	CUG	89	uORF extending into CDS	19	156	349.935	489.424	64.9344	159.812	154.729	0.453241	0.349979	3.87803	1.6557	7.07107	35	2583.24	4162.4	1624
Adamts4	ENSMUST00000111315	Adamts4-001	N.D.	ensembl	CUG	1	uORF	123	284	109.203	130.181	56.6372	98.7135	168.488	10.8355	26.0331	11.9948	7.86627	17.6777	429	374.908	2529.82	4390
Adamts4	ENSMUST00000111315	Adamts4-001	N.D.	ensembl	CUG	-91	uORF	142	240	83.7252	85.0088	30.8889	76.1555	87.4916	22.6198	21.2394	11.589	15.9285	7.42462	429	374.908	2529.82	4390
Adamts4	ENSMUST00000111315	Adamts4-001	6	ensembl	CUG	109	uORF	181	240	61.2416	58.3464	18.8941	60.2269	26.0659	57.0262	52.6955	16.5042	55.4693	3.18198	429	374.908	2529.82	4390
Adamts4	ENSMUST00000111315	Adamts4-001	N.D.	ensembl	CUG	-127	uORF extending into CDS	253	462	32.9575	19.7015	6.0876	30.2216	196.331	0	0	0	0	0.353553	429	374.908	2529.82	4390
Adamts4	ENSMUST00000111315	Adamts4-001	N.D.	ensembl	CUG	-5	uORF extending into CDS	274	462	32.9575	19.1942	6.0876	30.2216	185.406	0.453241	0.507303	0	1.6557	7.77817	429	374.908	2529.82	4390
Adamts4	ENSMUST00000111315	Adamts4-001	N.D.	ensembl	CUG	67	uORF extending into CDS	337	462	19.6749	13.6652	3.83293	21.5309	144.541	8.65855	1.90722	2.07429	3.93313	1.41421	429	374.908	2529.82	4390
Adamts4	ENSMUST00000111315	Adamts4-001	N.D.	ensembl	CUG	41	uORF extending into CDS	413	622	32.5935	9.15078	1.3528	33.3303	259.165	0.453241	0.699957	0	2.89917	2.47487	429	374.908	2529.82	4390
B4galt3	ENSMUST00000111313	B4galt3-001	N.D.	ensembl	AUG	291	uORF	13	51	14.0975	9.8154	1.93901	18.2195	31.1717	5.53048	2.57184	0	8.07577	9.89949	394	193.889	1566.45	2099
B4galt3	ENSMUST00000111313	B4galt3-001	N.D.	ensembl	CUG	-117	uORF	17	187	10.8332	8.60814	2.25467	11.3872	41.3573	5.39428	0.857281	0	8.907	6.01041	394	193.889	1566.45	2099
B4galt3	ENSMUST00000111313	B4galt3-001	N.D.	ensembl	CUG	41	uORF	181	264	5.39428	8.57281	13.3927	2.27743	82.5909	0	0	0	0	0	394	193.889	1566.45	2099
B4galt3	ENSMUST00000111313	B4galt3-001	N.D.	ensembl	CUG	-127	uORF	191	283	8.97559	9.08011	14.024	2.89917	74.1593	0	0	0	0	14.4957	394	193.889	1566.45	2099
B4galt3	ENSMUST00000111313	B4galt3-001	N.D.	ensembl	CUG	-104	uORF	211	264	5.39428	6.31562	12.4458	1.6557	19.4795	0	0.857281	1.84883	0	6.01041	394	193.889	1566.45	2099
B4galt3	ENSMUST00000111313	B4galt3-001	N.D.	ensembl	CUG	79	uORF	221	283	8.0691	3.74377	11.2282	2.27743	20.4329	2.53862	1.87189	3.51728	1.03397	0	394	193.889	1566.45	2099
B4galt3	ENSMUST00000111313	B4galt3-001	N.D.	ensembl	AUG	61	uORF	286	348	17.8596	4.95103	0.721493	5.58883	33.173	12.9186	2.37919	0.721493	4.34537	6.36396	394	193.889	1566.45	2099
B4galt3	ENSMUST00000111313	B4galt3-001	N.D.	ensembl	CUG	-84	uORF extending into CDS	299	457	10.5161	9.04478	1.84883	14.9013	179.77	0.453241	0	0	0	6.71751	394	193.889	1566.45	2099
B4galt3	ENSMUST00000111313	B4galt3-001	N.D.	ensembl	CUG	141	uORF extending into CDS	317	457	10.5161	7.33022	1.84883	14.9013	166.291	1.35972	0	0	0	0.353553	394	193.889	1566.45	2099
Ppox	ENSMUST00000073120	Ppox-001	N.D.	ensembl	CUG	136	uORF	65	136	14.8701	11.8446	4.10349	10.9749	23.5407	0	0	0	0	0	323	116.96	263.194	1822
Ppox	ENSMUST00000073120	Ppox-001	N.D.	ensembl	CUG	85	uORF extending into CDS	75	335	23.484	20.5234	5.32101	20.4969	64.9272	0	0	0	0	2.47487	323	116.96	263.194	1822
Ppox	ENSMUST00000073120	Ppox-001	N.D.	ensembl	CUG	97	uORF extending into CDS	81	335	23.484	20.5234	5.32101	20.4969	63.8501	0	0	0	0	2.12132	323	116.96	263.194	1822
Ppox	ENSMUST00000073120	Ppox-001	N.D.	ensembl	CUG	79	uORF	107	136	11.4696	10.9873	2.66051	8.488	8.18424	10.5185	9.11544	2.25467	9.10973	2.82843	323	116.96	263.194	1822
Usp21	ENSMUST00000111306	Usp21-002	N.D.	ensembl	AUG	201	uORF	46	147	7.61586	20.6967	4.64461	21.9499	11.4482	2.08538	6.15829	0.81168	2.68967	0	222	97.9213	698.068	2186
Usp21	ENSMUST00000111306	Usp21-002	N.D.	ensembl	CUG	-125	uORF extending into CDS	86	235	5.39428	10.846	2.79579	18.6385	22.5579	0	0	0	0	0.707107	222	97.9213	698.068	2186
Usp21	ENSMUST00000111306	Usp21-002	N.D.	ensembl	CUG	85	uORF extending into CDS	98	235	5.39428	10.846	2.79579	17.6045	20.8039	0	0	0	1.03397	0.353553	222	97.9213	698.068	2186
Usp21	ENSMUST00000111306	Usp21-002	N.D.	ensembl	CUG	84	uORF extending into CDS	169	543	25.7948	11.6873	1.12733	7.0418	208.27	0	0	0	0	0	222	97.9213	698.068	2186
Usp21	ENSMUST00000111306	Usp21-002	N.D.	ensembl	CUG	197	uORF extending into CDS	208	543	24.7521	11.18	1.12733	7.0418	207.532	0	0	0	0	0	222	97.9213	698.068	2186
Ufc1	ENSMUST00000080001	Ufc1-001	2	ensembl	AUG	-116	uORF	49	129	20.1281	14.8371	11.2733	18.8412	27.0487	1.94917	3.2718	1.84883	3.93313	0	176	367.837	749.932	1008
Ufc1	ENSMUST00000080001	Ufc1-001	N.D.	ensembl	AUG	205	uORF	110	121	12.3761	6.89358	4.91517	11.3872	7.69286	0	0	0	0	8.13173	176	367.837	749.932	1008
Ufc1	ENSMUST00000080001	Ufc1-001	N.D.	ensembl	CUG	-32	uORF extending into CDS	159	221	10.5631	18.9308	3.51728	18.01	49.6684	0.453241	0	4.01331	0	0.707107	176	367.837	749.932	1008
Ufc1	ENSMUST00000080001	Ufc1-001	N.D.	ensembl	CUG	158	uORF extending into CDS	166	207	5.34966	18.0736	0	5.37934	34.8359	0	0	0	0	0.707107	176	367.837	749.932	1008
Dedd	ENSMUST00000111300	Dedd-001	0	ensembl	CUG	-95	uORF	63	467	27.6078	20.6967	20.6528	32.276	51.6372	0	0	0	0	0	480	300.379	693.488	2564
Dedd	ENSMUST00000111300	Dedd-001	0	ensembl	CUG	157	uORF	129	467	27.6078	20.6967	20.6528	32.276	47.7289	0	0	0	0	0	480	300.379	693.488	2564
Dedd	ENSMUST00000111300	Dedd-001	0	ensembl	AUG	149	uORF	144	467	27.6078	19.9968	19.8411	31.6543	47.7289	0	1.20726	0.81168	0.621733	0.707107	480	300.379	693.488	2564
Dedd	ENSMUST00000111300	Dedd-001	0	ensembl	AUG	81	uORF	159	467	27.6078	19.4895	19.8411	31.0325	46.3134	0	0	0	0.621733	0	480	300.379	693.488	2564
Dedd	ENSMUST00000111300	Dedd-001	0	ensembl	AUG	0	uORF	306	467	27.1546	18.6322	18.3981	30.4108	44.1591	0	2.22186	0	0.621733	0	480	300.379	693.488	2564
Dedd	ENSMUST00000111300	Dedd-001	3	ensembl	AUG	406	uORF	357	467	25.5224	16.5677	16.8649	28.7551	43.1438	1.04269	2.2572	0	2.68967	0	480	300.379	693.488	2564
Dedd	ENSMUST00000111300	Dedd-001	0	ensembl	CUG	22	uORF	372	467	25.0692	14.3105	16.8649	26.0654	43.1438	0	0	0	0	0	480	300.379	693.488	2564
Dedd	ENSMUST00000111300	Dedd-001	3	ensembl	CUG	7	uORF	420	467	23.5732	13.4532	15.8278	26.0654	37.82	0	0	0	0	7.42462	480	300.379	693.488	2564
Dedd	ENSMUST00000111300	Dedd-001	N.D.	ensembl	CUG	-109	uORF extending into CDS	433	489	25.4778	27.0477	20.6528	81.751	39.5121	17.0001	7.99485	11.6341	13.8606	3.18198	480	300.379	693.488	2564
Dedd	ENSMUST00000111300	Dedd-001	N.D.	ensembl	CUG	-144	uORF extending into CDS	436	489	12.5123	20.7674	12.8065	74.3038	37.7581	13.555	3.07915	9.4696	17.9964	3.53553	480	300.379	693.488	2564
Nit1	ENSMUST00000111295	Nit1-002	N.D.	ensembl	CUG	-22	uORF extending into CDS	13	255	35.9939	57.5758	24.3053	38.9259	96.6261	0	0	0	0	0.707107	77	329.304	549.924	1336
Nit1	ENSMUST00000111295	Nit1-002	N.D.	ensembl	CUG	70	uORF extending into CDS	28	255	34.498	49.931	12.581	34.371	86.5024	1.49593	1.36458	3.20163	0	3.88909	77	329.304	549.924	1336
Nit1	ENSMUST00000111295	Nit1-002	5	ensembl	AUG	-58	uORF extending into CDS	57	224	30.1464	28.3416	3.382	33.337	50.3746	12.6015	13.8032	1.21752	9.1165	0	77	329.304	549.924	1336
Nit1	ENSMUST00000111295	Nit1-002	N.D.	ensembl	CUG	-140	uORF extending into CDS	67	255	18.4514	16.4103	2.16448	22.5648	81.6406	0	0	0	0	0	77	329.304	549.924	1336
Usf1	ENSMUST00000161241	Usf1-001	N.D.	ensembl	AUG	406	uORF	22	45	13.0101	86.6207	15.7376	28.9849	23.2348	14.5061	31.3534	13.6633	20.4969	9.89949	214	135.456	448.495	2168
Usf1	ENSMUST00000161241	Usf1-001	N.D.	ensembl	CUG	119	uORF	33	194	145.119	249.921	85.6774	106.607	177.499	2.35779	62.7035	2.66051	3.1019	1.41421	214	135.456	448.495	2168
Usf1	ENSMUST00000161241	Usf1-001	N.D.	ensembl	CUG	-74	uORF	39	194	140.359	186.203	81.5739	92.7327	175.807	2.08538	2.72917	0.721493	1.6557	3.53553	214	135.456	448.495	2168
Usf1	ENSMUST00000161241	Usf1-001	0	ensembl	AUG	50	uORF	45	194	137.367	182.774	79.5897	88.5969	171.498	0.906483	1.55724	3.29181	0	4.94975	214	135.456	448.495	2168
Usf1	ENSMUST00000161241	Usf1-001	0	ensembl	CUG	-74	uORF	53	214	154.231	186.868	80.0407	115.298	166.112	0	0	0.721493	1.8652	2.47487	214	135.456	448.495	2168
Usf1	ENSMUST00000161241	Usf1-001	7	ensembl	AUG	60	uORF	59	214	148.156	182.774	77.7409	114.054	162.604	79.4769	52.3101	15.6474	39.9463	4.59619	214	135.456	448.495	2168
Usf1	ENSMUST00000161241	Usf1-001	N.D.	ensembl	CUG	39	uORF	91	111	18.8577	63.1082	39.7723	21.5309	0.738697	0.453241	1.39991	17.7217	3.5209	0.707107	214	135.456	448.495	2168
Usf1	ENSMUST00000161241	Usf1-001	N.D.	ensembl	CUG	-94	uORF	111	194	25.0246	35.0072	8.56774	13.6578	125.829	0	0	0	0	0	214	135.456	448.495	2168
Usf1	ENSMUST00000161241	Usf1-001	N.D.	ensembl	AUG	-62	uORF	194	214	17.9066	6.66559	3.92312	28.3564	1.07713	10.9248	4.25107	1.44299	20.4901	1.06066	214	135.456	448.495	2168
F11r	ENSMUST00000043839	F11r-001	N.D.	ensembl	CUG	277	uORF	18	98	43.5652	165.455	108.946	41.3993	335.046	0	0	0	0	1.06066	107	1924.41	5013.2	2519
F11r	ENSMUST00000043839	F11r-001	N.D.	ensembl	CUG	-55	uORF extending into CDS	22	210	890.814	405.671	157.105	547.26	827.113	0	0	0.81168	0	2.47487	107	1924.41	5013.2	2519
F11r	ENSMUST00000043839	F11r-001	N.D.	ensembl	CUG	-26	uORF extending into CDS	58	210	882.517	377.396	142.585	543.739	722.706	5.25807	48.7944	16.0983	6.83906	8.13173	107	1924.41	5013.2	2519
F11r	ENSMUST00000043839	F11r-001	N.D.	ensembl	CUG	-185	uORF extending into CDS	76	210	862.617	296.761	91.9453	518.687	671.44	1.94917	2.2572	15.0161	0.621733	25.1023	107	1924.41	5013.2	2519
Vangl2	ENSMUST00000111263	Vangl2-003	N.D.	ensembl	CUG	-107	uORF	547	975	28.8337	39.5409	36.3001	10.3532	37.3286	0	0	0	0	0	1321	409.042	4479.52	6529
Vangl2	ENSMUST00000111263	Vangl2-003	N.D.	ensembl	CUG	21	uORF	607	975	28.8337	39.5409	36.3001	10.3532	37.3286	0	0	0	0	0	1321	409.042	4479.52	6529
Vangl2	ENSMUST00000111263	Vangl2-003	N.D.	ensembl	CUG	-10	uORF	667	975	28.8337	39.5409	36.3001	10.3532	37.3286	0	0	0	0	0	1321	409.042	4479.52	6529
Vangl2	ENSMUST00000111263	Vangl2-003	N.D.	ensembl	CUG	-165	uORF	736	975	28.8337	39.5409	36.3001	10.3532	37.3286	0	0	0	0	0	1321	409.042	4479.52	6529
Vangl2	ENSMUST00000111263	Vangl2-003	N.D.	ensembl	CUG	184	uORF	784	975	28.8337	39.5409	36.3001	10.3532	37.3286	0	0	0	0	0	1321	409.042	4479.52	6529
Vangl2	ENSMUST00000111263	Vangl2-003	N.D.	ensembl	CUG	-26	uORF	844	975	27.0653	39.5409	35.8943	10.3532	26.6191	0	0.699957	1.84883	0	1.06066	1321	409.042	4479.52	6529
Vangl2	ENSMUST00000111263	Vangl2-003	N.D.	ensembl	CUG	-32	uORF	851	892	25.1161	38.491	31.5653	4.76437	5.20017	0.589448	0	3.60747	1.8652	0.353553	1321	409.042	4479.52	6529
Vangl2	ENSMUST00000111263	Vangl2-003	N.D.	ensembl	CUG	-31	uORF	872	892	19.3132	32.1754	16.2336	3.5209	2.15426	6.21152	2.72917	7.80115	0	0	1321	409.042	4479.52	6529
Vangl2	ENSMUST00000111263	Vangl2-003	N.D.	ensembl	AUG	305	uORF	884	892	12.5123	29.4462	8.02661	3.5209	0.738697	12.6485	29.4462	7.62077	2.89917	0.707107	1321	409.042	4479.52	6529
Vangl2	ENSMUST00000111263	Vangl2-003	N.D.	ensembl	CUG	184	uORF	921	1199	34.4088	9.39476	10.1009	31.2556	231.222	0	0	0	0	1.06066	1321	409.042	4479.52	6529
Vangl2	ENSMUST00000111263	Vangl2-003	N.D.	ensembl	CUG	159	uORF	1020	1199	32.9128	8.34483	5.99741	28.1537	198.231	0	0	0	0	0	1321	409.042	4479.52	6529
Vangl2	ENSMUST00000111263	Vangl2-003	N.D.	ensembl	CUG	9	uORF	1029	1199	32.9128	8.34483	5.99741	28.1537	196.816	1.1789	0	0	0	0.353553	1321	409.042	4479.52	6529
Vangl2	ENSMUST00000111263	Vangl2-003	N.D.	ensembl	CUG	2	uORF	1113	1199	31.1445	7.99485	5.05045	28.1537	177.46	0	0	0	0	0	1321	409.042	4479.52	6529
Vangl2	ENSMUST00000111263	Vangl2-003	N.D.	ensembl	CUG	-178	uORF extending into CDS	1253	1450	57.618	20.9247	3.51728	34.9792	160.232	0.453241	0.349979	1.3528	1.03397	0	1321	409.042	4479.52	6529
Ncstn	ENSMUST00000003550	Ncstn-001	N.D.	ensembl	CUG	77	uORF extending into CDS	85	240	72.6219	109.684	10.3264	52.3877	298.892	0	0	0	0	0.707107	114	1286.88	4682	2902
Copa	ENSMUST00000135192	Copa-001	N.D.	ensembl	AUG	103	uORF	14	199	6.57317	1.36458	1.3528	3.10866	5.87703	0.589448	0	0	0	0.353553	382	6201.64	9267.52	4623
Copa	ENSMUST00000135192	Copa-001	N.D.	ensembl	CUG	-41	uORF	305	355	24.7545	88.5313	61.7328	38.9191	116.695	1.1789	5.529	2.25467	0	6.01041	382	6201.64	9267.52	4623
Copa	ENSMUST00000135192	Copa-001	N.D.	ensembl	CUG	92	uORF extending into CDS	375	425	482.282	641.77	77.29	429.644	41.6664	0	6.0363	4.82499	9.73147	10.9602	382	6201.64	9267.52	4623
Pea15a	ENSMUST00000013842	Pea15a-001	N.D.	ensembl	CUG	-21	uORF	59	154	11.742	32.1207	15.0612	16.3475	32.0666	0	0.349979	0.315653	0	0.353553	211	180.108	2605.41	2502
Pea15a	ENSMUST00000013842	Pea15a-001	N.D.	ensembl	CUG	-54	uORF extending into CDS	72	260	22.2135	75.6847	23.3584	28.7686	84.4718	3.40048	0.507303	2.88597	0.621733	0	211	180.108	2605.41	2502
Pea15a	ENSMUST00000013842	Pea15a-001	N.D.	ensembl	CUG	19	uORF extending into CDS	150	260	15.685	56.1952	15.9179	22.7676	54.4976	4.03455	14.1885	7.30512	10.3464	1.41421	211	180.108	2605.41	2502
Pea15a	ENSMUST00000013842	Pea15a-001	N.D.	ensembl	CUG	276	uORF extending into CDS	186	260	8.97559	13.5238	2.97616	11.1777	44.2502	2.67483	11.1447	2.16448	8.90023	0	211	180.108	2605.41	2502
Igsf8	ENSMUST00000039506	Igsf8-001	N.D.	ensembl	CUG	-74	uORF extending into CDS	42	194	30.0548	57.0365	56.1863	28.3632	120.873	0	0.349979	0.40584	0	3.53553	170	511.773	1642.14	2279
Igsf8	ENSMUST00000039506	Igsf8-001	N.D.	ensembl	CUG	-46	uORF extending into CDS	49	180	26.7459	48.8137	55.7805	24.6328	92.4087	4.03455	27.6257	0	0.621733	7.42462	170	511.773	1642.14	2279
Igsf8	ENSMUST00000039506	Igsf8-001	N.D.	ensembl	CUG	-79	uORF extending into CDS	67	180	23.0284	14.2591	55.4648	22.7676	72.7145	15.0955	6.15829	40.2684	7.86627	2.82843	170	511.773	1642.14	2279
Igsf8	ENSMUST00000039506	Igsf8-001	N.D.	ensembl	CUG	-22	uORF extending into CDS	79	180	5.98373	2.95715	12.2203	11.1777	71.2989	0.589448	0.349979	8.1168	0	0	170	511.773	1642.14	2279
Igsf8	ENSMUST00000039506	Igsf8-001	N.D.	ensembl	CUG	169	uORF extending into CDS	90	194	7.9329	6.0363	3.382	14.2863	89.4539	0	0	0	0	0	170	511.773	1642.14	2279
Igsf8	ENSMUST00000039506	Igsf8-001	N.D.	ensembl	AUG	83	uORF extending into CDS	96	194	7.9329	6.0363	3.382	14.2863	89.4539	0	0.349979	0	0	0	170	511.773	1642.14	2279
Pigm	ENSMUST00000052455	Pigm-201	2	ensembl	AUG	-42	uORF	64	102	29.1014	22.8833	7.62077	41.8047	20.0034	7.25186	13.6812	2.25467	14.4755	0	169	402.598	4607.7	7570
Pigm	ENSMUST00000052455	Pigm-201	N.D.	ensembl	CUG	-136	uORF	77	169	27.697	12.0886	5.99741	28.9849	38.9589	0.453241	0	0	1.03397	2.82843	169	402.598	4607.7	7570
Igsf9	ENSMUST00000111235	Igsf9-004	N.D.	ensembl	CUG	20	uORF	91	192	36.4448	25.7538	22.231	15.104	111.179	0	0	0	0	0	326	501.332	2328	4206
Igsf9	ENSMUST00000111235	Igsf9-004	N.D.	ensembl	AUG	86	uORF	114	161	5.71131	5.49367	9.5147	2.68967	78.0676	0	0	0	0	0	326	501.332	2328	4206
Igsf9	ENSMUST00000111235	Igsf9-004	N.D.	ensembl	CUG	-2	uORF	120	161	5.71131	5.49367	9.5147	2.68967	68.8973	0	0	0	0	10.6066	326	501.332	2328	4206
Igsf9	ENSMUST00000111235	Igsf9-004	N.D.	ensembl	CUG	63	uORF	177	185	17.8596	8.03018	5.95232	6.4133	9.63235	25.9287	10.252	6.26797	6.4133	5.3033	326	501.332	2328	4206
Igsf9	ENSMUST00000111235	Igsf9-004	N.D.	ensembl	CUG	14	uORF	192	206	15.2763	10.0081	2.07429	8.2785	22.4635	3.76214	4.16441	0.315653	3.93313	10.9602	326	501.332	2328	4206
Igsf9	ENSMUST00000111235	Igsf9-004	4	ensembl	CUG	-20	uORF	206	292	50.4577	52.9588	5.68176	20.3009	41.8194	8.20531	9.58742	0.631307	1.03397	5.3033	326	501.332	2328	4206
Igsf9	ENSMUST00000111235	Igsf9-004	2	ensembl	CUG	-79	uORF	227	292	40.4395	28.3769	4.7348	17.4018	24.3412	17.8173	14.3458	1.62336	4.97386	5.3033	326	501.332	2328	4206
Igsf9	ENSMUST00000111235	Igsf9-004	7	ensembl	AUG	-136	uORF	230	292	39.9862	28.3769	3.92312	16.78	20.4948	27.8826	22.5333	1.75864	9.94773	4.59619	326	501.332	2328	4206
Igsf9	ENSMUST00000111235	Igsf9-004	N.D.	ensembl	CUG	42	uORF	237	326	20.4898	7.24356	2.48013	7.86627	38.9589	1.04269	0	0	0	2.47487	326	501.332	2328	4206
Igsf9	ENSMUST00000111235	Igsf9-004	N.D.	ensembl	CUG	25	uORF extending into CDS	319	378	23.7987	10.3227	0.631307	12.8334	14.4322	0.453241	0	0	0	1.06066	326	501.332	2328	4206
Tagln2	ENSMUST00000111230	Tagln2-001	0	ensembl	AUG	-88	uORF extending into CDS	10	342	1536.42	1239.83	245.759	1515.4	533.635	0	0	0	0	0	315	3976.36	4555.29	1587
Tagln2	ENSMUST00000111230	Tagln2-001	0	ensembl	CUG	78	uORF extending into CDS	28	342	1535.37	1237.92	244.541	1515.4	533.635	0	0	0	0	0	315	3976.36	4555.29	1587
Tagln2	ENSMUST00000111230	Tagln2-001	0	ensembl	CUG	21	uORF extending into CDS	94	342	1534.78	1237.06	243.73	1512.71	531.481	0	0	0.81168	2.48693	0	315	3976.36	4555.29	1587
Tagln2	ENSMUST00000111230	Tagln2-001	N.D.	ensembl	CUG	-23	uORF extending into CDS	182	367	1689.33	1279.79	275.34	1641.43	686.396	0	0	0	0	0.707107	315	3976.36	4555.29	1587
Tagln2	ENSMUST00000111230	Tagln2-001	0	ensembl	CUG	-22	uORF extending into CDS	241	342	1532.11	1234.14	238.679	1508.98	489.17	1.35972	5.14369	5.32101	2.68967	43.1335	315	3976.36	4555.29	1587
Tagln2	ENSMUST00000111230	Tagln2-001	0	ensembl	CUG	75	uORF extending into CDS	250	342	1530.75	1228.65	234.485	1506.29	430.332	0.453241	3.9011	1.53317	0	11.3137	315	3976.36	4555.29	1587
Aim2	ENSMUST00000147604	Aim2-001	N.D.	ensembl	CUG	-7	uORF	237	338	46.6932	84.5015	47.4382	55.6991	69.5807	0	0	0	0	0	753	276.301	628.489	2840
Aim2	ENSMUST00000147604	Aim2-001	N.D.	ensembl	CUG	50	uORF	261	338	46.6932	84.5015	47.1225	55.6991	69.5807	0	0	0	0	0	753	276.301	628.489	2840
Aim2	ENSMUST00000147604	Aim2-001	N.D.	ensembl	CUG	276	uORF	275	331	46.1038	84.5015	46.0854	55.6991	65.3958	0	0	0	0	0.707107	753	276.301	628.489	2840
Aim2	ENSMUST00000147604	Aim2-001	N.D.	ensembl	CUG	59	uORF	279	338	46.6932	84.5015	47.1225	55.6991	66.6877	0	0.349979	0	0	2.12132	753	276.301	628.489	2840
Aim2	ENSMUST00000147604	Aim2-001	N.D.	ensembl	CUG	98	uORF	286	327	46.1038	84.1515	45.6796	55.6991	58.6564	0	0	1.03715	0	1.76777	753	276.301	628.489	2840
Aim2	ENSMUST00000147604	Aim2-001	N.D.	ensembl	CUG	108	uORF	291	338	46.6932	84.1515	46.0854	55.6991	62.441	0.589448	0	2.25467	0	4.24264	753	276.301	628.489	2840
Aim2	ENSMUST00000147604	Aim2-001	N.D.	ensembl	CUG	59	uORF	295	327	45.5144	84.1515	42.3877	55.6991	52.5321	0	0	0.315653	0	6.01041	753	276.301	628.489	2840
Aim2	ENSMUST00000147604	Aim2-001	N.D.	ensembl	CUG	98	uORF	302	331	45.5144	84.1515	42.4779	55.6991	46.0693	0	0.699957	0.81168	0	10.6066	753	276.301	628.489	2840
Aim2	ENSMUST00000147604	Aim2-001	N.D.	ensembl	CUG	101	uORF	307	327	45.5144	83.4516	40.8546	55.6991	32.0048	3.98993	0.349979	5.23083	1.8652	6.71751	753	276.301	628.489	2840
Aim2	ENSMUST00000147604	Aim2-001	N.D.	ensembl	CUG	9	uORF	311	331	41.5244	83.1016	36.4354	53.8339	29.1118	1.1789	1.55724	0.315653	3.10866	10.6066	753	276.301	628.489	2840
Aim2	ENSMUST00000147604	Aim2-001	8	ensembl	AUG	236	uORF	319	327	38.3964	80.3371	35.0826	51.9687	13.879	29.2399	60.6036	21.5095	29.8229	8.48528	753	276.301	628.489	2840
Aim2	ENSMUST00000147604	Aim2-001	N.D.	ensembl	CUG	158	uORF	393	455	10.4715	4.82904	4.19368	7.66353	35.6657	0	0	0	0	0	753	276.301	628.489	2840
Aim2	ENSMUST00000147604	Aim2-001	N.D.	ensembl	AUG	-81	uORF	423	455	8.83938	4.47906	3.24672	7.0418	13.9409	0	0	0	0.621733	8.13173	753	276.301	628.489	2840
Aim2	ENSMUST00000147604	Aim2-001	N.D.	ensembl	AUG	159	uORF	445	468	8.97559	3.2718	3.65256	6.42007	3.90826	5.84752	3.97176	2.52523	5.1766	0	753	276.301	628.489	2840
Aim2	ENSMUST00000147604	Aim2-001	N.D.	ensembl	CUG	-104	uORF	514	543	6.57317	0.857281	4.10349	0.621733	17.8166	0	0	0	0	0	753	276.301	628.489	2840
Aim2	ENSMUST00000147604	Aim2-001	N.D.	ensembl	CUG	66	uORF	537	539	5.07724	0	3.69765	0	2.15426	5.53048	0.857281	3.69765	0.621733	2.12132	753	276.301	628.489	2840
Ifi202b	ENSMUST00000000266	Ifi202b-201	0	ensembl	CUG	-84	uORF extending into CDS	70	240	57.9397	51.9602	12.2654	76.5744	40.5274	0	0.507303	0	0	0	225	193.449	415.17	1797
Ifi202b	ENSMUST00000000266	Ifi202b-201	N.D.	ensembl	CUG	-8	uORF extending into CDS	191	235	52.4539	46.3798	5.72685	74.7092	15.9715	0	0	0	0	1.06066	225	193.449	415.17	1797
Spta1	ENSMUST00000027817	Spta1-001	N.D.	ensembl	CUG	-3	uORF extending into CDS	156	308	9.38421	2.09987	0.721493	3.3114	5.93886	1.49593	0	0	0	0	166	184.326	328.568	8407
Exo1	ENSMUST00000039725	Exo1-201	N.D.	ensembl	AUG	180	uORF	35	82	5.66669	19.9808	5.00536	2.06793	6.40095	3.58131	2.57184	2.57032	2.06793	0.353553	162	1121.32	2245.61	5507
Exo1	ENSMUST00000039725	Exo1-201	N.D.	ensembl	CUG	-133	uORF	39	149	97.7874	209.247	26.4247	53.0027	61.8846	0.589448	0.857281	0	0	0.353553	162	1121.32	2245.61	5507
Exo1	ENSMUST00000039725	Exo1-201	N.D.	ensembl	CUG	79	uORF	69	149	95.702	191.838	23.9897	53.0027	59.0534	0	0	0	0	0	162	1121.32	2245.61	5507
Exo1	ENSMUST00000039725	Exo1-201	N.D.	ensembl	CUG	51	uORF	99	149	95.2488	190.788	23.2682	52.381	39.0208	0	0	0.315653	0	5.3033	162	1121.32	2245.61	5507
Exo1	ENSMUST00000039725	Exo1-201	5	ensembl	AUG	69	uORF extending into CDS	104	202	149.964	211.591	24.8915	84.4678	76.0077	51.7306	24.5465	5.63667	16.9692	13.0815	162	1121.32	2245.61	5507
Exo1	ENSMUST00000039725	Exo1-201	5	ensembl	AUG	66	uORF extending into CDS	119	202	83.1381	182.601	13.6182	62.1124	53.4498	25.2946	4.44373	6.35816	22.9906	3.53553	162	1121.32	2245.61	5507
Exo1	ENSMUST00000039725	Exo1-201	N.D.	ensembl	CUG	-34	uORF	123	149	12.4207	158.719	6.85419	10.5559	5.5386	3.12807	8.60814	3.382	4.76437	0	162	1121.32	2245.61	5507
Sdccag8	ENSMUST00000056773	Sdccag8-005	N.D.	ensembl	CUG	37	uORF	118	309	5.66669	10.7947	7.57568	4.55487	20.9862	0	0	0	0	0	330	55.0841	115.976	1552
Sdccag8	ENSMUST00000056773	Sdccag8-005	N.D.	ensembl	CUG	148	uORF	133	309	5.66669	10.7947	7.57568	4.55487	20.9862	0	0	0	0	0	330	55.0841	115.976	1552
Sdccag8	ENSMUST00000056773	Sdccag8-005	N.D.	ensembl	CUG	110	uORF	274	309	5.66669	10.7947	7.57568	3.5209	8.09312	1.35972	5.84364	3.87803	0.621733	0	330	55.0841	115.976	1552
Sdccag8	ENSMUST00000056773	Sdccag8-005	N.D.	ensembl	CUG	19	uORF extending into CDS	322	423	10.5185	9.78007	0.315653	10.1369	17.387	0.589448	0.349979	0	0	0.707107	330	55.0841	115.976	1552
Akt3	ENSMUST00000019843	Akt3-002	N.D.	ensembl	CUG	134	uORF	32	85	9.248	28.8682	0.40584	9.9342	76.0728	4.94104	5.49367	0	6.00107	3.88909	85	91.7144	546.897	1512
Adss	ENSMUST00000016105	Adss-001	N.D.	ensembl	CUG	15	uORF extending into CDS	12	308	398.021	383.837	134.378	370.789	460.185	0	0	0	0	1.06066	118	2492.54	4735.71	2772
Adss	ENSMUST00000016105	Adss-001	2	ensembl	AUG	111	uORF extending into CDS	32	205	371.05	382.315	125.675	333.12	232.527	5.4389	5.21435	3.51728	21.5309	6.71751	118	2492.54	4735.71	2772
Adss	ENSMUST00000016105	Adss-001	N.D.	ensembl	CUG	-92	uORF extending into CDS	38	205	365.157	377.101	121.752	309.521	226.25	0.906483	0	0	3.3114	10.6066	118	2492.54	4735.71	2772
Adss	ENSMUST00000016105	Adss-001	N.D.	ensembl	CUG	50	uORF extending into CDS	77	205	347.885	340.167	115.98	301.655	129.067	6.84559	2.88649	15.467	6.00107	16.2635	118	2492.54	4735.71	2772
Adss	ENSMUST00000016105	Adss-001	0	ensembl	CUG	-81	uORF extending into CDS	101	205	330.84	314.362	95.0568	285.301	86.9384	8.2969	2.37919	3.20163	3.10866	3.53553	118	2492.54	4735.71	2772
Cox20	ENSMUST00000027781	Cox20-001	N.D.	ensembl	CUG	97	uORF extending into CDS	10	108	6.11993	9.3081	3.78784	6.6228	3.508	0	0	0	0	0.353553	41	36.4026	23.015	472
Cox20	ENSMUST00000027781	Cox20-001	N.D.	ensembl	AUG	108	uORF extending into CDS	22	108	6.11993	9.3081	3.78784	6.6228	2.43087	0	0.349979	0	0	0	41	36.4026	23.015	472
Hnrnpu	ENSMUST00000037748	Hnrnpu-001	N.D.	ensembl	CUG	48	uORF	6	71	16.5468	298.937	165.538	11.5831	143.463	0	0	0	0	0	227	39047.8	25604.5	3879
Hnrnpu	ENSMUST00000037748	Hnrnpu-001	0	ensembl	CUG	50	uORF extending into CDS	112	243	1787.19	2116.47	243.684	2476.66	878.18	29.9656	35.9705	7.07965	28.1469	17.3241	227	39047.8	25604.5	3879
Smyd3	ENSMUST00000111134	Smyd3-004	N.D.	ensembl	CUG	159	uORF	48	68	5.8029	18.3529	4.59952	15.9353	5.13834	2.08538	15.781	3.56237	14.2796	0.707107	91	172.586	146.392	1230
Smyd3	ENSMUST00000111134	Smyd3-004	N.D.	ensembl	CUG	-22	uORF extending into CDS	68	100	17.5449	25.6478	12.8065	19.4562	16.3099	0	0	1.75864	0	1.41421	91	172.586	146.392	1230
Smyd3	ENSMUST00000111134	Smyd3-004	N.D.	ensembl	CUG	-19	uORF extending into CDS	81	236	55.9859	59.3097	10.642	45.1229	68.1033	0.453241	1.87189	0.315653	0	2.47487	91	172.586	146.392	1230
Tfb2m	ENSMUST00000027769	Tfb2m-001	N.D.	ensembl	AUG	40	uORF	21	68	19.5387	9.78007	27.6422	10.1369	4.12303	1.49593	1.55724	0.40584	3.1019	1.41421	137	28.5612	15.3103	2450
Cnst	ENSMUST00000040706	Cnst-001	N.D.	ensembl	AUG	9	uORF extending into CDS	50	304	11.4696	8.03018	3.78784	8.90023	33.9735	0.453241	0	0	0.621733	0	300	150.781	908.064	4710
Cnst	ENSMUST00000040706	Cnst-001	N.D.	ensembl	CUG	26	uORF extending into CDS	194	304	9.248	4.09375	1.93901	3.93313	33.6351	0	0	0	0	0	300	150.781	908.064	4710
Sccpdh	ENSMUST00000040538	Sccpdh-001	N.D.	ensembl	CUG	-173	uORF extending into CDS	62	355	65.0977	105.272	23.5387	54.2394	116.415	0	0	0	0	0	147	306.227	1192.82	1949
Sccpdh	ENSMUST00000040538	Sccpdh-001	N.D.	ensembl	CUG	-24	uORF extending into CDS	74	355	65.0977	104.415	23.1329	54.2394	116.415	0	1.36458	0.40584	0.621733	0	147	306.227	1192.82	1949
Sccpdh	ENSMUST00000040538	Sccpdh-001	N.D.	ensembl	CUG	66	uORF extending into CDS	124	213	56.3029	100.164	20.1567	44.3052	44.5301	0	0	0	0	0.353553	147	306.227	1192.82	1949
Sccpdh	ENSMUST00000040538	Sccpdh-001	N.D.	ensembl	CUG	-9	uORF extending into CDS	134	355	63.9188	103.208	22.3212	52.9959	111.83	0.589448	1.20726	1.12733	0	2.12132	147	306.227	1192.82	1949
Ahctf1	ENSMUST00000027768	Ahctf1-001	N.D.	ensembl	CUG	107	uORF	16	99	29.4677	73.4275	34.5415	36.4322	29.3266	3.62593	9.11544	12.7614	14.2796	1.41421	336	4331.66	12950.5	8507
Ahctf1	ENSMUST00000027768	Ahctf1-001	N.D.	ensembl	CUG	-47	uORF	29	184	47.0572	91.3438	32.377	48.8533	46.6518	0	0	0	0	0.707107	336	4331.66	12950.5	8507
Ahctf1	ENSMUST00000027768	Ahctf1-001	1	ensembl	AUG	-69	uORF	65	184	46.604	89.1219	27.3717	48.8533	39.9124	0.589448	5.26568	0.315653	1.24347	5.65685	336	4331.66	12950.5	8507
Ahctf1	ENSMUST00000027768	Ahctf1-001	N.D.	ensembl	CUG	40	uORF	184	204	15.9128	31.5267	2.57032	27.1062	4.43218	9.33959	27.783	0.721493	12.8334	1.41421	336	4331.66	12950.5	8507
Ahctf1	ENSMUST00000027768	Ahctf1-001	N.D.	ensembl	AUG	-38	uORF	263	268	12.2375	2.37919	0	32.6747	1.81583	13.5972	3.23647	0	32.6747	1.41421	336	4331.66	12950.5	8507
Cdc42bpa	ENSMUST00000111117	Cdc42bpa-001	N.D.	ensembl	AUG	-43	uORF	294	329	8.47773	0	0.40584	4.55487	15.4183	0	0	0	0	0.707107	526	219.15	2926.72	9162
Cdc42bpa	ENSMUST00000111117	Cdc42bpa-001	N.D.	ensembl	AUG	-86	uORF	319	354	8.93097	0	0.40584	4.55487	14.9887	2.08538	0	0	0	3.53553	526	219.15	2926.72	9162
Cdc42bpa	ENSMUST00000111117	Cdc42bpa-001	N.D.	ensembl	AUG	-57	uORF	325	354	6.84559	0	0.40584	4.55487	12.1576	6.39235	0	0.40584	4.55487	0.707107	526	219.15	2926.72	9162
Adck3	ENSMUST00000027766	Adck3-001	N.D.	ensembl	CUG	112	uORF extending into CDS	139	342	7.118	14.0665	0.721493	5.1766	14.4941	0	0	0	0	0	158	171.677	186.34	4027
Adck3	ENSMUST00000027766	Adck3-001	N.D.	ensembl	CUG	153	uORF extending into CDS	151	342	7.118	14.0665	0.721493	5.1766	14.4941	0	0	0	0	1.41421	158	171.677	186.34	4027
Psen2	ENSMUST00000111106	Psen2-005	N.D.	ensembl	CUG	-164	uORF extending into CDS	23	124	5.8029	1.71456	0.315653	0	6.46278	0	0	0	0	0	105	130.874	367.957	2021
Psen2	ENSMUST00000111106	Psen2-005	N.D.	ensembl	CUG	-37	uORF extending into CDS	92	124	5.8029	1.71456	0.315653	0	5.72409	0	0	0	0	0	105	130.874	367.957	2021
Itpkb	ENSMUST00000070181	Itpkb-001	N.D.	ensembl	CUG	11	uORF	116	205	6.07531	9.74474	3.56237	2.89917	9.29391	0	1.71456	0.81168	1.24347	1.41421	495	120.769	1569.09	6236
Itpkb	ENSMUST00000070181	Itpkb-001	N.D.	ensembl	CUG	-43	uORF	230	361	9.42883	14.4518	4.82499	22.7676	11.3863	3.4451	2.57184	3.69765	6.6228	0.353553	495	120.769	1569.09	6236
Itpkb	ENSMUST00000070181	Itpkb-001	N.D.	ensembl	CUG	0	uORF	263	361	6.43697	11.8799	1.53317	15.523	5.32382	0.453241	0.349979	0	0.621733	0	495	120.769	1569.09	6236
Itpkb	ENSMUST00000070181	Itpkb-001	1	ensembl	AUG	-16	uORF extending into CDS	310	528	27.0653	4.67172	0.631307	13.8741	33.9735	1.04269	0	0.315653	2.68967	0	495	120.769	1569.09	6236
Itpkb	ENSMUST00000070181	Itpkb-001	N.D.	ensembl	AUG	106	uORF	368	415	11.6058	0.507303	0	6.42007	1.41556	10.4269	0.507303	0	4.14263	1.06066	495	120.769	1569.09	6236
Itpkb	ENSMUST00000070181	Itpkb-001	N.D.	ensembl	CUG	186	uORF extending into CDS	488	520	6.25614	0.349979	0	1.8652	15.5094	0	0	0	0	1.41421	495	120.769	1569.09	6236
Parp1	ENSMUST00000027777	Parp1-201	N.D.	ensembl	CUG	92	uORF extending into CDS	55	279	624.691	693.049	98.9799	671.383	858.994	0	0	0	0	20.5061	80	11195.3	11007.4	3847
Parp1	ENSMUST00000027777	Parp1-201	N.D.	ensembl	CUG	-19	uORF extending into CDS	61	279	624.691	693.049	98.9799	671.383	833.052	0	0.349979	0	0	36.7696	80	11195.3	11007.4	3847
[truncated: 31,952 more rows]

## Sheet: AUG PatA uORFs selection
					upstream ORF info					upstream ORF reads					start codon (+/- 1 nt) of upstream ORF					Main CDS			ORFscore
Gene	Transcript	Transcript Name	Visual Inspection Score (0 - 10)	Database	Start Codon	Kozak.score	ORF type	ORF start	ORF end	Ctrl footprints	Harr footprints	PatA footprints	Puro footprints	Ctrl whole transcriptome	Ctrl footprints	Harr footprints	PatA footprints	Puro footprints	Ctrl whole transcriptome	Main CDS start	Main CDS Ctrl Footprints	Transcript length	log2 ( ORF score)
Sulf1	ENSMUST00000177608	Sulf1-202	3	ensembl	AUG	163	uORF	307	393	173.723	45.5386	1.98411	48.2383	132.904	13.5996	11.0387	0.40584	9.31247	0	483	2068.98	4625	4.54
Mrpl30	ENSMUST00000027256	Mrpl30-001	10	ensembl	AUG	-43	uORF	135	173	61.3426	131.199	9.60488	46.7786	31.7575	36.7712	86.3767	6.85419	32.08	12.0208	216	81.7807	970	4.99
Tex30	ENSMUST00000147571	Tex30-004	10	ensembl	AUG	47	uORF	548	568	23.3924	26.6784	2.57032	29.6066	8.03129	15.3233	12.3679	1.21752	18.0167	4.59619	603	398.848	1361	2.175
Asnsd1	ENSMUST00000027264	Asnsd1-001	6	ensembl	AUG	69	uORF	134	430	62.5144	47.7991	6.49344	41.6088	226.093	11.0163	14.6798	0.315653	10.1369	0.707107	446	208.446	2443	5.57
Ppil3	ENSMUST00000117069	Ppil3-004	9	ensembl	AUG	-32	uORF	130	141	122.22	92.4804	3.92312	50.5225	10.3092	112.383	69.9984	2.29976	41.825	7.07107	668	262.26	1364	3.575
Trak2	ENSMUST00000027186	Trak2-001	6	ensembl	AUG	123	uORF extending into CDS	293	433	34.7258	12.5092	0.40584	19.4629	129.243	16.6384	3.2718	0	6.4133	2.47487	393	235.467	6190	3.285
Als2	ENSMUST00000027178	Als2-001	5	ensembl	AUG	-42	uORF extending into CDS	99	305	136.588	36.7251	11.7694	72.8643	103.489	14.3699	7.50688	0.631307	8.6975	3.18198	136	708.118	6343	1.855
Nrp2	ENSMUST00000027112	Nrp2-005	3	ensembl	AUG	5	uORF	104	187	271.405	64.1194	8.20699	129.564	141.306	27.791	6.5436	0	15.7393	0	504	1620.7	4217	4.485
Nrp2	ENSMUST00000027112	Nrp2-005	9	ensembl	AUG	42	uORF	182	187	163.646	20.6261	5.09555	87.7454	28.9882	225.118	30.7561	7.07965	102.234	23.3345	504	1620.7	4217	1.95
Nrp2	ENSMUST00000027112	Nrp2-005	7	ensembl	AUG	62	uORF	201	209	110.344	7.87285	7.75605	35.1887	57.0228	80.5595	5.80831	6.0876	22.3553	23.3345	504	1620.7	4217	2.845
Zdbf2	ENSMUST00000114132	Zdbf2-001	8	ensembl	AUG	-79	uORF	308	346	23.3032	19.1042	1.66845	26.7142	11.6629	13.3741	11.652	0.94696	22.1594	1.06066	517	3090.73	12630	3.335
Zdbf2	ENSMUST00000114132	Zdbf2-001	10	ensembl	AUG	214	uORF extending into CDS	396	569	117.685	84.7068	1.26261	116.541	86.0696	91.3904	45.3266	0.631307	99.9773	3.53553	517	3090.73	12630	3.61
Fastkd2	ENSMUST00000027103	Fastkd2-001	9	ensembl	AUG	206	uORF	39	104	75.0666	80.7224	20.8331	64.5858	4.92356	44.1969	66.534	10.8675	43.6699	2.12132	166	616.082	4487	5.095
Klf7	ENSMUST00000114086	Klf7-001	8	ensembl	AUG	22	uORF extending into CDS	388	504	75.5739	58.6258	13.7535	78.6694	64.592	39.3075	29.8988	3.20163	49.2723	3.18198	491	161.751	7665	4.3
Rqcd1	ENSMUST00000087215	Rqcd1-001	8	ensembl	AUG	29	uORF	98	121	86.4047	125.282	8.38736	85.7112	17.8784	48.7786	52.5381	4.55443	51.5497	14.1421	381	1121.97	3271	5.7
Ttll4	ENSMUST00000042125	Ttll4-001	8	ensembl	AUG	211	uORF	329	391	74.5735	79.4638	1.75864	103.093	31.572	64.1935	63.5255	0	61.4907	12.3744	407	851.45	8122	5.595
Utp14b	ENSMUST00000151622	Utp14b-002	9	ensembl	AUG	23	uORF	461	484	88.7179	17.7396	4.10349	96.4767	36.7754	66.7768	12.2813	2.48013	59.835	8.13173	488	978.792	3686	4.95
Hdlbp	ENSMUST00000170883	Hdlbp-202	10	ensembl	AUG	291	uORF	21	59	169.728	378.408	38.5548	229.568	215.96	90.0776	290.368	22.727	169.104	21.9203	199	7724.81	6239	6.61
Ppip5k2	ENSMUST00000112845	Ppip5k2-002	5	ensembl	AUG	53	uORF	508	558	36.3579	77.5726	4.68971	26.498	6.95416	20.4475	7.29489	1.21752	12.0021	2.82843	841	713.294	6240	4.265
Ppip5k2	ENSMUST00000112845	Ppip5k2-002	6	ensembl	AUG	-16	uORF	706	771	42.2947	13.4019	0.315653	28.1604	59.6392	8.20531	11.53	0	2.68967	16.617	841	713.294	6240	3.105
Gli2	ENSMUST00000062483	Gli2-001	10	ensembl	AUG	30	uORF	247	294	46.0169	30.6535	5.59157	38.3177	14.3086	22.9885	16.0444	0.631307	20.7132	0	350	913.523	6638	2.035
Gli2	ENSMUST00000062483	Gli2-001	3	ensembl	AUG	99	uORF extending into CDS	291	470	55.124	17.075	4.32896	45.1229	72.2849	8.24993	0.857281	1.3528	1.6557	0	350	913.523	6638	3.2
Tmem177	ENSMUST00000037906	Tmem177-001	10	ensembl	AUG	31	uORF	98	115	50.9532	60.7223	10.3715	54.6584	7.63103	40.7988	39.3609	6.67381	46.5826	3.88909	284	160.346	3342	4.95
Actr3	ENSMUST00000178474	Actr3-202	5	ensembl	AUG	30	uORF extending into CDS	321	509	35.6746	73.9702	10.3715	51.3402	7.60174	34.3148	73.1129	8.43246	47.8193	0	400	545.684	2747	1.75
Eif2d	ENSMUST00000068791	Eif2d-005	7	ensembl	AUG	373	uORF	84	134	126.886	321.516	25.0719	142.458	73.1798	100.321	69.8058	11.3635	79.7237	6.71751	190	948.242	3313	3.13
Ppp1r15b	ENSMUST00000052529	Ppp1r15b-001	4	ensembl	AUG	164	uORF	375	527	72.6243	40.7129	6.71891	83.4406	113.216	8.34152	4.09375	0.631307	8.07577	0	605	1317.7	5595	4.18
Zc3h11a	ENSMUST00000027736	Zc3h11a-201	5	ensembl	AUG	-71	uORF	177	200	35.6769	29.3209	4.82499	27.5387	0.738697	33.4107	32.75	5.68176	27.3292	1.41421	345	582.396	4396	3.375
Zbed6	ENSMUST00000179598	Zbed6-201	10	ensembl	AUG	150	uORF	837	845	232.689	60.8123	8.1168	325.93	13.5406	246.608	60.1477	7.71096	302.723	13.0815	1722	397.356	10157	4.12
Zbed6	ENSMUST00000179598	Zbed6-201	0	ensembl	AUG	-44	uORF	1211	1243	22.9392	0.699957	1.21752	8.907	73.3002	11.1526	0	0.81168	3.5209	33.234	1722	397.356	10157	2.15
Adipor1	ENSMUST00000112237	Adipor1-002	5	ensembl	AUG	-35	uORF	513	530	24.7968	10.252	0.631307	16.9828	0	22.0773	2.22186	0	11.3872	0	629	623.411	3447	3.045
Ivns1abp	ENSMUST00000111887	Ivns1abp-203	7	ensembl	AUG	78	uORF	226	297	89.0819	110.48	0.315653	102.234	95.5197	65.8726	96.5195	0.315653	91.6785	1.41421	505	430.405	2794	5.725
Ivns1abp	ENSMUST00000111887	Ivns1abp-203	2	ensembl	AUG	44	uORF	291	401	44.8357	6.63026	3.56237	39.7503	605.055	11.2418	1.52191	0	3.93313	10.6066	505	430.405	2794	3.69
Dars2	ENSMUST00000035430	Dars2-001	9	ensembl	AUG	187	uORF	105	128	123.04	97.2067	28.0481	114.683	43.0201	95.6597	59.0304	17.7668	71.4046	8.83883	543	1173.42	3620	4.04
Dars2	ENSMUST00000035430	Dars2-001	8	ensembl	AUG	-43	uORF	165	293	187.682	29.2696	38.6901	71.2425	53.0202	101.822	10.252	17.9922	19.0642	5.3033	543	1173.42	3620	5.01
Dars2	ENSMUST00000035430	Dars2-001	1	ensembl	AUG	43	uORF	421	438	23.2139	7.87285	0.315653	5.58883	2.09243	14.7362	1.71456	0.315653	2.89917	0	543	1173.42	3620	1.95
Mettl13	ENSMUST00000028017	Mettl13-001	7	ensembl	AUG	-22	uORF	191	247	40.6203	31.9474	4.01331	42.4468	29.8798	46.5171	28.027	1.26261	28.7754	1.76777	296	519.436	4542	3.25
Prrc2c	ENSMUST00000182149	Prrc2c-001	3	ensembl	AUG	29	uORF extending into CDS	210	293	1153.96	373.437	7.98152	415.25	631.657	31.4169	16.725	1.44299	35.1887	55.5079	226	11979.6	11260	6.46
Blzf1	ENSMUST00000027866	Blzf1-002	7	ensembl	AUG	72	uORF	90	116	23.6179	29.2696	4.77989	27.1062	7.35443	17.8619	19.7528	1.57827	16.3475	1.06066	290	605.615	3949	3.655
Gpa33	ENSMUST00000060833	Gpa33-001	7	ensembl	AUG	165	uORF	57	101	21.0792	60.167	4.32896	19.0507	6.61573	8.83938	8.57281	1.84883	8.07577	1.06066	325	1212.21	2516	3.775
Aldh9a1	ENSMUST00000028004	Aldh9a1-201	2	ensembl	AUG	150	uORF	134	202	21.0792	35.9705	5.90723	28.5659	24.3412	9.38421	11.9313	1.12733	16.3475	5.65685	246	2093.41	2834	2.15
Nuf2	ENSMUST00000111368	Nuf2-202	9	ensembl	AUG	142	uORF	71	124	54.3068	26.6624	9.55979	41.3993	23.6643	24.2073	4.05842	2.48013	24.2138	0.707107	159	671.264	2406	3.865
Igsf9	ENSMUST00000111235	Igsf9-004	7	ensembl	AUG	-136	uORF	230	292	39.9862	28.3769	3.92312	16.78	20.4948	27.8826	22.5333	1.75864	9.94773	4.59619	326	501.332	4206	2.18
Exo1	ENSMUST00000039725	Exo1-201	5	ensembl	AUG	69	uORF extending into CDS	104	202	149.964	211.591	24.8915	84.4678	76.0077	51.7306	24.5465	5.63667	16.9692	13.0815	162	1121.32	5507	2.36
Tgfb2	ENSMUST00000045288	Tgfb2-201	8	ensembl	AUG	74	uORF	121	141	272.126	99.8139	11.7694	112.588	57.2669	285.091	101.528	9.28923	112.588	16.2635	1219	693.703	4726	3.535
Cited2	ENSMUST00000038107	Cited2-201	6	ensembl	AUG	45	uORF	159	167	95.1924	135.495	26.56	254.937	77.2378	89.979	127.028	19.6156	199.225	54.8008	241	2217.05	1969	2.94
Qrsl1	ENSMUST00000020012	Qrsl1-001	10	ensembl	AUG	226	uORF	23	37	21.1262	23.9525	4.01331	22.5716	2.7693	15.1871	23.2526	2.16448	14.2863	1.06066	109	322.593	1982	4.125
Asf1a	ENSMUST00000020004	Asf1a-201	8	ensembl	AUG	156	uORF	20	40	79.0143	78.7479	12.7614	76.7907	31.9104	41.252	38.5103	7.89133	72.2291	11.3137	230	634.899	2181	2.855
Jmjd1c	ENSMUST00000173689	Jmjd1c-001	8	ensembl	AUG	170	uORF	353	406	24.9776	12.0019	2.16448	50.509	27.8167	22.3028	9.9374	0.94696	43.2645	13.0815	776	3288.16	8610	3.275
Apba3	ENSMUST00000057798	Apba3-201	3	ensembl	AUG	314	uORF	184	246	38.2625	48.3737	5.54648	25.8898	83.6713	12.7847	4.28641	0	4.9671	7.77817	265	138.812	2107	4.035
Gas2l3	ENSMUST00000099374	Gas2l3-201	8	ensembl	AUG	-7	uORF	148	180	39.0328	26.5404	4.28387	36.6349	37.4197	26.7929	18.1249	3.24672	19.0439	2.82843	317	229.401	6749	2.52
Nudt4	ENSMUST00000020217	Nudt4-201	10	ensembl	AUG	255	uORF	162	221	90.4393	29.3402	10.9577	111.777	17.2341	10.1991	9.55209	1.12733	35.8037	0.707107	411	540.83	3232	6.035
Atp2b1	ENSMUST00000020107	Atp2b1-201	8	ensembl	AUG	109	uORF	258	299	32.8212	4.63638	1.44299	20.4969	176.604	26.8821	3.46446	0	15.7325	18.0312	444	1372.72	7131	2.65
Dusp6	ENSMUST00000020118	Dusp6-201	5	ensembl	AUG	-1	uORF	404	427	109.208	48.0977	3.11144	169.74	36.2189	95.0633	19.5248	1.66845	140.349	4.94975	462	1302.24	2797	2.61
Glipr1	ENSMUST00000162508	Glipr1-001	3	ensembl	AUG	234	uORF	182	217	49.4104	22.4466	10.9126	15.523	15.1709	8.52235	7.52288	4.32896	0	0.707107	343	72.2603	1184	3.665
Rab3ip	ENSMUST00000020375	Rab3ip-201	2	ensembl	AUG	-44	uORF extending into CDS	135	185	39.2582	78.1152	1.44299	30.0256	58.1911	13.3741	31.9634	0.81168	11.5967	2.12132	152	340.001	2691	4.36
Rab3ip	ENSMUST00000020375	Rab3ip-201	10	ensembl	AUG	108	uORF extending into CDS	138	185	37.4899	75.5434	1.03715	27.5387	56.4371	16.7277	43.6153	0.40584	13.8741	4.94975	152	340.001	2691	4.365
Rnf41	ENSMUST00000096386	Rnf41-201	4	ensembl	AUG	151	uORF	249	287	106.265	69.0191	4.59952	76.3988	24.927	70.6328	33.9059	2.75069	48.0288	4.24264	417	214.383	4375	5.32
Rhbdd3	ENSMUST00000036320	Rhbdd3-002	1	ensembl	AUG	-18	uORF	298	399	67.3639	25.9271	1.66845	54.4557	161.768	15.5488	6.43761	0	6.00107	13.0815	549	112.653	1791	4.07
Rhbdd3	ENSMUST00000036320	Rhbdd3-002	7	ensembl	AUG	71	uORF	301	399	64.6444	25.9271	1.66845	53.4217	151.091	17.1363	9.8314	0	8.69074	14.4957	549	112.653	1791	4.09
Cobl	ENSMUST00000046755	Cobl-001	7	ensembl	AUG	132	uORF	152	175	21.2155	79.2905	6.04251	21.7336	2.43087	20.4452	21.9393	3.29181	17.3882	0.707107	236	1544.81	5616	2.22
Spred2	ENSMUST00000093299	Spred2-001	10	ensembl	AUG	28	uORF	464	475	79.4699	9.3081	3.83293	57.544	16.772	83.6876	9.46542	2.79579	51.7457	8.83883	557	275.634	4450	2.77
Papolg	ENSMUST00000102863	Papolg-002	9	ensembl	AUG	-60	uORF	66	77	104.678	202.585	32.9632	67.9378	7.47809	80.5149	128.644	20.2469	33.9791	9.54594	199	239.863	2172	5.265
Smek2	ENSMUST00000102856	Smek2-001	6	ensembl	AUG	175	uORF	286	354	34.9536	10.7947	1.03715	15.942	67.856	16.3214	1.01461	0	3.5209	12.0208	417	540.468	2411	4.42
Sptbn1	ENSMUST00000102838	Sptbn1-002	9	ensembl	AUG	59	uORF	288	299	62.0236	58.6098	8.07171	70.5937	16.8631	42.6634	37.9644	4.23877	33.1208	14.4957	426	1897.78	9108	5.41
Snrnp25	ENSMUST00000039601	Snrnp25-001	10	ensembl	AUG	50	uORF extending into CDS	149	256	344.306	272.557	26.8756	168.294	94.1594	217.328	140.173	8.43246	99.3488	12.0208	208	166.152	822	7.155
Snrnp25	ENSMUST00000039601	Snrnp25-001	10	ensembl	AUG	30	uORF extending into CDS	152	256	257.493	213.877	22.4114	127.104	86.5284	188.858	139.891	6.44835	93.5572	10.6066	208	166.152	822	6.55
Cnot6	ENSMUST00000145353	Cnot6-001	2	ensembl	AUG	3	uORF extending into CDS	287	478	72.3519	82.1063	4.77989	83.4203	127.987	8.34152	4.63638	0.315653	26.0722	1.76777	373	256.135	5737	3.685
Rmnd5b	ENSMUST00000001081	Rmnd5b-001	8	ensembl	AUG	83	uORF	75	167	33.1383	21.554	6.26797	22.7676	9.23208	20.8984	7.90819	0.315653	11.1777	1.06066	355	386.206	1947	3.85
Sh3bp5l	ENSMUST00000073128	Sh3bp5l-001	4	ensembl	AUG	43	uORF	137	310	121.086	101.737	18.6236	98.7744	284.522	15.9128	12.5092	4.59952	18.6317	11.3137	471	193.713	2978	4.955
Zkscan17	ENSMUST00000013262	Zkscan17-001	8	ensembl	AUG	-88	uORF extending into CDS	511	804	159.487	313.707	32.7829	171.828	445.685	43.5229	139.785	18.4432	29.8026	6.01041	761	776.109	4065	4.995
Alkbh5	ENSMUST00000044250	Alkbh5-001	6	ensembl	AUG	178	uORF	262	276	23.8903	16.725	0.315653	36.6349	17.0486	18.496	2.57184	0.315653	37.0471	4.24264	446	782.499	5731	4.065
Alkbh5	ENSMUST00000044250	Alkbh5-001	6	ensembl	AUG	197	uORF	400	423	31.0529	63.8788	3.33691	38.9191	6.00069	30.8721	1.71456	1.84883	29.1944	3.18198	446	782.499	5731	2.33
Top3a	ENSMUST00000120417	Top3a-006	8	ensembl	AUG	290	uORF	119	157	24.8883	26.0331	4.91517	35.6077	11.0479	12.8293	22.0967	1.44299	23.3961	2.82843	239	479.402	2319	4.07
Smcr8	ENSMUST00000102667	Smcr8-001	9	ensembl	AUG	-31	uORF	147	203	53.9921	70.769	8.88339	69.7354	41.4191	24.3435	16.4103	3.42709	30.404	9.19239	504	574.926	3544	4.2
Smcr8	ENSMUST00000102667	Smcr8-001	8	ensembl	AUG	126	uORF	251	292	24.4351	36.3205	1.84883	43.8862	72.2231	10.6077	8.73014	0.81168	13.8673	16.2635	504	574.926	3544	3.715
Cntrob	ENSMUST00000092973	Cntrob-001	9	ensembl	AUG	275	uORF	454	474	48.3724	8.22283	1.57827	10.3532	17.3252	44.3824	4.47906	1.57827	7.24453	4.59619	814	407.192	3862	3.4
Kdm6b	ENSMUST00000094077	Kdm6b-001	9	ensembl	AUG	-49	uORF	171	218	82.2809	48.621	13.3025	96.0509	163.031	65.8703	31.8961	7.71096	67.0728	21.2132	411	741.352	6655	3.87
Senp3	ENSMUST00000005336	Senp3-001	10	ensembl	AUG	78	uORF	118	132	470.248	531.446	12.4458	475.247	47.6378	423.691	190.136	10.6871	408.782	20.8597	196	1370.98	2314	4.965
Eif5a	ENSMUST00000043419	Eif5a-002	0	ensembl	AUG	141	uORF	262	300	23.5732	18.3882	1.12733	11.1777	30.5567	13.555	9.9374	0.40584	6.21057	10.9602	340	3351.84	1438	3.18
Dlg4	ENSMUST00000108588	Dlg4-001	10	ensembl	AUG	49	uORF	147	200	26.9737	8.85213	0.315653	24.2205	7.41626	17.5895	8.1875	0.315653	20.6996	2.82843	455	94.7932	3458	3.23
Cxcl16	ENSMUST00000019064	Cxcl16-001	10	ensembl	AUG	15	uORF	110	127	102.404	85.6768	9.10886	58.7807	6.61573	95.3779	83.7696	9.01867	52.9824	0	538	74.7989	2700	3.525
Rnf167	ENSMUST00000037534	Rnf167-001	9	ensembl	AUG	210	uORF	130	180	55.7604	26.855	7.84624	28.5794	30.8658	46.4232	17.7749	3.92312	11.1844	3.88909	583	442.359	1834	4.99
Mis12	ENSMUST00000048807	Mis12-001	9	ensembl	AUG	-34	uORF	464	511	74.1672	24.3185	4.68971	56.9426	53.5116	11.1972	6.15829	0.81168	16.7733	6.01041	775	425.774	3004	2.78
Smyd4	ENSMUST00000044530	Smyd4-001	8	ensembl	AUG	219	uORF	178	213	47.8275	55.4406	14.2495	40.7708	21.0187	33.9109	46.5178	4.7348	28.3496	1.76777	332	444.226	3518	4.405
Phf12	ENSMUST00000049167	Phf12-001	8	ensembl	AUG	186	uORF	160	213	27.427	39.6629	0.81168	70.614	11.2009	15.5041	11.53	0	39.3516	0.707107	511	758.205	4411	3.775
Supt6	ENSMUST00000002121	Supt6-001	6	ensembl	AUG	62	uORF	238	273	50.4108	26.611	2.25467	58.1658	8.27861	15.3233	5.26568	2.25467	13.0429	1.06066	471	5940.87	6489	4.295
Ift20	ENSMUST00000128788	Ift20-001	9	ensembl	AUG	268	uORF	246	290	178.072	89.1572	6.58363	96.2672	57.7583	164.564	68.2678	5.77195	89.4349	21.2132	448	204.36	1142	3.695
Ift20	ENSMUST00000128788	Ift20-001	7	ensembl	AUG	142	uORF	326	421	76.2526	9.39476	1.3528	30.6406	185.53	30.8721	2.37919	0	3.93313	4.94975	448	204.36	1142	4.8
Rad51d	ENSMUST00000092844	Rad51d-003	7	ensembl	AUG	8	uORF	97	162	71.0837	74.3748	12.4458	61.9029	17.54	34.1363	45.6992	5.4112	23.8083	0.353553	171	208.176	1229	5.18
Ints2	ENSMUST00000018212	Ints2-001	7	ensembl	AUG	-22	uORF	28	48	39.169	31.1928	5.72685	25.464	12.5253	28.4697	22.8833	3.29181	17.8005	1.06066	359	2285.19	5907	4.065
Tubd1	ENSMUST00000069503	Tubd1-003	10	ensembl	AUG	151	uORF	171	197	40.6626	46.0685	5.54648	37.8784	9.97078	20.943	28.9036	2.34485	22.9771	3.18198	289	193.306	1872	4.335
Trim37	ENSMUST00000041282	Trim37-001	7	ensembl	AUG	166	uORF	224	298	28.2888	32.84	1.53317	65.194	27.6963	24.3905	19.4028	0	49.8737	1.06066	398	796.202	5633	1.775
Phb	ENSMUST00000125172	Phb-001	7	ensembl	AUG	-22	uORF	63	77	20.1728	35.3412	4.64461	24.8423	0	20.1728	35.3412	4.64461	24.8423	0	114	47.3743	1800	5.5
Snx11	ENSMUST00000021246	Snx11-002	8	ensembl	AUG	65	uORF	123	170	39.2559	20.6261	5.81704	43.4807	5.38565	41.6137	20.7834	5.59157	43.6902	3.88909	245	138.859	2552	2.385
Kpnb1	ENSMUST00000001479	Kpnb1-001	8	ensembl	AUG	-75	uORF	159	170	141.395	122.293	1.66845	102.052	0.738697	46.5594	31.4754	0.631307	42.8522	0.707107	297	28431	5895	6.835
E130012A19Rik	ENSMUST00000052281	E130012A19Rik-001	3	ensembl	AUG	-12	uORF extending into CDS	344	511	266.088	241.805	13.0771	470.226	744.785	15.4126	47.4298	0	36.6484	0	436	860.318	2325	5.72
Nr1d1	ENSMUST00000064941	Nr1d1-001	7	ensembl	AUG	141	uORF	369	557	73.5777	47.9917	2.25467	62.3219	53.5441	43.4759	23.2173	1.03715	36.8579	0.707107	586	316.745	2722	4.785
Becn1	ENSMUST00000130916	Becn1-001	8	ensembl	AUG	64	uORF	62	118	73.4439	153.922	18.2628	92.726	1.35374	40.7588	136.969	6.17779	33.5262	0	158	346.986	4366	4.86
Hdac5	ENSMUST00000107151	Hdac5-003	8	ensembl	AUG	179	uORF	74	181	42.4332	52.7308	10.2362	30.0121	25.4509	33.0044	40.7642	9.42451	22.7676	2.47487	363	453.112	4853	5.21
Ubtf	ENSMUST00000128016	Ubtf-004	9	ensembl	AUG	-18	uORF	100	132	81.5106	143.41	9.5147	51.3402	27.5726	37.6261	122.293	3.74275	33.1275	8.83883	300	626.206	1063	5.805
Ubtf	ENSMUST00000128016	Ubtf-004	0	ensembl	AUG	-47	uORF	109	132	44.0208	19.7528	5.77195	17.591	14.5559	9.56504	2.88649	1.03715	6.21057	10.6066	300	626.206	1063	5.005
Hexim1	ENSMUST00000053063	Hexim1-001	2	ensembl	AUG	2	uORF	57	77	34.3618	34.1533	4.7348	37.0539	4.46147	55.9412	51.5622	3.11144	40.568	2.82843	598	1576.48	3402	3.275
Ftsj3	ENSMUST00000021048	Ftsj3-001	7	ensembl	AUG	292	uORF	195	221	58.4352	23.8625	6.764	71.8168	11.6922	66.8684	35.9158	4.91517	64.5723	1.06066	346	7541.45	3145	3.815
Pecam1	ENSMUST00000106796	Pecam1-001	3	ensembl	AUG	154	uORF	127	141	20.4452	6.85825	6.44835	13.6578	2.43087	12.6931	3.2718	1.84883	9.7247	1.76777	343	1465.74	3442	4.69
Pecam1	ENSMUST00000106796	Pecam1-001	10	ensembl	AUG	183	uORF	256	273	460.427	258.328	15.2866	273.278	26.8957	421.261	153.174	13.3476	212.416	12.7279	343	1465.74	3442	4.255
Amz2	ENSMUST00000103061	Amz2-002	8	ensembl	AUG	204	uORF	171	257	37.356	25.4198	1.93901	22.1526	50.9896	18.9492	12.2459	1.62336	12.0089	2.82843	467	65.2832	1833	2.9
Amz2	ENSMUST00000103061	Amz2-002	8	ensembl	AUG	169	uORF	288	299	31.6893	32.9073	1.26261	15.9353	20.5241	30.0572	33.2573	1.26261	15.9353	15.2028	467	65.2832	1833	2.81
Gprc5c	ENSMUST00000122967	Gprc5c-002	8	ensembl	AUG	80	uORF	404	433	147.832	22.5333	5.99741	52.7797	13.0785	138.995	16.6383	5.36611	44.2984	1.76777	747	267.652	1710	6.3
2310067B10Rik	ENSMUST00000093912	2310067B10Rik-001	9	ensembl	AUG	142	uORF extending into CDS	206	403	62.4675	9.08011	0.721493	17.5977	197.99	21.5771	1.55724	0.40584	1.8652	9.89949	228	342.495	5330	4.42
Recql5	ENSMUST00000021097	Recql5-001	8	ensembl	AUG	-36	uORF	422	442	30.555	14.4518	1.57827	20.0779	10.2474	32.9128	12.3519	1.03715	19.0439	1.76777	560	451.428	3972	3.015
Fbf1	ENSMUST00000103031	Fbf1-001	8	ensembl	AUG	71	uORF	358	405	50.0045	11.1093	1.12733	19.2534	44.7741	13.1017	1.52191	0	5.79833	9.19239	633	148.332	5253	4.415
Rptor	ENSMUST00000026671	Rptor-003	3	ensembl	AUG	229	uORF	98	154	21.2648	18.8249	1.3528	32.2963	3.508	8.11607	3.7791	0.315653	12.6239	2.12132	662	1454.03	6595	3.025
1810043H04Rik	ENSMUST00000106223	1810043H04Rik-001	5	ensembl	AUG	291	uORF	20	40	24.8883	65.5707	4.91517	30.4311	10.6476	9.97366	9.20211	2.16448	15.3135	4.24264	55	95.9251	781	3.835
Kif3c	ENSMUST00000020999	Kif3c-201	8	ensembl	AUG	112	uORF	331	366	20.7176	14.5031	1.44299	23.8083	0.338434	17.1363	12.4386	0.40584	17.1787	0.353553	850	131.196	6850	4.525
Cenpo	ENSMUST00000111169	Cenpo-003	5	ensembl	AUG	36	uORF	233	277	40.0755	34.7985	2.48013	33.1208	63.2383	9.612	9.9374	0.631307	8.07577	9.89949	296	97.104	1551	4.42
1110008L16Rik	ENSMUST00000021411	1110008L16Rik-201	N.D.	ensembl	AUG	188	uORF	644	673	23.3008	24.3539	5.54648	28.7754	8.36973	11.7866	18.7029	3.69765	21.1119	3.53553	1272	825.705	3118	3.34
1110008L16Rik	ENSMUST00000021411	1110008L16Rik-201	N.D.	ensembl	AUG	217	uORF	763	996	63.0146	33.0487	5.54648	50.3063	113.118	24.7968	21.5187	1.12733	22.3553	0	1272	825.705	3118	3.565
Fam179b	ENSMUST00000066296	Fam179b-201	N.D.	ensembl	AUG	78	uORF extending into CDS	199	333	46.8295	16.709	5.86213	39.9666	75.9491	11.1056	5.96564	0.315653	9.52873	4.94975	236	457.236	6435	2.925
Mgat2	ENSMUST00000060579	Mgat2-001	N.D.	ensembl	AUG	70	uORF	122	160	98.189	71.7516	15.1063	84.657	37.5727	45.6506	16.131	2.07429	35.3847	12.0208	497	299.066	2616	4.745
Frmd6	ENSMUST00000057859	Frmd6-201	N.D.	ensembl	AUG	-23	uORF	130	180	32.7297	4.28641	0.40584	15.7325	2.7693	20.0366	2.41452	0	12.0089	0	228	61.5164	4661	3.335
Slc39a9	ENSMUST00000085245	Slc39a9-201	N.D.	ensembl	AUG	253	uORF	91	141	45.8314	21.8527	7.07965	14.0768	53.2968	38.1709	8.95812	1.26261	12.4211	6.71751	667	174.087	5230	1.96
Zfyve1	ENSMUST00000048319	Zfyve1-201	N.D.	ensembl	AUG	29	uORF	345	410	58.7992	45.5899	9.19904	40.9803	178.924	32.3703	20.5907	2.48013	13.8673	21.5668	594	751.965	3870	5.415
Elmsan1	ENSMUST00000110294	Elmsan1-001	N.D.	ensembl	AUG	231	uORF	546	560	113.289	77.7173	6.26797	144.478	7.01599	106.535	68.4958	4.87008	127.09	2.47487	763	838.581	7157	3.795
1110018G07Rik	ENSMUST00000043169	1110018G07Rik-001	N.D.	ensembl	AUG	-18	uORF	295	342	24.933	16.6737	0.721493	14.4958	7.41626	18.4044	7.36555	0	7.45403	1.76777	647	167.735	5447	2.92
1110018G07Rik	ENSMUST00000043169	1110018G07Rik-001	N.D.	ensembl	AUG	209	uORF	584	610	49.6828	2.2572	2.57032	14.2931	33.6969	58.7499	2.2572	3.92312	15.5366	0	647	167.735	5447	2.355
Dicer1	ENSMUST00000041987	Dicer1-201	N.D.	ensembl	AUG	79	uORF	230	250	73.674	5.26568	0.721493	51.347	32.5873	48.0577	2.02921	0.40584	39.7436	13.7886	280	1837.21	9852	4.34
Dicer1	ENSMUST00000041987	Dicer1-201	N.D.	ensembl	AUG	-18	uORF extending into CDS	246	362	58.393	4.95103	0.631307	36.0335	137.677	26.659	0.699957	0.315653	9.32599	10.6066	280	1837.21	9852	3.275
Papola	ENSMUST00000109901	Papola-001	10	ensembl	AUG	200	uORF	40	72	201.913	597.259	58.2606	177.565	50.0719	135.369	109.665	23.8995	120.44	19.4454	214	853.949	4381	4.3
Papola	ENSMUST00000109901	Papola-001	N.D.	ensembl	AUG	183	uORF	153	185	51.6812	36.8471	5.54648	21.9499	15.8804	74.3034	64.1581	6.31307	18.2195	9.19239	214	853.949	4381	2.675
Eif5	ENSMUST00000166123	Eif5-202	N.D.	ensembl	AUG	-58	uORF	452	517	51.3642	19.9261	0.631307	28.7822	76.5316	41.6183	13.0679	0.631307	17.5977	0	542	1091.61	3967	2.185
Ncapg2	ENSMUST00000084828	Ncapg2-201	N.D.	ensembl	AUG	8	uORF	167	208	31.6893	10.0947	0.315653	17.8072	20.9569	16.9555	6.66559	0.631307	9.52197	2.82843	272	1007.54	6605	3.67
BC016423	ENSMUST00000096069	BC016423-201	N.D.	ensembl	AUG	153	uORF	259	339	54.7624	69.3691	1.03715	62.0854	59.2357	53.6304	47.0798	0.315653	37.0471	1.76777	561	1616.2	8338	4.11
BC016423	ENSMUST00000096069	BC016423-201	N.D.	ensembl	AUG	-16	uORF	379	453	83.5937	11.9666	2.25467	64.5926	47.7908	67.183	8.53748	1.93901	56.3073	20.1525	561	1616.2	8338	2.6
Stard3nl	ENSMUST00000039694	Stard3nl-201	N.D.	ensembl	AUG	21	uORF	67	108	50.7301	49.6036	4.50933	44.0822	88.4679	41.9354	43.3587	3.56237	36.8376	0.707107	108	184.737	1284	5.41
Zfp322a	ENSMUST00000050101	Zfp322a-003	N.D.	ensembl	AUG	142	uORF extending into CDS	346	402	39.7584	33.556	3.29181	51.7592	116.782	12.7847	10.7947	0.40584	19.4629	9.54594	377	142.398	4845	4.25
Zfp322a	ENSMUST00000050101	Zfp322a-003	N.D.	ensembl	AUG	167	uORF extending into CDS	352	402	28.1526	23.1113	2.88597	32.2963	106.659	15.1871	1.90722	0.315653	13.8673	8.83883	377	142.398	4845	3.84
BC005537	ENSMUST00000019276	BC005537-001	N.D.	ensembl	AUG	249	uORF	45	131	25.2054	3.58645	0	13.0429	10.1856	22.9392	1.87189	0	9.10973	1.06066	1725	32.2788	3666	1.905
BC005537	ENSMUST00000019276	BC005537-001	N.D.	ensembl	AUG	36	uORF	463	519	120.813	8.73014	4.41915	39.7571	60.7749	60.6122	1.01461	2.88597	11.1844	16.617	1725	32.2788	3666	6.24
BC005537	ENSMUST00000019276	BC005537-001	N.D.	ensembl	AUG	147	uORF	618	632	52.1345	16.603	1.75864	15.523	59.8214	41.2097	1.90722	1.12733	13.2456	25.4558	1725	32.2788	3666	4.57
Cdkal1	ENSMUST00000006353	Cdkal1-001	N.D.	ensembl	AUG	177	uORF	39	53	36.5834	49.1957	4.96027	40.7843	9.75601	29.4654	35.8998	3.92312	35.6077	8.13173	157	487.248	2630	3.93
Spin1	ENSMUST00000095797	Spin1-201	6	ensembl	AUG	44	uORF	163	171	21.5818	31.4561	1.84883	14.2863	6.52461	19.8135	22.2186	1.44299	9.73147	4.24264	261	348.756	4435	3.635
Sema4d	ENSMUST00000021900	Sema4d-002	N.D.	ensembl	AUG	273	uORF	297	317	86.043	10.83	0.631307	31.8773	0	82.915	10.83	1.03715	26.079	0	534	481.037	4483	3.34
Sema4d	ENSMUST00000021900	Sema4d-002	N.D.	ensembl	AUG	184	uORF	349	357	35.6299	1.71456	0.315653	15.942	0.738697	33.817	1.71456	0.315653	14.6986	0.353553	534	481.037	4483	2.05
4833439L19Rik	ENSMUST00000026989	4833439L19Rik-001	8	ensembl	AUG	328	uORF	157	216	212.563	648.696	37.8333	134.585	2.83113	197.468	610.118	35.4434	117.19	1.06066	422	47.6021	2728	5.55
Mtrr	ENSMUST00000045827	Mtrr-201	N.D.	ensembl	AUG	-36	uORF	81	86	22.0773	22.9893	6.40325	19.2534	7.01599	22.0773	22.9893	6.49344	18.01	5.65685	94	615.729	3693	4.9
Ccdc127	ENSMUST00000022063	Ccdc127-001	N.D.	ensembl	AUG	-43	uORF	83	103	52.273	52.9588	11.4537	38.9326	2.7693	53.1349	54.166	11.9948	38.3109	0	111	507.374	9560	5.415
Zbed3	ENSMUST00000045909	Zbed3-201	N.D.	ensembl	AUG	191	uORF	61	123	23.1646	15.6944	1.3528	11.3804	19.8179	18.2236	4.98636	1.3528	3.72363	0	123	95.291	1895	1.65
Rad17	ENSMUST00000022136	Rad17-201	N.D.	ensembl	AUG	-31	uORF extending into CDS	279	317	48.3747	55.6879	1.12733	74.3308	7.13965	48.0577	48.5504	1.12733	67.0795	0	301	431.979	2847	5.12
Slc30a5	ENSMUST00000067246	Slc30a5-201	10	ensembl	AUG	179	uORF	160	168	438.402	173.191	10.3264	344.088	0.338434	465.061	182.57	10.642	339.324	0.353553	251	587.295	3179	3.575
Trappc13	ENSMUST00000141557	Trappc13-002	0	ensembl	AUG	61	uORF	77	133	290.95	242.347	55.3746	198.062	97.1468	131.424	95.1549	12.8516	105.127	14.8492	267	1235.07	3503	5.355
Trappc13	ENSMUST00000141557	Trappc13-002	N.D.	ensembl	AUG	199	uORF	83	133	172.403	152.651	43.5602	90.8608	80.1307	54.4453	51.5782	13.3927	45.5284	16.617	267	1235.07	3503	4.51
Trappc13	ENSMUST00000091264	Trappc13-202	8	ensembl	AUG	61	uORF	91	147	290.95	242.347	55.3746	198.062	97.1468	131.424	95.1549	12.8516	105.127	14.8492	430	21.1262	1610	5.355
Trappc13	ENSMUST00000091264	Trappc13-202	N.D.	ensembl	AUG	199	uORF	97	147	172.403	152.651	43.5602	90.8608	80.1307	54.4453	51.5782	13.3927	45.5284	16.617	430	21.1262	1610	4.51
Trappc13	ENSMUST00000091264	Trappc13-202	8	ensembl	AUG	269	uORF	281	364	279.352	155.585	4.28387	127.557	40.4949	261.22	147.748	3.87803	84.2718	26.5165	430	21.1262	1610	4.125
Gpbp1	ENSMUST00000047627	Gpbp1-002	N.D.	ensembl	AUG	167	uORF	847	861	52.7216	18.7895	1.89392	48.2451	8.09312	34.498	7.90819	1.89392	25.2613	10.253	1400	562.059	3695	3.645
Gpbp1	ENSMUST00000047627	Gpbp1-002	N.D.	ensembl	AUG	27	uORF	929	964	55.4011	5.61566	1.57827	27.7347	45.0833	8.20531	1.01461	0.631307	3.3114	8.48528	1400	562.059	3695	5.02
4833420G17Rik	ENSMUST00000026519	4833420G17Rik-201	N.D.	ensembl	AUG	-37	uORF	114	221	31.0083	49.0383	6.26797	44.5079	28.1876	14.1444	27.2403	4.82499	39.5341	6.36396	455	121.812	2575	3.265
Kcnk5	ENSMUST00000024011	Kcnk5-201	10	ensembl	AUG	-104	uORF	107	127	216.013	103.712	10.9577	154.257	21.8485	72.7605	24.3539	2.25467	30.0189	6.71751	331	613.668	3365	4.07
Ecd	ENSMUST00000022344	Ecd-201	N.D.	ensembl	AUG	303	uORF	115	147	56.7585	47.3658	12.4458	78.2369	14.9855	69.6348	58.9311	9.78526	77.4057	1.41421	335	1521.35	3126	3.15
Kat6b	ENSMUST00000182964	Kat6b-003	N.D.	ensembl	AUG	89	uORF	293	346	89.4036	27.7476	23.5387	147.634	132.907	16.0959	7.40088	4.82499	63.1667	9.19239	437	1912.1	7661	5.34
Kat6b	ENSMUST00000182964	Kat6b-003	N.D.	ensembl	AUG	120	uORF	320	346	37.1752	6.00097	11.7243	25.8695	117.921	11.3334	3.58645	4.46424	14.9013	16.2635	437	1912.1	7661	3.265
Mettl6	ENSMUST00000055303	Mettl6-201	N.D.	ensembl	AUG	-5	uORF extending into CDS	218	313	64.2851	65.6573	3.74275	50.1035	92.1288	17.8619	4.60105	1.75864	16.3543	8.13173	273	161.847	2437	3.84
Bmpr1a	ENSMUST00000049005	Bmpr1a-001	N.D.	ensembl	AUG	15	uORF	336	428	46.6956	10.5667	2.38995	18.8344	136.011	13.7358	3.04382	1.26261	0.621733	17.6777	548	444.822	5957	1.97
Ap5m1	ENSMUST00000037473	Ap5m1-201	N.D.	ensembl	AUG	91	uORF	249	275	39.1713	32.278	2.66051	32.2895	20.8332	22.5329	21.8687	0.40584	21.1119	5.65685	297	246.31	3166	4.5
Tinf2	ENSMUST00000007733	Tinf2-201	N.D.	ensembl	AUG	-27	uORF	157	204	42.8865	11.2153	7.07965	26.2885	14.647	15.0063	7.24356	3.06635	14.4891	1.41421	237	330.392	1737	2.39
Pspc1	ENSMUST00000163924	Pspc1-002	N.D.	ensembl	AUG	22	uORF	95	121	23.6625	25.1405	2.48013	26.079	61.3899	12.1483	17.6176	1.44299	21.1119	13.435	158	1434.13	2864	4.6
Setdb2	ENSMUST00000111253	Setdb2-002	N.D.	ensembl	AUG	207	uORF	232	330	33.5915	46.9578	1.53317	62.5044	31.2954	27.7886	12.1593	1.12733	53.8136	7.07107	603	17.9981	1775	4.13
Cab39l	ENSMUST00000022553	Cab39l-201	N.D.	ensembl	AUG	117	uORF	121	201	59.5249	47.9531	5.72685	54.0164	28.8352	19.0878	11.9666	3.06635	30.2081	4.59619	286	120.684	3038	5.215
Shisa2	ENSMUST00000053949	Shisa2-201	N.D.	ensembl	AUG	159	uORF	326	442	23.3924	5.49367	0.40584	15.9353	19.8179	19.3579	5.14369	0.40584	10.1369	0	787	25.9287	3145	2.84
Nupl1	ENSMUST00000041905	Nupl1-201	N.D.	ensembl	AUG	22	uORF	152	175	35.2237	77.6079	8.07171	14.2863	15.786	31.1891	75.2288	6.31307	11.3872	2.47487	239	1220.98	2788	2.815
Mtmr6	ENSMUST00000022563	Mtmr6-201	N.D.	ensembl	AUG	119	uORF	90	101	34.4111	69.0545	7.26003	38.3041	0	30.6936	58.3818	5.63667	32.7153	0	134	214.064	3837	4.48
Extl3	ENSMUST00000022550	Extl3-201	N.D.	ensembl	AUG	76	uORF	167	289	106.761	45.3652	7.98152	92.111	169.191	76.8866	27.083	2.79579	41.8183	18.3848	665	518.212	5978	5.75
Extl3	ENSMUST00000022550	Extl3-201	N.D.	ensembl	AUG	121	uORF	338	478	74.1672	11.4946	3.83293	34.1615	369.264	22.7583	4.63638	0	11.8062	3.88909	665	518.212	5978	4.435
Extl3	ENSMUST00000022550	Extl3-201	N.D.	ensembl	AUG	39	uORF	609	632	80.1509	2.2572	3.29181	7.0418	171.989	25.1161	0.857281	0	1.24347	41.0122	665	518.212	5978	5.215
Pnma2	ENSMUST00000089236	Pnma2-001	N.D.	ensembl	AUG	14	uORF	356	391	33.049	11.074	0.721493	28.9849	13.5699	22.4413	5.30101	1.03715	12.2116	2.47487	624	117.913	4550	3.055
Tnfrsf10b	ENSMUST00000022663	Tnfrsf10b-201	N.D.	ensembl	AUG	-59	uORF	176	181	55.8497	49.9823	15.0161	110.959	13.879	53.7643	48.9677	15.6474	104.748	16.9706	189	1640.44	3172	2.575
Epb4.9	ENSMUST00000110984	Epb4.9-203	N.D.	ensembl	AUG	-30	uORF	363	416	124.219	154.266	12.4007	243.881	53.9769	94.0746	125.504	7.35021	187.141	2.47487	480	636.024	4188	5.87
Lpar6	ENSMUST00000044405	Lpar6-001	N.D.	ensembl	AUG	173	uORF	177	203	68.4559	64.0328	15.5121	45.5419	61.6665	54.9009	40.3082	11.9046	32.2963	14.8492	711	174.714	2469	6.13
Bora	ENSMUST00000022656	Bora-201	N.D.	ensembl	AUG	-78	uORF	26	55	24.1181	70.9937	7.62077	20.4969	36.8047	9.38421	11.0387	2.16448	12.4279	6.36396	270	620.612	2674	2.91
Bora	ENSMUST00000022656	Bora-201	N.D.	ensembl	AUG	6	uORF extending into CDS	190	288	52.1345	74.0955	1.93901	72.2426	105.826	25.7948	5.75698	0.721493	35.6009	4.94975	270	620.612	2674	3.54
Mbnl2	ENSMUST00000167459	Mbnl2-202	N.D.	ensembl	AUG	105	uORF	436	498	82.8704	15.1517	3.06635	49.6778	240.425	40.3925	8.06551	1.62336	34.567	5.3033	683	321.055	4499	5.005
Mbnl2	ENSMUST00000167459	Mbnl2-202	N.D.	ensembl	AUG	36	uORF	586	612	109.569	14.1885	2.93107	81.7916	36.0953	81.9169	6.15829	2.93107	53.219	8.83883	683	321.055	4499	4.555
Nipbl	ENSMUST00000052965	Nipbl-201	N.D.	ensembl	AUG	-43	uORF	124	210	51.3149	14.7311	4.19368	54.0299	75.3634	9.42883	3.23647	0.81168	8.69074	6.36396	419	1374.63	8816	3.55
Golph3	ENSMUST00000059680	Golph3-201	N.D.	ensembl	AUG	211	uORF	96	146	63.5548	144.444	16.3238	96.6794	51.2076	14.5061	9.11544	3.11144	28.5659	6.36396	237	484.026	2607	2.685
Drosha	ENSMUST00000090292	Drosha-001	N.D.	ensembl	AUG	24	uORF	53	82	34.3172	30.5315	10.4617	54.2394	17.3252	28.3335	25.7378	8.52264	42.2305	0	229	2100.53	4472	4.89
Drosha	ENSMUST00000090292	Drosha-001	N.D.	ensembl	AUG	183	uORF	126	203	94.4785	52.0822	7.53059	60.0242	69.6718	34.0471	17.3543	2.16448	19.0439	6.36396	229	2100.53	4472	4.725
Ext1	ENSMUST00000077273	Ext1-001	N.D.	ensembl	AUG	140	uORF	249	293	132.919	39.5569	4.01331	80.3048	57.7615	139.042	20.9601	3.11144	63.5316	10.6066	797	371.919	7664	2.01
Sqle	ENSMUST00000022977	Sqle-001	N.D.	ensembl	AUG	38	uORF	460	516	126.302	78.6772	3.60747	67.2958	89.5125	114.968	33.0487	1.84883	37.8919	17.6777	765	1215.12	2759	1.905
Slc45a4	ENSMUST00000151288	Slc45a4-001	N.D.	ensembl	AUG	95	uORF	436	579	205.356	186.849	8.25208	177.025	240.363	129.333	78.0479	4.23877	137.687	3.18198	811	600.625	7510	6.62
Slc45a4	ENSMUST00000151288	Slc45a4-001	N.D.	ensembl	AUG	147	uORF	523	579	60.3398	17.6529	0.315653	15.942	80.6514	8.47773	0.349979	0.315653	1.24347	15.9099	811	600.625	7510	3.31
Slc45a4	ENSMUST00000151288	Slc45a4-001	N.D.	ensembl	AUG	106	uORF	526	579	59.4333	17.3029	0.315653	14.6986	72.6201	12.3314	1.01461	0.315653	0	17.3241	811	600.625	7510	3.3
Slc45a4	ENSMUST00000151288	Slc45a4-001	N.D.	ensembl	AUG	85	uORF	555	563	21.3517	6.66559	0	3.10866	5.47677	10.4269	4.44373	0	1.24347	4.59619	811	600.625	7510	3.455
Slc45a4	ENSMUST00000151288	Slc45a4-001	N.D.	ensembl	AUG	-23	uORF	596	649	43.3374	6.35095	13.4378	15.1108	264.392	14.3252	0.857281	0.315653	2.27743	9.89949	811	600.625	7510	2.465
Ppp1r16a	ENSMUST00000037551	Ppp1r16a-001	N.D.	ensembl	AUG	347	uORF	341	454	21.7133	22.9539	0.40584	20.6861	37.1431	15.8658	12.9812	0	13.0293	2.82843	871	47.1019	2693	3.135
Zfp251	ENSMUST00000080406	Zfp251-201	N.D.	ensembl	AUG	-8	uORF	179	328	36.3133	14.8018	2.16448	29.8026	27.4196	10.1099	3.93643	0	7.65677	1.06066	754	44.5186	3498	3.47
Zfp251	ENSMUST00000080406	Zfp251-201	N.D.	ensembl	AUG	96	uORF	182	328	34.6812	14.8018	2.16448	28.7686	26.681	11.742	5.14369	0	8.90023	1.41421	754	44.5186	3498	3.305
Pdgfb	ENSMUST00000000500	Pdgfb-201	N.D.	ensembl	AUG	15	uORF	364	378	43.1566	3.62178	1.44299	23.9975	44.6505	55.8966	4.98636	1.44299	23.9975	11.3137	811	227.032	2919	2.705
Smcr7l	ENSMUST00000023048	Smcr7l-201	N.D.	ensembl	AUG	310	uORF	133	342	132.011	59.6404	9.92054	127.739	249.139	23.6648	22.1673	2.25467	24.6395	3.18198	459	315.933	5082	4.015
Atf4	ENSMUST00000109605	Atf4-201	9	ensembl	AUG	440	uORF	399	407	675.142	1712.7	128.561	2092.32	3.69348	883.696	2138.66	154.49	2336.82	3.53553	595	611.554	1725	5.86
Sgsm3	ENSMUST00000139517	Sgsm3-001	N.D.	ensembl	AUG	-43	uORF	136	153	34.8174	21.676	5.36611	23.8151	9.29391	26.7483	17.075	3.11144	19.4629	3.53553	191	356.87	2997	4.105
Sgsm3	ENSMUST00000139517	Sgsm3-001	N.D.	ensembl	AUG	133	uORF	139	153	31.6893	19.4541	4.96027	23.1933	7.13965	28.5612	18.9468	3.20163	20.7064	2.82843	191	356.87	2997	3.38
Tob2	ENSMUST00000050467	Tob2-201	N.D.	ensembl	AUG	57	uORF	254	292	71.2669	30.9488	3.69765	55.6924	11.8777	64.8299	24.2832	2.97616	44.7242	2.47487	498	299.376	3995	4.2
A4galt	ENSMUST00000164614	A4galt-202	N.D.	ensembl	AUG	180	uORF	137	220	84.8665	131.723	15.5121	60.6392	80.9931	42.661	75.0908	5.90723	22.5513	6.01041	274	194.394	2129	4.42
Samm50	ENSMUST00000023071	Samm50-201	N.D.	ensembl	AUG	374	uORF	20	46	59.2971	46.6432	8.07171	35.1887	57.6053	17.5895	11.4946	1.93901	16.7597	1.76777	132	3217.35	1674	4.98
Cdpf1	ENSMUST00000071876	Cdpf1-001	N.D.	ensembl	AUG	86	uORF	155	175	20.1281	27.5197	1.75864	12.6306	5.20017	14.3252	20.6261	0.631307	9.10973	3.18198	206	20.0835	998	2.77
Ncaph2	ENSMUST00000088717	Ncaph2-002	N.D.	ensembl	AUG	288	uORF	40	63	70.3557	119.583	7.35021	61.6867	20.677	44.6525	105.709	6.13269	43.4604	6.01041	101	649.166	3303	5.47
Arsa	ENSMUST00000165199	Arsa-001	N.D.	ensembl	AUG	190	uORF	841	867	25.3416	8.06551	1.44299	12.8334	24.9562	10.8801	4.95103	0	4.9671	6.71751	1210	401.788	3493	3.175
Arsa	ENSMUST00000165199	Arsa-001	N.D.	ensembl	AUG	-33	uORF	948	1010	21.8495	9.04478	1.12733	14.8945	38.6791	23.12	11.4593	0.631307	12.2049	4.59619	1210	401.788	3493	4.01
Kansl2	ENSMUST00000116400	Kansl2-202	N.D.	ensembl	AUG	258	uORF	143	193	22.7537	15.6237	2.7056	72.2358	4.03192	33.6338	19.7175	2.79579	73.8915	0	329	19.0408	2111	1.995
Spats2	ENSMUST00000063517	Spats2-201	N.D.	ensembl	AUG	188	uORF	330	353	20.7622	7.40088	0.315653	17.591	54.6213	20.7622	6.70093	0.81168	17.591	10.6066	583	803.686	3066	1.895
Slx4	ENSMUST00000040790	Slx4-001	N.D.	ensembl	AUG	55	uORF	76	219	81.0128	36.5998	8.25208	67.0795	108.969	10.2907	3.39379	0.40584	11.3939	1.06066	311	296.666	5707	3.24
Usp7	ENSMUST00000160405	Usp7-001	N.D.	ensembl	AUG	11	uORF	37	66	48.9172	37.0011	14.1142	39.1286	15.7242	16.1406	13.1032	0	14.4891	3.18198	129	4893.15	4746	3.04
St6gal1	ENSMUST00000023601	St6gal1-001	N.D.	ensembl	AUG	78	uORF	571	585	41.5244	8.73014	1.21752	21.9431	20.9569	21.2601	5.65099	0	7.45403	10.9602	817	122.22	4507	3.765
Cep19	ENSMUST00000115168	Cep19-001	N.D.	ensembl	AUG	199	uORF	158	328	46.6956	48.2004	13.6633	32.0868	89.5515	11.742	11.302	5.86213	6.42007	1.06066	425	54.2199	1719	3.32
Dtx3l	ENSMUST00000081933	Dtx3l-003	N.D.	ensembl	AUG	57	uORF	98	175	21.0346	19.1588	2.93107	14.9013	15.1417	10.1545	11.8799	2.29976	4.9671	1.06066	275	603.166	5310	3.635
Gsk3b	ENSMUST00000023507	Gsk3b-001	N.D.	ensembl	AUG	-81	uORF	790	900	95.7443	31.9474	3.382	102.032	43.1471	51.0918	21.7627	0.721493	42.2305	4.59619	1526	691.797	8304	3.43
Ccdc80	ENSMUST00000099498	Ccdc80-001	N.D.	ensembl	AUG	18	uORF	421	480	48.0084	7.01557	0.40584	17.1787	9.93824	38.0817	5.84364	0	12.2116	0.353553	667	46.0146	3672	4.34
C330027C09Rik	ENSMUST00000117994	C330027C09Rik-001	N.D.	ensembl	AUG	42	uORF	26	40	24.4351	51.6455	7.66587	21.7336	4.70879	14.0082	43.458	1.98411	11.1777	1.06066	94	1757.37	3978	3.465
Robo1	ENSMUST00000023600	Robo1-001	N.D.	ensembl	AUG	-1	uORF	362	490	66.8637	5.14369	2.34485	27.3089	123.925	12.059	2.57184	0.40584	4.7576	2.12132	992	474.875	7564	4.71
Robo1	ENSMUST00000023600	Robo1-001	N.D.	ensembl	AUG	-5	uORF extending into CDS	970	1086	44.0184	11.3726	0.315653	12.0021	88.6534	26.7013	2.06454	0.315653	6.00107	3.18198	992	474.875	7564	3.15
Atp5j	ENSMUST00000023608	Atp5j-001	N.D.	ensembl	AUG	168	uORF	291	308	43.3797	75.8034	3.47219	55.9492	14.5559	41.4305	66.4086	1.93901	53.05	2.82843	396	3201.42	810	2.55
Slc5a3	ENSMUST00000113975	Slc5a3-001	N.D.	ensembl	AUG	-111	uORF	226	252	72.0818	7.75086	6.35816	29.5931	29.8798	21.1708	2.06454	2.57032	8.90023	22.981	497	464.492	10914	5.5
Slc5a3	ENSMUST00000113975	Slc5a3-001	N.D.	ensembl	AUG	-51	uORF	232	252	43.0673	4.47906	3.78784	20.6929	13.0785	35.9963	3.93643	2.25467	14.6918	8.83883	497	464.492	10914	4.345
Slc5a3	ENSMUST00000113975	Slc5a3-001	N.D.	ensembl	AUG	71	uORF	407	433	28.1057	3.11448	4.01331	30.6338	68.2855	15.3679	0.699957	0	10.5559	9.19239	497	464.492	10914	2.49
Wrb	ENSMUST00000023913	Wrb-001	N.D.	ensembl	AUG	443	uORF	32	43	33.8193	72.8882	10.642	48.4343	7.63103	36.0855	81.567	10.2362	45.7446	3.88909	71	261.621	2496	3.6
Agpat4	ENSMUST00000024594	Agpat4-001	N.D.	ensembl	AUG	23	uORF	109	141	178.702	130.496	12.8516	75.5878	38.8353	157.305	107.385	11.7243	64.8224	0	213	888.217	1916	6.235
Mrpl18	ENSMUST00000079121	Mrpl18-001	8	ensembl	AUG	317	uORF	264	296	373.126	403.763	66.3774	286.456	8.21678	418.779	436.041	70.3456	295.985	0	348	328.849	1220	3.18
1600012H06Rik	ENSMUST00000164837	1600012H06Rik-001	N.D.	ensembl	AUG	-27	uORF	170	187	150.507	146.296	7.39531	127.489	15.9389	129.291	116.064	6.58363	94.5844	3.18198	202	144.887	2524	3.315
Zfp13	ENSMUST00000115516	Zfp13-202	N.D.	ensembl	AUG	128	uORF	127	303	86.8603	67.4812	20.6978	67.8972	118.413	26.4759	20.5747	3.51728	30.8433	13.435	353	140.265	2104	3.39
Zfp13	ENSMUST00000115516	Zfp13-202	N.D.	ensembl	AUG	70	uORF	226	303	26.2035	10.952	2.25467	11.5899	27.6312	17.4087	6.5436	1.12733	5.37934	0	353	140.265	2104	4.655
Hcfc1r1	ENSMUST00000024697	Hcfc1r1-001	N.D.	ensembl	AUG	14	uORF	31	153	50.4108	43.7373	8.8383	31.0461	16.1862	22.4859	19.2615	3.78784	17.3815	0.353553	376	170.409	947	3.295
Itfg3	ENSMUST00000114988	Itfg3-001	N.D.	ensembl	AUG	-68	uORF	233	340	20.99	9.78007	2.97616	19.6589	65.3633	9.52042	5.14369	1.84883	3.1019	4.94975	363	301.288	3715	1.66
Ggnbp1	ENSMUST00000133257	Ggnbp1-002	N.D.	ensembl	AUG	263	uORF	166	1542	365.026	29.4622	9.06376	100.613	972.688	16.2298	6.82292	1.12733	15.1108	6.36396	3688	23.5286	5013	6.66
Bak1	ENSMUST00000078691	Bak1-001	8	ensembl	AUG	361	uORF	470	505	250.739	287.587	46.3109	244.909	54.8979	143.659	161.92	17.1806	134.355	18.3848	637	619.44	2388	7.605
Kctd20	ENSMUST00000118762	Kctd20-003	N.D.	ensembl	AUG	160	uORF	150	185	53.3557	62.4949	5.81704	62.9301	91.1819	27.6078	19.6821	1.03715	34.1547	12.3744	188	658.111	3840	3.48
Rrp1b	ENSMUST00000081339	Rrp1b-001	N.D.	ensembl	AUG	-43	uORF extending into CDS	359	457	109.792	64.4021	29.5361	73.0941	55.2688	17.7234	17.8649	4.64461	10.1505	0.707107	376	1802.63	4875	3.26
Zfp414	ENSMUST00000073570	Zfp414-001	N.D.	ensembl	AUG	162	uORF	23	34	44.11	29.4975	8.56774	34.9724	4.58513	34.7728	35.1839	5.23083	25.8695	1.41421	125	238.729	1198	2.955
Slc39a7	ENSMUST00000025186	Slc39a7-001	N.D.	ensembl	AUG	-2	uORF	153	200	376.19	45.5772	14.0691	184.655	492.958	9.38421	10.3934	0	20.0779	53.3866	287	2114.2	2245	3.455
Brd2	ENSMUST00000114242	Brd2-002	9	ensembl	AUG	103	uORF	952	1002	592.41	531.052	41.4859	668.295	188.43	505.373	487.905	35.5786	559.823	12.3744	1535	3259.48	4484	3.905
Brd2	ENSMUST00000114242	Brd2-002	N.D.	ensembl	AUG	179	uORF	1093	1110	53.1842	16.481	8.56774	156.318	32.9908	38.2226	13.4019	5.05045	104.552	4.94975	1535	3259.48	4484	1.88
Tnfrsf21	ENSMUST00000024708	Tnfrsf21-201	N.D.	ensembl	AUG	115	uORF	309	323	40.0215	1.04994	1.3528	33.1072	2.7693	42.2877	1.39991	1.3528	30.4176	0.707107	443	201.195	3627	2.24
Klhdc3	ENSMUST00000071841	Klhdc3-201	N.D.	ensembl	AUG	272	uORF	356	379	43.746	11.774	0	43.0685	0	20.673	4.25107	0.315653	25.464	0	442	694.547	2124	1.745
Klhdc3	ENSMUST00000071841	Klhdc3-201	N.D.	ensembl	AUG	129	uORF	364	423	47.1888	12.0373	0.315653	32.7153	98.8129	27.5162	7.01557	0	19.6724	0	442	694.547	2124	2.115
Trerf1	ENSMUST00000077951	Trerf1-201	N.D.	ensembl	AUG	313	uORF	295	513	46.557	11.4593	0.721493	32.9248	41.8486	15.8212	3.39379	0	9.73147	1.06066	640	174.716	4545	2.855
Dpp9	ENSMUST00000038794	Dpp9-201	N.D.	ensembl	AUG	258	uORF	176	196	97.3741	16.0604	8.92848	80.7374	0	64.5059	15.1164	4.91517	75.9662	0	234	839.849	3510	4.435
Tgif1	ENSMUST00000135007	Tgif1-009	9	ensembl	AUG	109	uORF extending into CDS	806	1048	1383.23	507.584	56.5921	873.946	1306.15	412.461	264.717	6.80909	420.183	28.9914	817	1243.59	1292	8.525
Ttc27	ENSMUST00000024882	Ttc27-201	N.D.	ensembl	AUG	206	uORF	22	42	124.987	202.119	34.9473	108.04	10.9243	98.1021	135.569	16.3689	81.9538	6.36396	163	1537.41	2821	4.155
Eif2ak2	ENSMUST00000024884	Eif2ak2-001	N.D.	ensembl	AUG	147	uORF extending into CDS	60	254	93.6143	76.6673	26.6051	75.9662	217.193	17.1363	11.6166	12.1752	19.8684	3.88909	191	357.051	4314	3.295
Prkd3	ENSMUST00000119284	Prkd3-002	N.D.	ensembl	AUG	269	uORF	255	284	30.6912	24.9831	3.20163	40.568	53.8826	10.7439	8.03018	1.03715	19.8752	10.253	763	330.028	4744	1.835
Ppm1b	ENSMUST00000080217	Ppm1b-201	N.D.	ensembl	AUG	29	uORF	141	248	139.937	95.9928	27.9579	137.45	11.0186	131.191	55.9093	14.7004	110.756	0.707107	409	251.523	2754	2.985
Mettl4	ENSMUST00000171284	Mettl4-201	N.D.	ensembl	AUG	110	uORF	80	103	45.6999	10.9873	4.91517	44.0686	28.2495	16.2768	8.06551	1.53317	27.9306	9.19239	565	189.723	2151	4.305
Arhgap12	ENSMUST00000062584	Arhgap12-007	N.D.	ensembl	AUG	-14	uORF	108	134	22.9838	6.50827	1.26261	13.6646	20.4948	22.9838	6.50827	1.26261	15.5298	0	204	674.252	2719	3.685
Ammecr1l	ENSMUST00000115808	Ammecr1l-201	N.D.	ensembl	AUG	113	uORF	290	298	160.114	103.102	25.7483	184.871	10.2181	68.9068	36.6704	7.4404	70.5801	5.3033	521	269.646	4770	4.995
Ammecr1l	ENSMUST00000115808	Ammecr1l-201	N.D.	ensembl	AUG	227	uORF	298	444	113.106	76.7187	17.9021	118.643	43.4529	87.4004	71.3823	15.3317	90.8946	4.94975	521	269.646	4770	3.79
Fam13b	ENSMUST00000040506	Fam13b-201	N.D.	ensembl	AUG	1	uORF	336	380	27.6078	35.7072	0	33.7493	90.4725	12.2399	28.3769	0	21.9499	3.53553	498	157.667	3344	3.585
Fam13b	ENSMUST00000040506	Fam13b-201	N.D.	ensembl	AUG	36	uORF	384	449	135.324	35.3572	0	107.445	36.9576	24.1181	3.58645	0	16.7597	7.42462	498	157.667	3344	4.69
Fam53c	ENSMUST00000049281	Fam53c-201	N.D.	ensembl	AUG	15	uORF	312	392	54.0813	19.2968	6.04251	32.0868	169.497	40.5733	17.6529	2.29976	23.1798	6.01041	392	257.629	4476	4.225
Etf1	ENSMUST00000025218	Etf1-001	N.D.	ensembl	AUG	74	uORF	67	171	530.043	931.036	124.413	538.008	71.4291	256.229	342.161	53.7062	290.065	21.9203	193	4036.17	3710	5.775
Cxxc5	ENSMUST00000060722	Cxxc5-201	N.D.	ensembl	AUG	44	uORF	93	107	39.9886	98.9053	8.74811	47.2111	0	40.0801	89.3886	7.93643	37.8919	0	325	382.935	2272	3.15
Pcdhgc4	ENSMUST00000076807	Pcdhgc4-208	N.D.	ensembl	AUG	185	uORF	33	71	23.12	14.8531	5.86213	18.429	46.7722	15.2763	5.96564	2.43504	9.10973	4.59619	139	684.632	4688	1.7
Spry4	ENSMUST00000025295	Spry4-201	N.D.	ensembl	AUG	3	uORF	73	105	20.309	12.4386	1.57827	30.0053	9.29391	14.0082	11.5813	0.631307	24.8287	0	147	653.299	4588	4.06
Rbm27	ENSMUST00000046972	Rbm27-201	N.D.	ensembl	AUG	109	uORF	70	99	63.3786	112.352	20.788	31.2826	21.1131	40.2586	89.4846	10.3715	15.7461	3.88909	182	2083.13	6135	4.765
Fem1c	ENSMUST00000036226	Fem1c-001	N.D.	ensembl	AUG	-40	uORF	375	482	68.0003	37.3704	12.7614	78.8789	236.025	30.1934	16.253	2.88597	35.824	7.77817	539	832.196	5727	3.71
Sema6a	ENSMUST00000135790	Sema6a-004	N.D.	ensembl	AUG	69	uORF	76	132	58.6607	22.9186	1.12733	32.9045	146.037	41.6606	3.93643	1.12733	21.5241	13.435	250	492.586	4340	4.695
Csnk1g3	ENSMUST00000069597	Csnk1g3-201	N.D.	ensembl	AUG	11	uORF	578	622	30.7382	12.8592	7.30512	16.1515	73.7916	21.9881	0.699957	0.81168	7.45403	18.0312	735	98.7808	4395	3.96
Pdgfrb	ENSMUST00000115274	Pdgfrb-002	N.D.	ensembl	AUG	-7	uORF	173	184	24.7075	13.5945	2.88597	6.2038	4.18486	21.307	13.2445	2.88597	5.16984	1.06066	439	414.995	5424	2.035
Csnk1a1	ENSMUST00000165123	Csnk1a1-001	N.D.	ensembl	AUG	258	uORF	76	93	114.412	92.8337	11.0479	162.211	2.95479	89.0279	78.9052	5.50139	122.062	1.06066	478	3130.3	4084	3.445
Cep192	ENSMUST00000025425	Cep192-201	N.D.	ensembl	AUG	193	uORF	98	172	57.6227	126.733	11.6341	100.194	62.5289	24.2566	103.551	6.26797	74.52	7.07107	256	1825.92	8092	4.02
4930503L19Rik	ENSMUST00000067556	4930503L19Rik-201	N.D.	ensembl	AUG	234	uORF	452	514	41.0289	14.5738	1.03715	43.6767	17.4782	48.2385	12.8592	1.03715	37.8851	6.36396	535	104.041	2292	2.63
Cxxc1	ENSMUST00000025444	Cxxc1-201	N.D.	ensembl	AUG	294	uORF	108	137	77.2506	47.3431	5.05045	75.135	4.24669	44.2486	22.2026	3.69765	57.5373	1.06066	350	394.907	2619	6.66
Pias2	ENSMUST00000114777	Pias2-202	N.D.	ensembl	AUG	82	uORF extending into CDS	106	207	22.1666	53.9767	2.97616	16.5638	20.5273	18.4044	36.4971	2.57032	8.488	0.707107	189	1109.24	4969	2.75
Gm16286	ENSMUST00000127234	Gm16286-003	N.D.	ensembl	AUG	229	uORF	205	393	1026.79	857.142	79.7701	694.516	856.179	405.043	518.748	39.2312	125.448	41.3657	507	688.572	1756	9.33
Gm16286	ENSMUST00000127234	Gm16286-003	N.D.	ensembl	AUG	38	uORF	214	393	631.628	337.887	41.6662	571.345	738.69	77.5677	69.2278	1.53317	42.4265	73.5391	507	688.572	1756	7.46
Gm16286	ENSMUST00000127234	Gm16286-003	N.D.	ensembl	AUG	93	uORF	319	393	152.407	25.1405	7.35021	85.6639	142.816	16.683	4.28641	0.40584	4.14263	51.9723	507	688.572	1756	6.15
Gm16286	ENSMUST00000127234	Gm16286-003	N.D.	ensembl	AUG	174	uORF	325	393	133.502	17.2676	7.03456	79.6628	88.1913	73.9793	6.50827	2.16448	55.6586	11.3137	507	688.572	1756	6.235
Zfp516	ENSMUST00000171238	Zfp516-202	N.D.	ensembl	AUG	152	uORF	145	198	77.7086	107.105	10.146	101.025	40.9603	66.1944	80.8444	6.98947	83.2175	15.5563	270	466.263	7726	3.44
1810055G02Rik	ENSMUST00000039048	1810055G02Rik-201	N.D.	ensembl	AUG	59	uORF	242	310	38.4879	6.50827	0.721493	26.9102	46.6193	20.1281	0.857281	0	10.7654	9.54594	416	206.225	1883	3
Mus81	ENSMUST00000124334	Mus81-001	N.D.	ensembl	AUG	142	uORF	135	233	57.2587	70.3644	14.2044	40.9938	52.0375	31.6447	33.1353	7.62077	20.2874	2.47487	281	118.636	2068	4.505
Map3k11	ENSMUST00000004156	Map3k11-201	N.D.	ensembl	AUG	204	uORF	475	516	25.8817	25.9271	0.721493	50.5225	17.5725	22.8899	11.074	0.721493	45.3459	0.707107	731	125.165	3802	3.035
Esrra	ENSMUST00000025906	Esrra-001	N.D.	ensembl	AUG	192	uORF	30	71	34.2279	65.3814	7.07965	18.8412	1.81583	25.297	63.6668	5.95232	11.5967	0.707107	200	117.188	2243	4.76
Ttc9c	ENSMUST00000153281	Ttc9c-003	N.D.	ensembl	AUG	-32	uORF	122	199	24.8414	19.3835	1.53317	14.9013	40.0654	14.8231	9.8314	0	3.72363	0.353553	252	281.573	1193	3.685
Bscl2	ENSMUST00000160556	Bscl2-002	N.D.	ensembl	AUG	140	uORF	421	528	26.4289	21.7113	8.20699	15.9488	113.239	8.0691	3.58645	0	5.1766	1.41421	563	231.74	1796	1.885
Fam111a	ENSMUST00000144662	Fam111a-001	N.D.	ensembl	AUG	177	uORF	718	750	32.2788	36.2498	6.44835	30.2284	7.75469	20.1751	12.1946	0.40584	25.464	1.76777	901	558.508	3913	3.085
Tle4	ENSMUST00000052011	Tle4-201	N.D.	ensembl	AUG	40	uORF	133	153	69.1792	30.6501	2.79579	24.8355	38.8027	19.9027	2.95715	0	9.7247	9.89949	572	1509.34	4556	3.685
Gcnt1	ENSMUST00000174236	Gcnt1-001	N.D.	ensembl	AUG	147	uORF extending into CDS	135	383	91.6651	54.9013	9.24414	59.612	211.31	12.3761	17.3029	2.25467	15.3135	4.24264	376	161.387	4607	4.03
Tmem2	ENSMUST00000096194	Tmem2-202	8	ensembl	AUG	255	uORF	336	404	317.062	72.8016	3.87803	160.515	327.942	181.247	25.6318	0.40584	111.682	14.8492	540	1389.01	6668	7.825
Sgms1	ENSMUST00000142618	Sgms1-002	N.D.	ensembl	AUG	64	uORF	1015	1131	99.4618	16.7603	4.7348	25.4572	294.613	65.5086	5.96564	0.721493	7.44727	5.3033	1162	348.432	4037	5.57
Pten	ENSMUST00000013807	Pten-001	8	ensembl	AUG	176	uORF	150	161	227.128	256.198	61.5975	126.32	4.86173	188.64	228.223	48.5655	89.4552	5.3033	949	346.762	8293	6.73
Pten	ENSMUST00000013807	Pten-001	N.D.	ensembl	AUG	228	uORF	153	161	104.858	73.3409	28.2735	59.8418	1.0153	142.853	85.4648	24.2151	53.4217	1.06066	949	346.762	8293	4.405
Stambpl1	ENSMUST00000054956	Stambpl1-001	N.D.	ensembl	AUG	-22	uORF	288	368	22.9392	6.89358	1.84883	12.0089	17.911	8.34152	3.07915	0.40584	3.10866	0.353553	454	100.051	2025	1.96
Marveld1	ENSMUST00000061111	Marveld1-001	N.D.	ensembl	AUG	6	uORF	42	68	88.1707	80.9184	21.735	70.9924	11.8484	42.7949	40.4495	4.50933	22.3621	6.01041	250	46.1484	3059	5.075
Fam178a	ENSMUST00000096053	Fam178a-201	N.D.	ensembl	AUG	321	uORF extending into CDS	66	215	137.494	166.091	31.6104	91.5096	193.321	31.1445	84.2255	15.3317	26.0857	5.3033	193	737.266	6881	5.385
Peo1	ENSMUST00000026227	Peo1-201	N.D.	ensembl	AUG	74	uORF	168	233	112.61	91.5011	9.69507	103.708	82.9065	22.8946	8.10084	4.10349	36.8444	6.01041	573	451.431	3489	5.475
Peo1	ENSMUST00000026227	Peo1-201	N.D.	ensembl	AUG	41	uORF	186	233	77.8377	67.6545	4.55443	56.9223	57.179	36.4049	39.8362	1.21752	32.9113	12.0208	573	451.431	3489	4.87
Sfxn3	ENSMUST00000062213	Sfxn3-201	N.D.	ensembl	AUG	85	uORF	241	291	25.4332	11.18	0.40584	25.4572	21.3571	26.4759	8.38016	0.81168	23.8015	1.76777	319	112.789	2967	1.66
Ldb1	ENSMUST00000156585	Ldb1-007	N.D.	ensembl	AUG	53	uORF	286	351	31.2361	15.6237	3.65256	29.2012	38.8678	18.543	10.6374	1.03715	14.5026	3.18198	357	1807.2	2015	2.015
Trim8	ENSMUST00000026008	Trim8-201	N.D.	ensembl	AUG	92	uORF	119	256	74.7543	68.0592	6.0876	92.5435	7.35443	66.913	27.1537	2.88597	73.7091	3.53553	797	365.073	3231	3.07
Zdhhc6	ENSMUST00000076891	Zdhhc6-201	10	ensembl	AUG	110	uORF	141	152	213.34	150.548	8.25208	105.154	15.9096	196.434	150.933	7.53059	89.4146	5.65685	559	69.9025	2285	6.86
Hspa14	ENSMUST00000027961	Hspa14-001	N.D.	ensembl	AUG	25	uORF	50	70	94.927	445.982	24.2602	88.3738	60.3161	47.0103	21.2394	10.4617	37.8784	18.7383	125	2105.55	1796	5.14
Nudt5	ENSMUST00000026927	Nudt5-001	N.D.	ensembl	AUG	175	uORF	42	125	120.766	65.7313	17.9922	67.6877	24.0646	56.5753	33.3826	9.60488	39.5273	2.47487	411	1116.45	4765	6.175
Nudt5	ENSMUST00000026927	Nudt5-001	N.D.	ensembl	AUG	30	uORF	164	313	130.609	170.634	22.0957	81.3659	183.438	27.6548	13.6458	0.721493	7.0418	2.12132	411	1116.45	4765	5.865
Pter	ENSMUST00000134794	Pter-001	N.D.	ensembl	AUG	104	uORF	109	135	20.2643	20.0321	3.56237	13.8606	1.754	15.5041	17.1456	2.34485	5.37934	2.12132	185	130.559	3621	3.165
Arhgap21	ENSMUST00000141298	Arhgap21-012	N.D.	ensembl	AUG	52	uORF	178	210	45.8314	62.3182	2.34485	71.8101	29.6357	38.1709	48.0591	1.21752	63.1193	13.435	354	816.006	6340	1.885
Fbxw5	ENSMUST00000015239	Fbxw5-001	N.D.	ensembl	AUG	158	uORF extending into CDS	153	215	30.2403	90.9778	6.62872	27.5387	53.1471	10.7909	69.5104	4.37405	16.5638	2.47487	161	141.35	2389	3.755
Inpp5e	ENSMUST00000145701	Inpp5e-001	N.D.	ensembl	AUG	203	uORF	422	508	31.2361	11.774	0.315653	17.5977	31.8193	18.2706	4.60105	0.315653	7.2513	5.65685	614	71.8986	4148	3.625
Col5a1	ENSMUST00000028280	Col5a1-001	10	ensembl	AUG	65	uORF	282	290	959.726	180.25	48.295	581.374	119.184	1020.2	195.068	48.791	571.845	84.1457	392	4178.29	8407	3.655
Ier5l	ENSMUST00000065134	Ier5l-001	N.D.	ensembl	AUG	39	uORF extending into CDS	34	216	93.2503	209.09	28.995	251.889	102.565	23.6179	29.2536	4.10349	66.2348	1.06066	189	397.11	1553	3.81
Abl1	ENSMUST00000075759	Abl1-001	N.D.	ensembl	AUG	236	uORF	50	64	25.4755	6.12296	1.12733	22.9703	21.6044	25.2946	2.37919	1.44299	18.2127	4.94975	513	883.745	5584	1.74
Mapkap1	ENSMUST00000113124	Mapkap1-004	N.D.	ensembl	AUG	158	uORF	235	249	20.8984	16.375	2.07429	13.0429	24.3087	8.52235	8.34483	1.66845	8.2785	5.65685	282	332.118	1759	3.495
Nr6a1	ENSMUST00000112877	Nr6a1-001	N.D.	ensembl	AUG	176	uORF	347	376	23.2562	68.7751	1.3528	22.7608	11.7248	15.685	13.0519	0.315653	13.2456	5.65685	390	303.921	6335	3.955
Ctnnd1	ENSMUST00000111678	Ctnnd1-010	N.D.	ensembl	AUG	-4	uORF	360	392	308.864	100.177	3.56237	229.554	23.4788	157.538	51.2442	1.12733	188.155	15.5563	449	5406.94	5871	7.02
Zdhhc5	ENSMUST00000035840	Zdhhc5-001	N.D.	ensembl	AUG	121	uORF	881	991	256.314	16.603	2.25467	63.5519	259.1	103.316	2.41452	0.315653	30.6406	21.2132	1250	436.429	4707	5.21
Zdhhc5	ENSMUST00000035840	Zdhhc5-001	N.D.	ensembl	AUG	160	uORF	912	968	95.4249	3.2718	0.40584	17.8005	114.443	73.4861	0.699957	0.40584	14.9013	8.83883	1250	436.429	4707	2.39
Zdhhc5	ENSMUST00000035840	Zdhhc5-001	N.D.	ensembl	AUG	66	uORF	937	1029	80.2378	2.57184	2.16448	16.1515	157.525	16.9531	0	0	1.24347	14.8492	1250	436.429	4707	2.675
Creb3l1	ENSMUST00000028663	Creb3l1-001	N.D.	ensembl	AUG	291	uORF	146	190	91.2048	12.7372	5.23083	62.1057	17.6962	86.8533	11.0227	2.88597	60.8622	1.76777	398	363.61	2604	2.77
B230118H07Rik	ENSMUST00000099682	B230118H07Rik-003	N.D.	ensembl	AUG	101	uORF	26	49	27.5186	32.49	5.36611	26.498	2.89296	15.3257	32.612	2.07429	19.6589	2.12132	82	127.619	896	3.07
Lgr4	ENSMUST00000046548	Lgr4-001	N.D.	ensembl	AUG	186	uORF	252	314	110.163	2.7645	1.44299	75.3445	10.2474	82.4641	0.507303	0.315653	58.9902	3.53553	475	918.004	5061	4.495
Galk2	ENSMUST00000094604	Galk2-001	N.D.	ensembl	AUG	50	uORF extending into CDS	177	284	129.925	197.817	40.6742	107.871	66.7463	12.4677	50.3323	10.5969	11.3939	6.01041	227	495.992	1929	2.875
Usp8	ENSMUST00000110416	Usp8-002	N.D.	ensembl	AUG	92	uORF	145	171	25.2054	1.52191	0.721493	10.1437	67.0197	10.4269	0.507303	0.315653	3.10866	15.9099	195	1165.18	4155	3.7
Trpm7	ENSMUST00000103224	Trpm7-001	N.D.	ensembl	AUG	98	uORF extending into CDS	74	457	90.5308	82.4596	25.0268	61.2609	387.647	10.5631	19.7881	7.93643	6.8323	9.54594	255	277.534	7108	4.91
Itpripl1	ENSMUST00000132773	Itpripl1-001	N.D.	ensembl	AUG	141	uORF	83	217	51.2257	59.4157	11.9046	51.3402	35.9098	21.8049	12.1593	1.98411	17.8072	12.3744	243	59.7057	3425	2.875
Slc20a1	ENSMUST00000028880	Slc20a1-001	10	ensembl	AUG	350	uORF	260	337	803.428	211.116	10.1911	469.759	1211.93	676.405	107.876	3.382	340.777	111.016	500	2713.76	3317	4.59
Ubox5	ENSMUST00000028761	Ubox5-001	N.D.	ensembl	AUG	17	uORF	162	242	100.598	91.2184	7.03456	112.642	68.8387	25.2523	22.726	1.3528	27.5387	5.65685	308	349.707	3732	4.96
Ubox5	ENSMUST00000028761	Ubox5-001	N.D.	ensembl	AUG	180	uORF	231	242	41.7546	34.6572	1.44299	38.5204	0	45.155	35.0072	1.44299	36.8647	0.353553	308	349.707	3732	2.965
Bmp2	ENSMUST00000028836	Bmp2-001	N.D.	ensembl	AUG	64	uORF	381	434	75.1183	10.952	2.25467	84.015	59.5513	16.3214	8.92279	0.315653	27.1129	4.59619	1201	257.457	3556	4.18
Mkks	ENSMUST00000110089	Mkks-001	N.D.	ensembl	AUG	87	uORF	369	545	83.5044	32.4547	2.34485	49.4818	190.268	9.06717	6.89358	0	1.24347	1.06066	980	30.1934	3179	1.77
Flrt3	ENSMUST00000110057	Flrt3-001	N.D.	ensembl	AUG	102	uORF	168	182	31.1445	11.6166	2.57032	9.9342	12.0925	11.2888	6.98024	0.721493	2.68967	6.71751	469	228.344	3978	3.79
Bcl2l1	ENSMUST00000134902	Bcl2l1-003	N.D.	ensembl	AUG	174	uORF	337	363	31.0999	18.1249	9.06376	22.3621	45.5421	32.2788	13.0165	1.3528	16.9828	11.6673	369	484.217	2233	3.36
Phf20	ENSMUST00000037401	Phf20-001	N.D.	ensembl	AUG	-5	uORF extending into CDS	179	205	129.975	52.6795	16.0532	125.881	2.09243	93.2973	7.75086	8.97358	77.649	2.47487	189	629.148	5738	6.88
Stk4	ENSMUST00000018353	Stk4-001	N.D.	ensembl	AUG	106	uORF	36	44	136.221	341.625	35.1728	147.783	0	137.4	343.147	33.1436	144.472	0	76	872.36	5233	4.14
Sys1	ENSMUST00000109352	Sys1-001	N.D.	ensembl	AUG	199	uORF	456	578	82.1071	97.1714	20.788	86.1302	7.41626	24.6206	54.6573	16.6394	24.6463	3.88909	617	136.092	2002	5.89
Sys1	ENSMUST00000109352	Sys1-001	N.D.	ensembl	AUG	199	uORF	564	578	53.4073	31.0901	0.94696	39.5341	0	52.5008	29.2182	0.631307	36.8444	0	617	136.092	2002	1.66
Pcif1	ENSMUST00000041643	Pcif1-001	N.D.	ensembl	AUG	-106	uORF extending into CDS	271	360	23.8903	6.89358	1.84883	23.5988	39.7595	9.97366	1.04994	1.84883	7.86627	0	315	234.741	5773	4.31
Zfp217	ENSMUST00000109155	Zfp217-001	N.D.	ensembl	AUG	106	uORF	233	268	39.7584	92.7084	4.68971	119.028	53.1146	21.2624	11.6873	0	57.125	9.89949	510	1572.78	5671	4.98
Rtel1	ENSMUST00000054622	Rtel1-001	N.D.	ensembl	AUG	31	uORF	120	161	124.895	114.057	9.87544	120.292	58.3147	15.0509	20.9954	3.78784	20.7064	8.83883	246	446.99	4402	4.93
Pex2	ENSMUST00000071280	Pex2-202	N.D.	ensembl	AUG	98	uORF	397	411	70.4497	17.6529	5.27592	28.1266	6.49207	69.2261	12.0373	4.55443	26.4709	4.59619	556	179.34	2116	1.74
Mtfr1	ENSMUST00000130645	Mtfr1-001	N.D.	ensembl	AUG	182	uORF extending into CDS	195	269	108.308	153.206	19.4352	73.7226	128.781	12.6954	13.2959	3.92312	2.48693	23.6881	256	343.357	2954	4.075
Mtfr1	ENSMUST00000130645	Mtfr1-001	N.D.	ensembl	AUG	-23	uORF extending into CDS	209	277	58.4822	46.4152	12.3556	49.6981	86.3787	17.3195	8.38016	3.78784	17.5977	6.01041	256	343.357	2954	3.825
Skil	ENSMUST00000117728	Skil-003	N.D.	ensembl	AUG	39	uORF	50	64	104.405	159.628	5.05045	103.093	10.2474	74.2118	150.583	3.29181	79.0749	3.88909	583	1557.98	2900	6.195
Skil	ENSMUST00000117728	Skil-003	N.D.	ensembl	AUG	140	uORF	291	356	69.1839	26.2771	1.75864	58.3685	30.036	61.6126	19.4188	0.40584	45.5351	0	583	1557.98	2900	2.575
Skil	ENSMUST00000117728	Skil-003	N.D.	ensembl	AUG	316	uORF	541	564	40.8011	10.0947	1.03715	35.1819	205.039	25.9757	5.10836	0.315653	6.21057	21.2132	583	1557.98	2900	2.73
Zmat3	ENSMUST00000029199	Zmat3-001	N.D.	ensembl	AUG	-23	uORF extending into CDS	211	267	106.399	45.9432	2.61541	108.898	174.941	44.5632	14.8018	1.66845	38.3041	20.1525	233	576.281	7792	5.785
Ankrd50	ENSMUST00000120875	Ankrd50-001	N.D.	ensembl	AUG	79	uORF	802	918	51.909	4.09375	0.721493	30.4379	116.382	24.8883	2.37919	0	15.9353	4.24264	957	96.7424	4944	4
Ankrd50	ENSMUST00000120875	Ankrd50-001	N.D.	ensembl	AUG	136	uORF	874	918	26.2504	1.71456	0.721493	6.83906	47.2668	10.2014	1.36458	0	4.35213	3.88909	957	96.7424	4944	2.075
Supt20	ENSMUST00000170552	Supt20-201	9	ensembl	AUG	87	uORF	32	64	243.121	365.902	48.9714	243.861	37.0845	205.631	333.254	16.5944	186.31	9.19239	187	767.868	1969	6.695
Schip1	ENSMUST00000182719	Schip1-009	N.D.	ensembl	AUG	32	uORF	75	110	112.517	140.963	25.2072	61.6799	10.5858	96.6062	104.466	18.2177	49.4683	2.12132	181	538.918	2157	6.85
Schip1	ENSMUST00000182719	Schip1-009	10	ensembl	AUG	57	uORF extending into CDS	176	187	78.7372	98.52	3.92312	67.039	1.81583	60.8306	86.6401	2.97616	49.4547	1.06066	181	538.918	2157	4.26
Etfdh	ENSMUST00000029386	Etfdh-001	N.D.	ensembl	AUG	53	uORF	214	231	28.2419	41.1335	5.18573	35.6077	21.2335	39.7561	40.9408	5.68176	32.7018	4.94975	313	408.601	2378	2.05
Pdgfc	ENSMUST00000029652	Pdgfc-001	N.D.	ensembl	AUG	-35	uORF	869	997	79.3384	20.6614	6.94437	49.056	81.3348	56.7162	15.3604	5.00536	23.3893	5.65685	1022	303.829	3522	5.005
Pdgfc	ENSMUST00000029652	Pdgfc-001	N.D.	ensembl	AUG	-19	uORF	877	957	23.484	4.95103	1.75864	19.4629	28.4349	8.70552	3.39379	0	0.621733	1.76777	1022	303.829	3522	2.18
Prcc	ENSMUST00000005015	Prcc-001	10	ensembl	AUG	219	uORF	110	127	619.062	720.004	106.51	430.273	47.0813	687.572	612.458	86.3087	385.555	14.8492	267	1149.38	2103	4.175
Gba	ENSMUST00000167998	Gba-202	N.D.	ensembl	AUG	19	uORF	30	113	78.4741	68.1265	25.1621	60.8622	253.155	56.6692	53.5174	14.024	26.079	1.41421	332	899.776	1939	4.78
Flad1	ENSMUST00000050398	Flad1-001	N.D.	ensembl	AUG	-36	uORF	26	73	71.1284	64.1228	21.3292	55.6856	6.80122	13.872	3.7791	5.63667	4.34537	0	224	368.107	3008	3.53
Flad1	ENSMUST00000050398	Flad1-001	N.D.	ensembl	AUG	-40	uORF	59	73	52.6324	53.8354	11.5439	47.4071	0	53.8112	52.9781	12.1752	48.4411	0	224	368.107	3008	2.29
Adar	ENSMUST00000098924	Adar-005	N.D.	ensembl	AUG	117	uORF	172	246	110.253	85.2721	8.52264	111.405	100.873	61.4295	32.978	4.01331	75.3716	15.2028	846	910.296	5910	2.915
Fam63a	ENSMUST00000107187	Fam63a-002	N.D.	ensembl	AUG	98	uORF	200	217	31.8232	31.7547	5.90723	23.5988	0.338434	27.2908	33.2766	2.38995	20.6996	0	986	421.695	2828	2.315
Fam63a	ENSMUST00000107187	Fam63a-002	N.D.	ensembl	AUG	123	uORF	735	803	23.1646	5.80831	2.16448	19.2534	60.5601	9.38421	1.90722	0.631307	2.27743	11.3137	986	421.695	2828	2.38
Polr3c	ENSMUST00000125183	Polr3c-003	N.D.	ensembl	AUG	64	uORF	51	62	49.4526	175.373	8.97358	75.9595	9.63235	44.467	172.452	7.93643	69.9584	3.53553	147	244.483	924	2.41
Dennd2c	ENSMUST00000173206	Dennd2c-003	N.D.	ensembl	AUG	203	uORF	294	305	52.273	8.6948	3.69765	28.5659	24.3705	52.273	8.1875	3.29181	26.2885	8.48528	321	446.943	4880	3.17
Dram2	ENSMUST00000067630	Dram2-001	N.D.	ensembl	AUG	59	uORF	158	208	64.6937	14.7311	6.04251	22.7676	108.657	13.8274	4.47906	0.94696	2.89917	6.36396	263	230.615	2227	3.745
[truncated: 835 more rows]

## Sheet: CUG PatA ORFs selection
					upstream ORF info					upstream ORF reads					start codon (+/- 1 nt) of upstream ORF					Main CDS			ORFscore
[truncated: 1,317 more rows]
